# Supplementary material for: De novo transcriptome analysis and gene expression profiling of an oleaginous microalga Scenedesmus acutus TISTR8540 during nitrogen deprivation-induced lipid accumulation
Source: Sci Rep. 2018 Feb 27;8:3668. doi: 10.1038/s41598-018-22080-8 (PMC5829077; doi:10.1038/s41598-018-22080-8)
Supplement: Supplementary file 2 — Supplementary Table 1 [file 41598_2018_22080_MOESM2_ESM.xlsx]

## Sheet: Sheet1
Supplementary Table 1. Transcriptome statistics, annotation and differential expression.
De novo transcriptome analysis and gene expression profiling of an oleaginous microalga Scenedesmus acutus TISTR8540 during nitrogen deprivation-induced lipid accumulation
Anchalee Sirikhachornkit, Anongpat Suttangkakul, Supachai Vuttipongchaikij, and Piyada Juntawong
Manuscript: SREP-17-48577A

## Sheet: Sequencing statistic
Sample	Total Bases	Read Count	GC (%)	Q20 (%)	Q30 (%)
"+N rep1"	4157955070	42013340	58.87	99.28	95.49
"+N rep2"	4492176776	45318070	58.81	99.34	95.79
"-N rep1"	4294574976	43708442	56.6	98.93	93.8
"-N rep2"	4874702124	49650100	55.63	98.86	93.48

## Sheet: Assembly statistic
	All transcript contigs	Only longest isoform per gene
Total trinity 'genes'	47192	47192
Total trinity transcripts	51846	47192
Percent GC	56.5	57
N50	1351	1290
Median contig length	469	445
Average contig length	824.21	788.02
Total assembled bases	42732046	37188214

## Sheet: Transcriptome data
Transcript ID	Log2FC	FDR	Pathways (central carbon, glycolysis, fatty acid and TAG metabolism)	Description	Length	#Hits	e-Value	similarity mean	#GO	GO Names list	Enzyme Codes list	InterPro IDs	Transcript sequence
c0_g1_i1	#N/A	#N/A		---NA---	204							PF12874 (PFAM); SSF57667 (SUPERFAMILY)	GCAGCAGCAGTGTGGCAGCAGCAGAACTGCTTTCAGCTGTGAGCTGTGTCACTTGACCTGCAACTCGTCAGCCACTCTGCAGCAGCACCTGCTCAGCCGCCGCCACATCGCTCGCGCAGCACATGCTGCTCTAGCATCTGCACAACACCCCCAGGGTTCAGCTGGCGCAGCAGCAATGCATGCTGCCGCTGCCGCTGCTGCTGC
c1_g1_i1	#N/A	#N/A		elongation factor 3, partial	267	10	9.33e-53	0.993	7	F:ATPase activity; F:ATP binding; F:translation elongation factor activity; P:translational elongation; C:plasma membrane; C:cell surface; C:yeast-form cell wall	EC:3.6.1; EC:3.6.1.3; EC:3.6.1.15	IPR027417 (G3DSA:3.40.50.GENE3D); IPR003439 (PFAM); PTHR19211 (PANTHER); IPR015688 (PTHR19211:PANTHER); IPR027417 (SUPERFAMILY)	ATGCAATACGACAGTTTTCGTGTACGTAGACTTCACCTTCAGTTGGTAACAATTCACCAGTCAAGACATTGATCAAAGTTGATTTACCAGCACCATTTGGACCAATGACGGCAATTCTTGATGACAATGAACATTGGAAATTGATATCTCTAATTTGTGGTTTAGAAGTACCTGGGTACTGGAAAGTCATGTTAGAAACTTTAACAATAGCCTTTTGTTTGGTCTTGACACCTTCCAAGAAACCTGGTTCTGGGAATTTGAATTCCA
c100_g1_i1	#N/A	#N/A		testis-expressed sequence 9	1237	10	6.62e-52	0.645	1	C:motile cilium		PTHR23313 (PANTHER)	CAGGGCCCAGTCAGAGCAGCAGTTAGAGGTGCCACACAACAGCGAGGCAACCATCAGGCTGCTACGAGCGCGCACAAAAGCGCTTGAAGAGCAGCTTAGCATGGCTATGACCCTCAACCAAGAGAAGGACGCTGAGGTTGTGGAGCTGCAGAAGCAGCTGAAACAGCACTCGCAAAAGGAGGCTGTCAGCGGCAAGAGCACAAAAGCCCTGGAGGCACAGGTGGAGCGTCACAGGTGTGCTGCTAAGACAGCCCGTGCAGCGCTGGCAGCAAGTGAGCAGCAGCTGAAGGAGCTGAGCAAAGAGGCAGCAAAGGCAGATAAGGACAGACATTTGGTGGAGCAGGAGAGCCGCACACGCGACGTGCGCCTGCAGCGTGTGCTGGAGGAGGTGGAGCGCTA…
c10000_g1_i1	#N/A	#N/A		---NA---	2407							no IPS match	TGCAGGAGGAGCAGCAGCAGCAGCGTTCGCTGATGGTGCAGGCAGCAACTACGGCAGCAGTGCTGCAGCCGCAGCTGGTGCACCAGCAGCTGCAGCCGCCTGTAACCCAGCCACAGGTGCAGCAGGCGTAGTGTGCTCGTGTGCATGGTGGGCGACGGCATGCTTTACGTGGGCAGCTGCGCCAATGGTATAGGTTGGTAGCATGTCTGGCACATTGTCTGCGAGCATGCTGGACTGCATGTGTGTGCATGTTGTTGGCATGCGCGTTGTTGCAAGGGTTGTTTGGTTGGAGGGCTCTGCGTGTGGTATGGGCTATCATATGCTGATGATGAACACCTGCCGTACTAGGCAGGTGGTGCAGTCAGGCAAACGCCTGGATGTATGGGGTTGTAGACTCTG…
c10000_g10_i1	-1.7262	0.0044205		hypothetical protein MNEG_7060 [Monoraphidium neglectum]	666	1	9.95e-15	0.78				PR00833 (PRINTS)	GGAGCAGCAGCAGCAGCAGGCCAGCTCTGGCTAGTACTAGCGCCAGATCGCAGCTGCCGCGTTTGGCAAGCTCACCGTACCAACAGCTGCGGGCAGCAAGGCTAGCTCCCAGGCGCATTATATTATCAGCAGCCACTGAAGATGCCGAGCAAGCGCCAGAGGTGCCTGCAGTGGCTACAGAGGTGGCAACGCCAGCAGGGGACTCAGTCCAGCAGATACGTGAAGCACGTCTGCAGCCCCTGAAAATTGCTCTGCAAGATGCCATTGCGCTGCACACAAAGGCAACTGGAGTCAGGGAGGCACTTGAGGCAGAGGTGTGTGCACTTTTTGAGCGCGTCATCAATGCAGAGGGCTCAGATGTCGATTTGGACCAGGTTGCAGCAGCAGCAATGGAGGCTG…
c10000_g11_i1	-2.18768	0.00280029		---NA---	470							SSF57997 (SUPERFAMILY)	AGCAGCAGCAGCAGCAGCCTGCAGACTGAGGTGGCTCAGCTGAAGCAGCTGATGGAGGCTGCTGCTGAGGCAGCACACCAGCAGCTGGAGCAGCAGCAGCAGAGCTATGAGCAGCAGGTCAAGTCCCTAGAGGTACAGCTCTCTCAGGCCAAGAGTTCAGCCTCATACTACCAGCATCTTGCTCAGGAAACTCAAACCAGCCTAGATGAGGCACGGCAGGCCCTGGCAGAATCAGAAGAAGCCTTAATCGAGGCCCGCAGGCAGATCAAGGCAGCAGAAGCAGCAGCAGCAACTTCTTCTTCAGCAGCACCTGCAGCAGGCACACAGCTACCAGAAGCTCTGCGGCAGCTGCTGTCTGCACTGTCAGACCCGCAAATGGGAGTGCAGCGGCAGCCAGGC…
c10000_g12_i1	-2.42383	2.78e-05		SCP1-like small phosphatase 5 [Arabidopsis thaliana]	1187	10	7.83e-91	0.765	6	C:nucleus; C:cytoplasm; P:autophagy; P:protein dephosphorylation; F:CTD phosphatase activity; C:chromosome, centromeric region	EC:3.1.3.16; EC:3.1; EC:3.1.3.41	IPR004274 (SMART); IPR011948 (TIGRFAM); IPR023214 (G3DSA:3.40.50.GENE3D); IPR004274 (PFAM); PTHR12210:SF13 (PANTHER); PTHR12210 (PANTHER); IPR004274 (PROSITE_PROFILES); IPR023214 (SUPERFAMILY)	CAGCAGCTGGAGCAGCAGCAGCAGGTGACGCCCTGTCCTCCGCTGCCGCTGCAGGCGCAGCAGCAACCTGCAGTGGCAGGTGAAGCATCAGTCTCTGCAGATGCCTCTGGAGCAACAGCCAGCGGCAGCCCCAGCAGCAGCAGCGCACCTACTGTGAGTCAGCCCAGCTCAAACAGCGCGCAGCATGCAGTGCACAGCCACAGCCACCACGGGTCCCACCACCAGCAGCAGTTCCTGCAGCAGGAGGATCAGCTGTACCACCCGCATGGTCATGGCCATGGCCACCATGTGCCTGTTGGAGCAGCAGACAACAACGGCGCACCAGGCGCCGCAGCTGCAGCAACCGCAGCACTGCAGCAGCACTGTGCTGGTGCCACCAGCGGTGCCAGCGATGAATCA…
c10000_g13_i1	#N/A	#N/A		---NA---	818							no IPS match	TGCTGCTGCTGCTGTTGGCGCTGCTGACAGACGCTGACGCCGCCTCTGACTTTGCTGCAGCCACTTCTGCATCCTTGGCCCGCAGTAGCGCCTGTGCCCGAGCCTTGTAGTCCCGCAGATCTGCCTCCAGCCTTGACACTTGTGCACAGGAAGACTCCAGCTGCTGAAGCGCCAGCTGCACCTCCATGCGCTGCCCGTCCCGCTCCGCCTCTGCCTTGCCCCTCAGCTCAGCGGCAGCCAGGTCAGCCGCATGCTTCTCCTTCTGAGCCTTGGCCGTGCGGCGCTTAGCCTCCTCAAGCGCACGCAGCAGCTTGTTTTTCTCCGCCTCTGCTTCCCGCTTTGCAGCAGCAAGCTCGCCCCGCACTGCCTCCGCATCTGCCTTTGCAGCAGCCACCTCAC…
c10000_g14_i1	#N/A	#N/A		kinase [Coccomyxa subellipsoidea C-169]	4256	10	2.28e-66	0.677	3	F:ATP binding; F:protein kinase activity; P:protein phosphorylation		no IPS match	GGCTTATTGCAATCGCCAACTTTGTTGTCTCTCAGCTTGTACTGAGCGCCTTTGGCATCTGTCAAACTGGTGCCCCTTGTATTCCGTCTCGCGCCATTCTGGCCTGTGCACTTGAGCTCTTTTGCTGCGGATATACTATTTCGTTTCATTCGTCTGCCTAGAGTTGCCTGTGGGCTCATCACGGACGTGTTGAACTCATAGCCAGCTTTTCCTTGCTCGCTTAACCTTCAGCAGCGCAGACAGCACGCGATTTACAGGCTAGCGTGTGATTCAGCTGGTAGGCTGGATCCCAAGGCCCAGCTGGGCATGCTTTGGAGCAGAGCATGTGGCGAGGCCTAAGGTCGCTTCCCTTCTTGAAAGGCAGCGCACCAGGGGCGATGACAGAAGTAGACATTATTC…
c10000_g15_i1	#N/A	#N/A		---NA---	1436							PS51257 (PROSITE_PROFILES)	GCAGCAGCGGCAGCAGCAGCGCAGGGTGATGGCAGCAGTGACAACGGCAGCAGGTTTGCTAGCATAAGCTCTCGGCTGCAGGATCGGCCAACTGCGCGTGTGTTCAATGACTTGATGGCATGTGTCATCCCGCTGTATCTTATGCTGCTGGGTTCTATGTGCTTCTTTGCAAGTTTGTGACGTTGCTGAGCACATAGCAACTGCACTTGGCACTTCTGCGAGTTGCCAATTGCTGCACAATGCAGGCTGGGAGTATGACAGCGGCCAGGGTATTTCACTGGTTGTGCTGTGTGAACCGTGCACGCCGGCTGTCTAGGGATGTGACAGTGGCAGAGTATGCAAGGAGGAGACTTGTCGTTGTGTGAGCTTTTTGCTCGCAGCAGTACAATACCATCTGTC…
c10000_g2_i1	-5.96252	1.68e-12		---NA---	1028							no IPS match	CTGCTGCTGCAGCTGCTGCTGCAGGTGGATGCTGCCTCGCTGAACGAGCTGCGCCTGCTGACGCATCCGTTTTGGCGGATGATGCTGAGCAGCGGGGATAGCACGCCTGTGTCGCATGTTGCAGGAGAGTAGTCGCTGAGGCCGTGAGTGCCAGGCATGCTGTTGATGGCCTCTGCAAGCACCTGCTTGGCTTTGCTGATGCTGCCGCGGTACAGCAATGTACTGCCGCGAGTAGGGCTGCTGGTCAAACCTAACGCTGCAATTGACTTCAGCATGGTACCGCCGCCCCTGCTGCTATAGCTGCTCCAGGGGTTGCTGTTGTCCTGCGAAGGCCGCCGCAAGTCATGGCTGGTCCTGTTGCGGTGCGGCAAGCCACGCTGGCGGCTCGCACCTACTGCC…
c10000_g3_i1	#N/A	#N/A		---NA---	1479							no IPS match	AAGCTGAACCAGCAGCAGCAGCAGGGTCACCTCCAGCAACAGCAGCAGCAGCAACATTGCACAGGAGATACGCACGCTGGTGATGCACAGCTGCGGATGTGCTGCTGCCGGCAACAGCAGCAGCAGCCAGCAATGGGGCGCATGAAACGGTGTCTGCAGCTGGGGCAGTTTGTCTGTTAACTCGTTTGCTGCCACTGTCTGGTGCACAGCTGATTATCACATGCGGCAGTGGCCAGCAGATGCTGTGTTGAGGCTGGATGTAGGCTGTTATGTGTTTGGTTATGCAGCTTGCTTTGTGGCACCCTGCCAATAGCAGGTCTCAGTCGGCATATACAGCATGTTTGGTGCTATAGTGTGATGGCATGTTAAGGGTTTTAGAAGATTGTCATGTGGCTCAGG…
c10000_g4_i1	#N/A	#N/A		[Chlamydomonas reinhardtii]	1002	8	8.05e-44	0.5388				no IPS match	GCAGAGTCCAGTGATCCCTGCCTTACACCCAATGGAACGGAATTGTTCAAGGCAAACGTACAGCAATGCTGATTGACGAAGACATCACATGCTCATTGAGTATCAGCAGAAACGTCTCTGTGCGTTATAACACAAACAGCAATGCGCACGGTCAAGTCACACTGCTCTGTATTCTGGTGCCATATGTTGCCAATATAGTACCAACAACCTTGGCCATGAGCGCAGCTGCTGAATCACACAGCAAGCCTTGTAGCCACTGCTGCAAGCAGCGCCATTGCTGCTGCTGCAACTGCTGTGCTAGTCGGGCTCATGCTGCCGCAGCTGCTGCCTTGTTTAGCGTCTCCACCACTCTTGACTGTTCCGGCTTGTCTGCACTCCATAGCAGGCAGCTGCCTGCCT…
c10000_g5_i1	3.9089	4.72e-08		voltage-gated Ca2+ channel, alpha subunit [Chlamydomonas reinhardtii]	3579	10	0	0.646	6	F:cation channel activity; C:integral component of membrane; P:regulation of ion transmembrane transport; F:voltage-gated ion channel activity; F:metal ion transmembrane transporter activity; P:metal ion transport		IPR031649 (PFAM); IPR005821 (PFAM); G3DSA:1.10.287.930 (GENE3D); IPR027359 (G3DSA:1.20.120.GENE3D); PTHR10037 (PANTHER); SSF81324 (SUPERFAMILY); SSF81324 (SUPERFAMILY)	CCGGCACCAGCCTGTGGCTCTTCAGGGACGACAACTCGTTCCGGCTGCAGCTGTACAGCATCGTGACGTCGCGCTGGTTTGACTACGTGATGTTCTTCTTCATCGTGCTCAACTGCGTGGCCATGGCGTATGAGTACCCGCACATGAGCAGGGAGAACTTGGACGGCGCTGTCCTGTTTTGGAGCGACATGGTGTTCACCATCTGCTTTGCCATTGAGGCGCTGATGAAGGTGGTGGCCTTTGGCTTCAAGCCCTACATCTCCTTCTTCCAGAACCAGGTGGACTTCACCATCGTGGTCACCAGCCTGGTCATGCTCACGCTGGACACCATGGACCTGGAGATCATCAAGGCGCTGAGGGTGCTGCGTGCCATCAAGCCGCTGCGTGCGCTGACGCGCT…
c10000_g5_i2	#N/A	#N/A		Nuclear export mediator factor NEMF [Auxenochlorella protothecoides]	3996	10	2.33e-26	0.737	1	F:binding		IPR024732 (PFAM); IPR007781 (PANTHER)	CCCCTTGTAACCAACAAAAAAAATGAGGCGCAGATGTCCATAATAGAGACGCCACGCGTGCTGGTCGAGCATGATGGCACACAGGCTGCAGCTTTTGTTAGCAGCTGCAAAGAATATGCTCAATTAGCAAGAAAATTGGCCTGCTACCAGGGCCTGGAACCCCAGGCTCAGCAAGCAGCAAGAATGTAGCTGGAAAACAATCAGAAGGTGCATGCAAATGCCATCGATGATAAGGTCCATTCCAACCGCAGACCACCAAACACTCTTGATAAAGTGATACCAGTGAAACGCCAGAAATTCAGCAGGCAGAACAGGATGCAGAAGTGCCAAGCATGCCCAAACACACCCTAGGATTCCAGCACATACCAGACTTGAACCATCACGTGCACTTGGCCAAAA…
c10000_g5_i3	-2.05698	0.000158441		---NA---	1953							no IPS match	GAAGCGTTTGCCATCAACAAAAGCCAGCCAAGCATGCGATGTTGAACGCCATGGACGGGTTGGGGGCTCAAAGCCAGTCGCTGCAGCGAAGCAAGGCCTACAGCAGCTATCCAGCGATCAGTCGTCGAGCTAGGCACGCTGTGTTATGCTTTCGCAGTCAATCTACCACATACAGCCGTTCAGCAAGCTGCAGGAGCCGAAACAGCGCCAGCTGCAGGGTCAGCAGTAGTAGAGGTGCAGGTGACATACCAGTTGTAGATGATGCAACAGTGCTGCCACCGCCACCTACTGGCTCTCAGTATGCTTGGCGTCGCAGCTGGGCCGGTGCAGGTGCTAACAGCAGCGGCAGCGCAGGCAACGGAGGCACAGGTGGTGGCTCACAAGGCCGGCACACTGGTG…
c10000_g5_i4	#N/A	#N/A		Nuclear export mediator factor NEMF [Auxenochlorella protothecoides]	1216	10	2.73e-28	0.731	1	F:binding		IPR021846 (PFAM); PTHR15239 (PANTHER); PTHR15239 (PANTHER); PTHR15239:SF6 (PANTHER)	CAGCAGCAGCAGCAGCAGGGCCCAAGGGGCGGCGTGGCAAGGCTGGCAAGGCTGCCAAAGCCAAGGAGAAGTATGCGGAGCAGGATGAGGAGGACAGGGAGCTGGCGCTGCAGCTGCTGGGCTCTGCAGGCCAAAAGAAGACGTGGCAGGAGCGTCGCCAGGCGCGCAAGGCAGCCAAGGAGGAGGCTCGAACAGCACGCAGCGGTGGGCCGGCAGCACCAGACAACTTGCAGGAGGCGATCGCGAAAGCAACAGGCAGCCAGTTCACTGACCTCACAGCAGCAGCCGCGGATGAGCAGCAGCAGGAGTCATCTGCGTCTTCTGACAGCGGGGAGGGCGAGGGTGAAGCAGCTGCAACTAATGGGGCTGATGCAGCAGAGACGCAGCAGCGGCAGCAGC…
c10000_g6_i1	#N/A	#N/A		K(+) efflux antiporter 2, chloroplastic-like [Elaeis guineensis]	2949	10	0	0.801	4	P:potassium ion transport; F:solute:proton antiporter activity; C:integral component of membrane; P:hydrogen ion transmembrane transport		no IPS match	AAGCCATAGCATCAACGCCATCGAGGGCCTGGGGCAAGGCTTGTTGACAGCTGGCAGGGCATCATGCGGCAACCCACCACCCCTCAACAGCTTGGTCACTCCCCCAACATCAAGCATCCCATCAAGCACCTCCCTGCCACACCAACCAACTGCCGCATCGTATCCGTCCAGCGTACTAGGTAAGCAAGCCTGTGCGTATGTGAGGATAGGTGGCATACTAGCAGTCGGCTGGGTGGATCAATGAAACAACCATTTGTACTATGTGCCAAAGCAAGCCACCTGACACCTGGGCTTGCCAAAAGCAGCTTCAGCAGAAGCAGAGCACTGGAATGCACCAGCAAGTCCAACCAATGTGAAGCGACGCAGCACCGTTGCTGTGCAATCCTCAAGTCCATGTCG…
c10000_g6_i2	-6.14721	5.6e-19		K(+) efflux antiporter 2, chloroplastic-like [Elaeis guineensis]	4514	10	0	0.801	5	P:potassium ion transport; F:protein binding; F:solute:proton antiporter activity; C:integral component of membrane; P:hydrogen ion transmembrane transport		IPR000225 (SMART); IPR011989 (G3DSA:1.25.10.GENE3D); IPR016024 (SUPERFAMILY)	AAGCCATAGCATCAACGCCATCGAGGGCCTGGGGCAAGGCTTGTTGACAGCTGGCAGGGCATCATGCGGCAACCCACCACCCCTCAACAGCTTGGTCACTCCCCCAACATCAAGCATCCCATCAAGCACCTCCCTGCCACACCAACCAACTGCCGCATCGTATCCGTCCAGCGTACTAGGTAAGCAAGCCTGTGCGTATGTGAGGATAGGTGGCATACTAGCAGTCGGCTGGGTGGATCAATGAAACAACCATTTGTACTATGTGCCAAAGCAAGCCACCTGACACCTGGGCTTGCCAAAAGCAGCTTCAGCAGAAGCAGAGCACTGGAATGCACCAGCAAGTCCAACCAATGTGAAGCGACGCAGCACCGTTGCTGTGCAATCCTCAAGTCCATGTCG…
c10000_g7_i1	#N/A	#N/A		[Chlamydomonas reinhardtii]	3508	10	1.59e-120	0.602	3	F:hydrolase activity, acting on ester bonds; C:cytoplasm; P:D-amino acid catabolic process		IPR003732 (PFAM); IPR003732 (TIGRFAM); IPR023509 (G3DSA:3.50.80.GENE3D); IPR003732 (PANTHER); IPR023509 (SUPERFAMILY)	CTGCTGCTGCCGCTGCTGCTGCCAAGACAGAGCTGGCCGAAAGCAAGAAGCGCTTTGTGATGGTTGCTAAGAAGAAGCAGGCCGATTTCAATGCCCGCATCAAGGCGCTGCAAGCGCAGCTAGAAGCCGCACAACAGCAGCAGGCTGCGGCTGAAATCAGCAGCAGCACTAGCAGCAACAGCAGCAGCAGCAAGTACACACACAGCAAGCAAGCTGCTGCAGCTCACATCGATAACCACCAACAAACAGCAGCAGCGGCAGCAGCTGCGGGGCCCCGCAACAGTCTGTTGCTGCCTGGCTGCTCTAGTCACCACCACACACTCACAACCACGCAACAGCAGCAGCTGCTGTTGCAGCAGCAGCCAGCATGCCCAGTGGCAGCACAGGCGGCGATGAGCC…
c10000_g8_i1	-3.04612	2.63e-11		UPF0420 C16orf58 like [Monoraphidium neglectum]	1413	10	3.76e-112	0.553				IPR006968 (PFAM); IPR006968 (PANTHER)	GCCTGCTGCTGCTGCTGCTGCAGTTAGCCAACAGCAGCAGCATGTTTCACAGCTGCGCATCACCAGCGTGCGCGCCTCCTGTGCGCCTCCACCACAATCTTCTCCGTCTGCCAGCCCTGACGCGCCAGCGCCCGCATGAAGGGAGGTGTGAGGTTCTCTGCTGCCAGCAGCGTGTCGTGCAGTATGATGCGCAGCTCAGGGATGTTGTCATGGCTCAGCTGCACCCCCGCCTTGATGCACTTGCGCAGAATGCACGCCTGCAGGTACGCCTGCACCATGTCGCGAGGCTGTGCTTCTGCATGCAGCACCATGTGGATGGCGTTGCGCTCAGGCACCAGCAGGTAGCGCTGGAAGCGGAAGGTGTTGAGCAGCACCACCAGCAGCGCAGGCTGGCCTTGC…
c10000_g9_i1	#N/A	#N/A		---NA---	282							no IPS match	GCTGCTGCTGCTGTTGCTGCTGTGGGAGCTAGCCTGTCAGAACCCCAAGCTCGAAACGCAGAGGAGCTGCTGTGCAGGTGCGTCTGATGCTTCTACAGTAGGCTTGGGGAAGGCCAGAAGTTCCTGCCGCGCAGCTGCCGCTTCAGCAAGCCAACAGCCTACAAATAGAGCTTTATTCGCTTACATGAACAAAGTAAATCACCTCAGCAGCAAGAACGCCCTGCTGTGGCGGTAAGTAAAAGTGGTCAAGAGCCTGGATCCAGGGCTATGCGCTTATTCCTA
c10001_g1_i1	#N/A	#N/A		---NA---	352							no IPS match	GCTGCTCTTGCTGCTGTTGCTGCTGTGGTGTGTCCATCAATGATACTGGCGTTTTCGTGCTTGATATACATTCAAGATGGACCTTTTGACTTCACAAGTAAAAGAAAAGGAAGCAGGCCTCGTCTAGAGCGCACAGCAGCTCATATGGTGCGGCCCTGTTATGGGGCTGATACAGCAGCGGAACTGTCAAGAGGGAGGGCACGTATAATGGAGGACAAGTCAAATGTTGTTACTGAACAATCGAGATTGCATCCATTTTTCATACTTCGAATCTTCGATCGAGGTTCCATTATTCAACAGAGCAAGTAGTGGTTCCCGCGGTGCACTGCAGCAAGCACAGCAGGCCCTCACA
c10002_g1_i1	2.47991	0.00195143		---NA---	534							no IPS match	GTTACAGTGTGACTGACTTAGCAGTCTCTCAGGTTCAGGCATAGGCGCCGCCTGAACGTGGGCCTGTGAGGATTCACATACTGAGACACCACTGCTGGTGTGGCTATGTCAGCAGCATCGCCTATGGCTTGCAGGCTACGTCCCAACACAAAGAAATCATGCTGCATGGCACCCCTCTTGATGCTGTACAGAGACTCCCCCTCATACAGCCCTAACCTCTTCAAGTGCCCCACCACACGCTGCTCCATGGCTGAAGTAGACAGCCCCTTGTCACCCTGCAGCTCCTGCTTGTCTGCTCGCAGTGGGCTGAACATGAACCTGCCCAAGCTCTTACCATGGCGTTTCAGGCACTCACTGTACCGCAGAAACAGCCTGCCCAGCTGCTGACCCACTTGCCCC…
c10002_g1_i2	5.78002	0.0063746		---NA---	367							no IPS match	GTTACAGTGTGACTGACTTAGCAGTCTCTCAGGTTCAGGCATAGGCGCCGCCTGAACGTGGGCCTGTGAGGATTCACATACTGAGACACCACTGCTGGTGTGGCTATGTCAGCAGCATCGCCTATGGCTTGCAGGCTACGTCCCAACACAAAGAAATCATGCTGCATGGCACCCCTCTTGATGCTGTACAGAGACTCCCCCTCATACAGCCCTAACCTCTTCAAGTGCCCCACCACACGCTGCTCCATGGCTGAAGTAGACAGCCCCTTGTCACCCTGCAGCTCCTGCTTGTCTGCTCGCAGTGGGCTGAACATGAACCTGCCCAAGCTCTTACCATGGCGTTTCTGATGCTATGGCTTGATTGGGT
c10003_g1_i1	5.11516	2.15e-14		---NA---	583							no IPS match	ACTGGCCTTGAGCTCACCAAGTTCCCGGCTTGTGTGTGTGTTGAAGGGTATGTGTGGCCCAGGTGTGGCAAAGTTAGCACACTGCACTGAGTGCAGATGCTATAGTATATGCGTGCTTGCACTGCTGAGCAATTGCAGGTTTGTTAGCGGTGGCCGGGCATTCGCAAGCTTGGCTATTGTTTGGCGGCACAGTGTGCACATGTAGCGGTGCCATCACTGTCATGGTGAGGCCAGCGCATACATGGCCCATGGCAGCAGGCCTATACCTGGTCAGGGTACTGGCTGGGTTTCAGCTTTCAGGTTGTGACGTTGGCTTTTGTGTCGCGCAACTGTTGGTGTCACTGTAACCCTCTGCAACGTTGTCTGAGCTTAAGACGCGTGCCTGAAGCATCAATTTTC…
c10003_g2_i1	#N/A	#N/A		---NA---	511							no IPS match	AGCAGCAGCAGCAGCAGGATGCTGTGCAGCCACCTCCCCTGCTAGACTGTTCAGCCTTCCTGCATCACCCGTACCTGCTTTCAGACGCAGCATCAGTCTGCAGGCTGCTGTGCACCAGCAAAGCAGTCGCTGCTGCGGTGGCCACACACCTAGCGGGCCAGCTGTGCCTGCAGTTTGCAGCAACACACTCACAGCTCACAGAGAGCCTAGAGCTGTGGCTGTACAGAAACTCAGGCATGGTCAGGTCTCTGGACATCTCATGCACCTGCAGTGAGCTGCACCAGCTGCTGCAGCTGGCCAACTTGCTCGACGAGCACAGCACCACCATCAGCAGCCTGAACCTCAGCTTCATTCTGTGGCACAACACGCAGACAGCGCAGCTGCTGGCAAGCCTCATTG…
c10003_g3_i1	#N/A	#N/A		zf-PARP-domain-containing [Dichomitus squalens LYAD-421 SS1]	1218	10	3.32e-16	0.587	2	F:DNA binding; F:zinc ion binding		IPR001510 (G3DSA:3.30.1740.GENE3D); IPR001510 (PFAM); IPR001510 (PROSITE_PROFILES); SSF57716 (SUPERFAMILY)	TCCTCCTGCTCCTCCTCCTCCTCCTTGTCAGAGGCCTCAGCCTCCTTGGCCTTGCCCTTTGCTGCTGCTTTGCCGCGCTTGGCCTTGGGCTTCTCCTCCTCTGCCTTTGGCTCCTCTGCCTGCTCAGAGCCCTCTTCCTGCTCCTCTGCCTCCTCCTTCTCCTCCTCACTGTCGGGCTCGCTGCTCACATCCTTGCCTGCAGCAGCCGCTGCTGCTGCACGCACACCCTCTGCTGCCTTGGTGCGCTTGCTGGCGCGTGTGGGTGTGGGTGCTGTGGGCTTCTCCTCCTCCTCCTCTGCACCGCTGTCCTCACCCCCATCCTCACCATCTGAGCCCTTCTTCTTGGCAGGCCTGCTGCGCTTCTTCTGGCTGCTTGCTGCTGCCTTGGCTGCCTTTGCC…
c10003_g4_i1	2.48122	4.95e-07		---NA---	1647							no IPS match	GGAGGAGGAGGAGAGCAGCGAGGAGGAAGAGGAGGAGGAGCAGGAGGAGGAGGCTGAGGAGAAGCCAAAGGGCAAGCGCGGCAATCCAGCAGCAAAGGGCAAGGCTGTTGCCGCACCTGCAGCCAAGAAGAAGCGCATGACTAAGGCCGAGAAGGAGGCAGCAGCAGCAGCAGAGGAGAAGTCTGAGGGCAGCCAGGAGGAGGAGGCAGAGCAGGAGGAGGCCAAGCCAAAGGCCAAGGGCAAGCGCGCAGCAGCGCCAGCAGCAGCCAAGAAGCCTGCAGCCAAGCGCGGCCGCAAGGGCAAGGCGGCTGAGGCAGAAGAGGAGGCAGAGGACAAAGACGAGGAGATGGCTGAGGCAGATGACAAGGAGGAGGAGGCGGAGGAGAAGCCTAAGGCCAA…
c10003_g5_i1	#N/A	#N/A		---NA---	1546							IPR032675 (G3DSA:3.80.10.GENE3D); SSF52047 (SUPERFAMILY)	GGAGGAGGAGGAGAGCAGCGAGGAGGAAGAGGAGGAGGAGCAGGAGGAGGAGGCTGAGGAGAAGCCAAAGGGCAAGCGCGGCAATCCAGCAGCAAAGGGCAAGGCTGTTGCCGCACCTGCAGCCAAGAAGAAGCGCATGACTAAGGCCGAGAAGGAGGCAGCAGCAGCAGCAGAGGAGACGCTGGCTGAGGCACTGCAGCAGGCCGCTGCTGATGCTGGTGAACAAGGCCTGCAGCTGCGCTCTTTCTGCAGCACCACCCGCACTGGCGGCCCCATGCTGCAGCAGCTGCCAGTAGCCAGCCTCACCCACCTGCAGCTGCTGGACCTGGACATTGCAGAAGATGAGGCAGCAGAGCTGAAACCAGTAGCTGCTGCCCTGAGGAGGCTCACAGGTCTGCA…
c10003_g5_i2	#N/A	#N/A		---NA---	1440							no IPS match	CGCTGGCTGAGGCACTGCAGCAGGCCGCTGCTGATGCTGGTGAACAAGGCCTGCAGCTGCGCTCTTTCTGCAGCACCACCCGCACTGGCGGCCCCATGCTGCAGCAGCTGCCAGTAGCCAGCCTCACCCACCTGCAGCTGCTGGACCTGGACATTGCAGAAGATGAGGCAGCAGAGCTGAAACCAGTAGCTGCTGCCCTGAGGAGGCTCACAGGTGATTGGGTCCAATATGGTGACAGCTGCTGCAGCGCAGGGTGACGGCCGCCTCTGTGCAGTCACATTGACAGGTCTGCAGTCCCTCCGCATTACCACCTGCTATGGAGCCCTAGACAGCTGCCTGCCTCCCCTTGCAAGCCTTAACCAGCTCACCTCCCTGCCGCTGGACTGCCTGCGGCAGCAG…
c10004_g1_i1	#N/A	#N/A		EMP nonaspanin domain family [Chlamydomonas reinhardtii]	1835	10	0	0.801	1	C:integral component of membrane		IPR004240 (PFAM); IPR004240 (PANTHER); PTHR10766:SF1 (PANTHER)	CGAGCAGTGCAAGGTGCTGTGCAAGATTGACGCACTCAGTGAGGCCCAAGCACGGGCTTTCAGGCTGAAGATTGATGACGACTATAAGGTCAACATGATCCTTGACAACCTGCCTGTTGCTATGGTGCACATGCGTCAAGATGAGCAGGGTCAGGTCTTGAAGGCCTACGAACGTGGCTTTTACGTTGGCTTCCAACTTCAAGAAAGTGACAGCGACAACCTCGTGTATTACCTGTACAACCACCTGCGTTTCAACATCCTGTACCACAAAGATGCGGCAACAGACCTTTCGCGCATTGTGGGGTTCGAAGTGGAGGCCTTCTCGGCTCAGCACAGCTATGACCAACCCTGGGATGCCAAGAAGCCTGTGCTCAACACGTGCAACCCTGGACGCATGAT…
c10004_g2_i1	#N/A	#N/A		transmembrane 9 superfamily member 7-like	2902	10	0	0.832	1	C:integral component of membrane		IPR004240 (PFAM); PTHR10766:SF37 (PANTHER); IPR004240 (PANTHER)	GGGACAGGAAACAAGCGGCTGTAGGTCAATACTGCGATTTGCTGTCGGTGGTTAGGCAATAGCTGCAGCCTTGTGAGCCGTGTTGGACAGGGACACAAGTCCGCTCGTTCGACGTTGCAGCAGCCCAGTTGGCCTCCTGCTGCCTTGATCGTTTGGTGTACACACACAATTCTTGAAGACTGAAGTTATTGCCAGTGACGCCGGGACGCTACACCGTGGCCAGCAGGCAGCACTCAACACAACTACCTTCTGGCAGCACACATACAGCCCGTTGCGGTCGCCCAGAGGAGTCAGAAGCAGCGTAACAGCTGCACTGATAGTCTTATAGCTGCAGGCAGGTCAGCATGGCGTGGCAGCAAGTACTAGCTCTGCTGCTGGTGGTGGGCTGCACTGCCCAGG…
c10005_g1_i1	#N/A	#N/A		---NA---	1257							no IPS match	ATTATTATTATTATTATTATGTTGAATATGTGTTACATAACAGGAGGCCTATTTGGGCCCCAGGATGCGAAGTGGGTTGTTTGGGTGGGGGTGGGGGTGCAGCATGTTGTTTAGGATGTGCGGTTTTCACAAACCCTGCTGCATGCATGTGGATGGCCTCATTTTGGGGGGTGCGATGTGCAATTGCTGTCACAACAAGTGCTGTGCTTGTGCTTGTGAGGCGTTGAGTGGGTGCAGCTGCACAACGCGACTGAAACGGGTTAGTGTGGGCTTATATGTGCGGCAGCATGCTTCATCGCTGCTTGGCAACTAGTGTGACTACGTGTTATTCCGCATATGGGTGATGTGGGGCGCGTGTGCTGTGGAGAAAAAGGATAAGGGCTCAGGTTGGCTATGAAA…
c10005_g2_i1	2.48675	3.36e-06		---NA---	1940							no IPS match	TCAAGTATTACAATCAGGAAGCGGGGTTTCCCTGCTTCTTTCTAAACCACACAAAAATATGTGCCAAATGGGATGGTCGTTACGGCCAACTGGTGTCAGGGCTTGGATGGGGTTTGAATGCACGCTTGCTTGCATACCGCATGCGTGATTGCAGAGTGATGGGCTGTTGTGGCTTCACATGTATGTGCACTGGTCATGGTCGTGCATAAGCGGCCCATCCAGTGGTGTGACAGTGTCTCAGACTTTGCCTGCTGCCTGGCAAGCGCTGCATGTGGGTGCATGAGGGGTCAATGAGCGTAACAGGTGCTTGCGGGCCGTTACTTGCCAATTTGGATTGCTGTGCTGATGTTGCCAAACATCGGACACCAGTGCTCAGCTGAACCCTGCTCGCTACAATCA…
c10006_g1_i1	#N/A	#N/A		---NA---	258							no IPS match	CATCATCTGCCGTTCCTTGGTGGCATGTTAGCGGCCGCCTGTGACGCCTGCCAGCGGTTGCTGCAAACTCTTCTGCATGACTACTTGCTGGTCCCATGGAAAGGGTTTCTGCAGCCTGAGCTGCCACAGCAGCACGGAGTAGTCTATGAACCTATTGATTATGCAAGCTTGGTTATTACATGCTGCACCTGAACACAATACCAGGCAGCCGTGCAACACCATCCTGCATGCTCATGTGTGCTGCATGCCAATGTGCTT
c10007_g1_i1	2.81831	4.75e-05		---NA---	1434							IPR020683 (G3DSA:1.25.40.GENE3D); IPR020683 (SUPERFAMILY)	CAGCAGCAGCAGCAGCAGGAGGCTGTTGAGGATGATGACGATGCTGGCGCTGGTGTGTCAGGTGCTGCTGTTGCTGGTAAACGACGGCCTGGATTCAGTAGACCCTGATGATGATGCTGGGCTGTGCAGCGTGCTGCTGCAGGGCTGCTGCTTCTTCCTGGCAAGGGAGGTGCCCCGGGAGCCGCTGCTGTTCATGATACGTGCATTTGGAGGCACAGCAGGTTGGGAGGGCCCTGGGTCACCCAGACCTAGAAAAAAAGGCCCTACAGCTCACAGATCACTCACGCACGCTGACAACAGCCACACGTGCGGTGGGTTTGGCGGTTTGCCCTATGATGCAAGGGCTGCAGCAGGGGTTGGGCAGCGCGAATCTGTGCCAGCGCCGCATCCTTGGCGGGT…
c10007_g2_i1	2.37759	0.000209613		pescadillo homolog	795	10	1.22e-50	0.765	3	P:ribosomal large subunit biogenesis; C:nuclear lumen; P:rRNA processing		IPR001357 (SMART); IPR001357 (PFAM); IPR001357 (G3DSA:3.40.50.GENE3D); PTHR12221:SF6 (PANTHER); PTHR12221 (PANTHER); IPR001357 (PROSITE_PROFILES); IPR001357 (SUPERFAMILY)	GCAGCAGGGTGCGGCAGCAGCAGCTGCAGCAGATGAGGAGGATGATTCAGAGGAGCTGCCGGAGATAGATTCTGGCGGTGGTGAGGACGGTGAAGCAGATGATTCTGAGGCAGATGCAGATGCTGCAGATGCAGCAGACGATGATGAAGATGAGGAGGGGAGTTCAGAAGAGGAAGAGGAAGAAGAGGGTAACGAGGGTGGCAGCGGCAGTGACGACGAGGAGCAGCAGCAGCAGCAGGAGGCTGTTGAGGATGATGACGATGCTGGCGCTGGTGTGTCAGGTGCTGCTGTTGCTGGTGGCGGGCTGGGTTCAGTAGACCCTGATGACGATGCTGGGCTGTGCAGCGTGCTGCTGCAGGGCTGCTGCTTCTTCCTGGCTCGGGAGGTGCCCCGGGAGCC…
c10008_g1_i1	6.17455	4.12e-11		---NA---	1110							no IPS match	GTGTTATTCCCTCAAGGAAGCCACGGACAGCTTCAATGCGGAGAAGCTCCGGGCACAGGTGGAGGTGCCCAGTGATGAGGAGTTTGTGGCAGCTTGGGGCCTCACCACCACCACCACCCGGCCAGCTGCCAACACTGCCGTCCCTGTCCCGCTGCAGCCTGCTACTGCCACCAACAACAACCTGCCTGTACCAACTGACAGCATCCTGGCTGACGTGCCAGCAGCAGCAGACCCCACCACAGACCTGCCAGCCACTACAACTGCTGACAGCAAGCCAGCAACCCTGGCTGCTGTGACAGCAGCAACTGCGGCAGCAGCTGCTGCTGCTGCCACTCCCACAGTGTTTGTTTATGTGGAAGCTGACAGCAGCGACAGCAGCAGGCGCAGTAGCAGCGACAG…
c10008_g2_i1	-3.53381	0.00672417		---NA---	786							IPR003903 (PROSITE_PROFILES)	CAGCAGCAGCAGCAGGTGGTGGCACTAGCAGGCCCACCCAGGCAGGGCAGCAGAGCAGGCTTGTTCGCATGAGCCAAGCTGACCAGCAGCAGCAGCATGGGCCTGGGTATAGCAGGAAGCCACTGACACTCGACAGTGGGTTGTTTGACAACGTCGGTGATGTGTTCACTGGTGCAAGGCATGACGGTGGCCGGCACACCGACTTGACGCAGGTGCAGCAGCAGCATGATCATCAGCAGCAGCAGCAGCGGCCCCGCAAGCGCAGCAGGAGCCCGCCAGAGGAGGTCATTCGCGCCAGTGGCGAGCTGAGCATAGAGCCAGCAGATGCTGACGGTGCTGACTGCTTTGGCCTGCCGCGCAACAACAGCAGCACACATGTCGTCGACCTAGCCAGTATGG…
c10008_g2_i2	-1.34409	0.00259562		---NA---	3889							IPR003903 (PROSITE_PROFILES)	TCTTTTTTTTGCTGCGTTGCTATTACAGTCCCATGCCCTGCACCATTCACACTCAGCACCGTGGAAGAGCACCATGCAGCACTTTCAGCAGCCAGTGTTTCTACTTGCTGCAACTGACACTGCATCCACTCCAAACAAAGTGATACCAGTAATAGACTCAAAAGCTTGACACCATCATGGCAACAGCATGGTTTGATCTGCTATAGCTGCATGATGCAATGCAGGTTTGGCATCAATAGCCCACTCCTGGCAGCAACAAAACGGCAGTCCAATGTTAAGGAATCGGCTGACCAACCAGGAGGCACCATGCTGTTGTGGCTGCAACAAACAATATTCTACTCTTTTTACTGTTACGAGTACTAAAACCACACAACCGCATGCAAAAGAGGGCATACCTGT…
c10009_g1_i1	11.6447	4.2e-27		---NA---	1369							no IPS match	TGATGATGCTGCAGCAGCAGCAGCTGATCCTGCTGTTGGAGATGTGACTGCTGCTGCTGCTTCTGCGGTTGATCCTGCAGTTGTGGATGCTACTGTTGCTACTGCTGTTGAAGATGGCAGCGTGAGCGCTAGCGTGCCAGGCAGGAGGCTAAAGCTGTGAGGTGGCTGTCACTGCTTGGCACAGGCTGTCGACTGGCCTGGCATGTACATGTCACAGGCTGCCTCGAGGCTGATCCTCATGAGCTTCACCGTCGATTGGTGTGCCACACCGCTTGAGATGCATGCACGGTGCCACCCTCCTGAAAATGGCATGTATTTAATATGGCATAACAGCTGCATATGCTTGCAGGAGCCTGGAAGGCTCATACTGGAGTCCAGTACTGATGAGTGATGGTGGTT…
c1001_g1_i1	11.589	6.82e-29		[Bathycoccus prasinos]	2175	10	7.74e-44	0.611	3	C:chloroplast; F:pheophytinase activity; P:chlorophyll catabolic process		IPR029058 (G3DSA:3.40.50.GENE3D); PTHR10992:SF879 (PANTHER); PTHR10992 (PANTHER); IPR029058 (SUPERFAMILY)	TTTTTTGTAAAGAACGGATTACAGTCAGGAATCAAGATGTAAATATTGGCTTTGAGTTCACCACCTCGTGTTGTTCAGCAAGACTGCTGGCAGAGCATTCTTGCCCCTGCTCATGAGGCCACGTGCGGCTGCTTGCATGTCCACATATAAATGCATGCCATGCCTTCACTTAGGCACGGTGCCTTTGTTCAACAACTTGTCGCTTGAAGCTTTAAGCAACATCTCTGTTGAAGCTTCAAACAGCATCTCTGTGAAAGCTTTGACAAAGATTTGAAACACAAGAGACACGCCATCATTGATGGAAACACCAGTCAAGGGTCGTGGGGTAGGTCTGCGTAAGCAGTCTCAAATCATGGAGAAGCACACCACTGCTGCAATTCCACCGTGGCAATCAAAGCC…
c1001_g2_i1	#N/A	#N/A		---NA---	415							no IPS match	CAGATGTACTGCAGTGCAGAGTGATTTTGCCAGCTTTGGACGACATCAAAACTGACACCCTCAGGCACTCAGCAGCAGATCTGGATGCAAGACCTGCGAATTTTGCAACATCGTGCCGTGCAATCAACAGCATTGCTAAACTGCTGACCAGCAGCGGCCACAAGTCACAACAGTCGGGGGCTGGGCCAGCTGTGCAGCAGGGATATCCTGCACCACCCGCGATAGCATGATATCGCATTTAGCTTCGCAGACCCGCACCTCAGATGGTATGACACGGACCATGCGTTAAGAATATGAGTTACTGACATGCGGTCTGTTTCGTTGGCAAGTACTTGTGGTCGGCCCCTGCATGCCACATTCACATGGCAACTGCACGGTGCTACAGTTTGGAAAAAGGGT…
c1001_g3_i1	6.80187	0.000600817		---NA---	475							no IPS match	GCAGCAGCAGCAACTGCAGCTGCTGAGGCAGGCAGAGCAGATGAGGATGAGGTGCTGAGCGATGAACACAGTGAGTAGCAGAGCAGGAGAGCGGCTTGATGCAGCATCGGGACGGTGGAATGATTCTGAAGTTATCTGTGAGGTGAATTTTCTGCAGCAGGCCTGCAGGCCGGTGTTTGAAGTAACAGGTGGGCTCATTCACCTGTTGTGCGCTGCCCCCATATGCTGTGACCCCTAGCTTGCTTGTGGTGATCTTTTGTCAATCTCAGCAGCAAATCATTTCACATAGGTTGTGCCATTGCCTTATGCTTTTAGTTGTTAGAGCAGCACAAGTGATCACGTGCTTGGCTCATAAGCCACTAAGCAGTAAGCCGTTCGCTTCAGTTTGCTTAGAGCCAG…
c10010_g1_i1	#N/A	#N/A		---NA---	1319							no IPS match	GAAACACGCATTACTTGTGTGTGCCTGCTGAGTGTTGTTCTCGTGCAGTAACGGCACGCAAGACGTGCAGGCTTTCCCTAGGCCGCCATGCACGCCTTGCAGGAACGGCACCAGCACGGCTTACATGGGAGCTAGATCAGAGTCGGAGTGCCAAAGCACATTCCTGCTGTATCAGCCATCACCAAGCCACATGTGCCTGGCAGCGCCACACAATGCAACAGCAGGCGGTCGTTTGGGCCTTTCTTTCACTGGTTGGACCATGCTCCTTCACACGCAGCGGTTCATGCTGCTCAAGGGCAATGCTACAACCTCAACACCTGCAGGAGCATACCTAATTGTTGAAGGCTTGTGTGTAGTGCCGGCATGCATGACCTGCAACAACAGAAGCCGCCTAATCCT…
c10010_g1_i2	#N/A	#N/A		---NA---	708							no IPS match	CTGCTGCTGCTGCTGATTCTGCTGTCAAATCAGTGCCGCCGCCGACCGCACTGGCTCAGGTGCCGACCCCGCTGCAGCTGCCGTTGCAGCCGTCCTACAGGGAATGGAGTGCAGCAGCAAATTGCCAGTGGCTGGAAGAAGGTAGCTATCTTTACGGCATCCCAATCAACTGCACAGCAGGCAGCTCCAGCAGCACCACCTGCCAGACAGCAGCAGGAGCCCCACATCCTGGCAGCAAGATAGGCAATTCTACCTCAGCCTGCTGCTGGCGTGCATGCCATGCAGCAAGGACGGTAGCTAACGGCAGTTGTGAGGAATGGGGCGGACCGCCGTGGAAGAATGGGCAGTCGGCTGCAGGTGATGCAACTGTTGCTACTGTACCATGGAGCACGTGGCTGC…
c10010_g1_i3	#N/A	#N/A		---NA---	493							no IPS match	AGCAGCAGCAGCAGCAGATGCTTGGGAAACCTGCCGGTTTCATGGGCAACCAAGGATGCACCTCCGGCAGCCGTGGCTTCCTGCTCAGCTGAGTAGGATCTGATGATCGGCTGCTTGTTGTACATGTCAATGTTGCACACAGGTGATGCAACTGTTGCTACTGTACCATGGAGCACGTGGCTGCACATCACCATACCTGAGCCTGCAAGCACCAGCAGCGGCGGCACATCTGACCCAGATGCTTTGACAGTCATTACCTGCAACCCTGGGCCCCTGTACTTGAAGGAGATGCCAGGGTTTTACGATGACTACAAAAACCTATGCCCTGTTTGGGCCTGGTTCTACATCCAGACCGCCCCTTGGTGTCTGCGGCCTACTTTTGATGTCAACCCCAGAGGG…
c10010_g1_i4	6.60763	0.000606503		---NA---	1166							no IPS match	GCAAAGCTTTCAGGTTTCTATAGCTAAAATCTCTCTTATAATAAGGCTACCTAGCAAGCAGGGTCGTCCTTGTGCAGCGATGGACTCCTCGGAAGGCACTCATACCATGGCATATGCTGCCCAGCTAGCTGTAGCCAGTGTGATGGCTCATCAACCTGTACCAACCCCAGCTGCTGCAGCGCTGTGATTGTCAACAGTGGCCGCTACTGCAACACATTTGGCCCGCCATGCATAGTTGCGTGCAGCCCTAGAACAGGAGACAACCCCTTGTCAACTACTGGCAAATGCAGCCTGTGCCCCATAGGCACATATAGTAACGGCACGCAAGACGTGCAGGCTTTCCCTAGGCCGCCATGCACGCCTTGCAGGAACGGCACCAGCACGGCTTACATGGGAGCT…
c10010_g1_i5	#N/A	#N/A		---NA---	1585							no IPS match	GCAAAGCTTTCAGGTTTCTATAGCTAAAATCTCTCTTATAATAAGGCTACCTAGCAAGCAGGGTCGTCCTTGTGCAGCGATGGACTCCTCGGAAGGCACTCATACCATGGCATATGCTGCCCAGCTAGCTGTAGCCAGTGTGATGGCTCATCAACCTGTACCAACCCCAGCTGCTGCAGCGCTGTGATTGTCAACAGTGGCCGCTACTGCAACACATTTGGCCCGCCATGCATAGTTGCGTGCAGCCCTAGAACAGGAGACAACCCCTTGTCAACTACTGGCAAATGCAGCCTGTGCCCCATAGGCACATATAGTAACGGCACGCAAGACGTGCAGGCTTTCCCTAGGCCGCCATGCACGCCTTGCAGGAACGGCACCAGCACGGCTTACATGGGAGCT…
c10010_g2_i1	2.35759	1.19e-06		---NA---	1120							no IPS match	GGTAACATGATGATGATGATGAGACCATCATCTTGCTGGTCATTCCTGCAAGCGGCTTGTACCTCACATCAATCTCCAGTACCCCTTTTGTAGCATTGCCAGTCTTAACACTGCTGGCAAAGTTGGTGATGCAAGAGTAACCACACATCTCATAGCCTGATGCATGGTTGGGCGGAGGCCTCTCTTGTGGCAGGTCTTGCAGTGACAGCACTTCTTCTGTGTTTGCTGCTGCAGTTGATGAGGAGGTTGGCAACAAGAAAGCCTTCAGCACCTCCAGCACGTCTGTTAAGATGCCACCTGTGTTTGTCTCGGCATTGCAATGGAATGCTATGGAAACGACTACGACCGCCAAGCTCAGCAGCACCGCGGATTTGGCGAACGCCATTGCCAGCGATCACA…
c10011_g1_i1	-3.92737	1.38e-08		---NA---	343							no IPS match	GCTGCTGCTGCTGCCGCTGCGGCGGCGCTGTTGCCATGGCTGTTGCTGCCAGTCGCTCCGTGATGCTGCACATGGGGTGCAGGTGGGCCCATCAAGCCAAGACCTGCAGGAGCCGCAGCAGGTGCAGCAGCATGTGGCGTGGCGGCTGCAGCAGCAGCAGCAGGGCCTGTGGCAGCCCCTAGCATAGCTGTGAACGACTGCCTGAACGCACCATCTGCTGATGCTAGCGGCGTTTGGGCAGGGCTGGGCCCTGCATGGCCATCTGCTGTTCCTGTGCTGGCCTGCGGCTGTGCTGCAGCAACCTGTAACTCCTGCAAGGAACGCTGCTGCTGCTGCTGCTGTT
c10011_g10_i1	1.54742	0.00973784		short-chain dehydrogenase [Serratia fonticola]	3275	10	3.23e-27	0.581	4	F:oxidoreductase activity; P:metabolic process; P:oxidation-reduction process; F:2,3-dihydro-2,3-dihydroxybenzoate dehydrogenase activity		IPR032675 (G3DSA:3.80.10.GENE3D); SSF52047 (SUPERFAMILY)	CTTGAACCTTGTGTACAACTACAGTACACGTGCTTGTGCACTCGTTCCTGCAGTGCCCAGTGGCAGCCTTTATCATTTCCTAAATCCGTCTAGAGGATAATTACTAGGCAAAACAGAGGACGTGGCAAGGTCAACGCAGATGCAGTGCCTCTGGTGCTTGGCCTAGCCTGCAGGCATTCATACCTGGGCAACAACTTGTAGGCATTGTGCAGCCTGCTGCTAGTCAGCAAGGCAGTGCAGCAGGCAGTGCTCAACGCCTGCAGCGGCCCAGGCAACAGCCAGCTGCAGCTGTCTCTAGAGGGAGGTGCTCCTGTGCCCCTCAACAGGCAGTGTACAGCAGTAGTCCTGCAAGCAACAAAAGTGAGCCTGCATCGGCTGCAGTGCCTCAACCATCAGGCC…
c10011_g10_i2	#N/A	#N/A		short-chain alcohol dehydrogenase [Serratia marcescens]	2772	4	7.79e-13	0.5975	3	P:oxidation-reduction process; F:2,3-dihydro-2,3-dihydroxybenzoate dehydrogenase activity; P:siderophore biosynthetic process		IPR003560 (PRINTS); IPR016040 (G3DSA:3.40.50.GENE3D); IPR002198 (PFAM); IPR016040 (SUPERFAMILY)	CTTGAACCTTGTGTACAACTACAGTACACGTGCTTGTGCACTCGTTCCTGCAGTGCCCAGTGGCAGCCTTTATCATTTCCTAAATCCGTCTAGAGGATAATTACTAGGCAAAACAGAGGACGTGGCAAGGTCAACGCAGATGCAGTGCCTCTGGTGCTTGGCCTAGCCTGCAGGCATTCATACCTGGGCAACAACTTGTAGGCATTGTGCAGCCTGCTGCTAGTCAGCAAGGCAGTGCAGCAGGCAGTGCTCAACGCCTGCAGCGGCCCAGGCAACAGCCAGCTGCAGCTGTCTCTAGAGGGAGGTGCTCCTGTGCCCCTCAACAGGCAGTGTACAGCAGTAGTCCTGCAAGCAACAAAAGTGAGCCTGCATCGGCTGCAGTGCCTCAACCATCAGGCC…
c10011_g10_i3	#N/A	#N/A		---NA---	285							no IPS match	GCTGCTGCTGCTGCTGTGTTGGCACATGGTGTTGCCACAGCTCCCCTAACCTGCTGCTGCAGCATCTAGTGGCTCCTGTGTCAGTCCAAGCAGAGCTATCTTGTACCCCTCTGCTGCAAAGCGCCTGGCAACAGCAGCAGAGATGCCGCTGCCATAGCCTGCAATGGCAGCTAGCTTGCTGCGGCTCATAGCTGCTGCACTCCTAAATCAACAGGGATGCCGACTCTGTGTGTTGATGGTTTGTAAGGGCAGCCAATGGGGCAGACGGTGTGCATCATTGAGGCA
c10011_g11_i1	2.43376	1.21e-07		---NA---	1324							no IPS match	TGGTGGTGGGCTGTGTACTGCCTGATTACCGCCCGATGGTGGTGGTGTGCTGTGCCTGATAATGGTGGGCTGGTGTGCATTGCTGTTGAGGGGAGGCAGCAGGCCATGTTGAGGGGAGGCACCAGGCCATGCAGCGGCCTTGCTGGGCTGTATTGGCAGTTTGGTGGTGGCTGGTTGCGGCGGCTGCGGCAGTGATGGTGATGCAGTGGTGTTGCAGTGTCTTGCAAGGAGGCTGCAAGCAGCGTCCTGGCCCTTACTTTGTTTGCCCATACTATTCGCGCGGCCCTTGCTCGCTATCTCAGCAAACGTTGCTGCTGTGCTGATGCAGTGTTATTCCAGCGAGTGCCCAGTGGGTGTGTCTGTAAGCCCAGCAGCTGCTGCAGCCTGCAAGCTGCTGCT…
c10011_g12_i1	-2.6241	4.14e-06		---NA---	2102							no IPS match	TGATAATCAGATGCGAAGCAACCAGGGCAGCTCAATCAGTGGTTTTCGCTCCGGCTGGGCAGGTGCAGCAGTCTTGCTCTTGCAGTCGCCCCACCTCAGCGCAAGACGCAGCAAGAACGGTCACAAGAGCATAGCCAAACCACTTGTGTGGAGGCCCCATGAACGCCAATGTCAACGCCGATGCAGTGCCGCTGGCGCTTGGCCTAGCTTGCAGGCATTCGCACCTTGGCAGCAACTTGCAGGCGGTGTGCAGCCTGCTGGCAGTCAGCAAGGCAGTGCAGCAGGCAGTGCTGGACGCTTGCAGCGGCCCAGACAACAGCCAGCTGCACCTCACTTTTGATGCCGACGCCGCAACAGCAGCAGCACACGGCGTCACCACACCCCTGCAGTACCTGCAGC…
c10011_g13_i1	#N/A	#N/A		---NA---	3615							no IPS match	CTGCTGTCTTACAAATGCACATATGTACTAGGGCCAAAGCCGTGCTGGTGTGTGCACTGGCACAGCACACTGCAGTGTTTTGTGGTATCGTGGGAGTGTGTGGTACTGCAGGCTGCTGACTGCCTGAATGTATTAGGAGTGCCTTGATTGCTGTTGTTTTCAAGTCGGTTATTCACGTTTTTCGACTTGTTTTGTAGCCGCCTGCTGGCCTACCAAGTGTAGCCAGCTGGGTTGCACTGCAAGCTACCTGGATGGATGCTTGTTGAGCAGCAGCTGCCATGGTGCCCCTGGTGCTGTGTCATGCCATGCCGAGTTGTTTACTACTCCTGCGCGTATTCCATGCATCTGTGCATGCGTTGCAGCTAGCTTGACATCTGGCACCCCGAATAGCAGCTGCTG…
c10011_g14_i1	-4.31195	9.44e-08		---NA---	659							no IPS match	CAGCAGCAGCTGCAGCAGCAGCTGAAGGTAGAGGAGCAGGAGGAGCAAACAGCCGTAGAGCAGGCAGCTGAACGAACGCAGCAGCCTGTGAAGGAACAGCCGCAGCTCAGCAATCATAGGCGGCGACGGCAGAGTGAGGGGGATGATGCAGCAGCCAGCAGGGCAGCTGGGCAGGAGAGCCCTGTGGTGAAGGCACCCAGCAGGGGTGCTGGCAAAACAGCTGGGGCAAAGCAGTCAGCAGCTGCTATTGCCAAGCAGGCAGCTGCTGCTGCCGCCAAGCAGGCTGCCGCTGCTGCTGCAGCAGCTGCAGCCAAGTTAGAAGCTGCAGAAGCAGCAGCAGCTGCTGCTCCTGCCGACAGCAGTAGTGAGCGCCAGGCTGGTGACGGTGTTGCTGGCACT…
c10011_g2_i1	-4.61732	5.13e-17		[Chlamydomonas reinhardtii]	1326	7	4.77e-27	0.72	4	F:transcription factor activity, sequence-specific DNA binding; F:zinc ion binding; P:regulation of transcription, DNA-templated; F:sequence-specific DNA binding		no IPS match	GCAGCAGCAGCAGCAGCAGCCGAAGCAGCAGTTGCAAGGCAGCACTGAAGAACAGGTTGAAGATGCGCAGGAAGAGGGTGCAACTGTTAAGGGCGACAAGCCGCGGAAGCGCAGCATGCTCAACCGTGAGCTTGCAATGCTGGTGGTGGACATGGTTGAGACGCACGTCAAGCCTGTCACAGGGCCCAGATCCAAGTCAAAGGATGAGCATGACCAGCATGATCAGCAGCAGCAGCAGCATGACGACCATCACAGCGCTGCAGCAAAGCATGAGAGCAGCAGCTCTTTGAGTGAGCAGGAGCGACTGGCTATTGAGCACCTGCACGCTGCTGGTGTAGAGGCTAAGCCTGTGAACAAGCTGCTGGAGGCAGCGCACTTGGCAGCACGGACCTCTGACTC…
c10011_g3_i1	2.57585	4.41e-06		cysteine hydrolase [Elstera litoralis]	984	10	2.17e-112	0.853	2	F:isochorismatase activity; P:metabolic process	EC:3.3.2.6; EC:3.3.2.1	IPR000868 (G3DSA:3.40.50.GENE3D); IPR000868 (PFAM); PTHR11080:SF19 (PANTHER); PTHR11080 (PANTHER); IPR000868 (SUPERFAMILY)	GGCCACAGCCTGCAGCTGCAGCAACGCTTGCAGGAACGCTTGCAGGGACAGCAGATGACGGCTCCAGCCCGCTCTGCTGTGCAGCAGGTGCGCTGCTGGTGCTGTCCTTGCTGCTGCTGAACTTGGCGAGTGCGTTGATGAGTGCGGCTGAGTCTGCAACTGCTCCAAAAACACCGCCCTGCTTCTGTACTATGCTGATTGCTGCTGCGTGGTTGGCTGGATCTGTGGCGGCTGTGCAATCAGTCAGCAGCAGGCACTCATAACCCCTGTCATTGGCCTCACGCATGGTGGTGTGCACACACACGTCAGTGGTGACTCCTGCCAGGATGATGTTGCGGATGCCTCTGCAGCGCAGCATCAGGTCCAGGTCTGTTGCGCAGAAGGACCCTTTGCCTGGCT…
c10011_g4_i1	-4.42523	1.52e-09		---NA---	452				1	F:protein binding		IPR010402 (PFAM); PTHR31717:SF16 (PANTHER); PTHR31717 (PANTHER); IPR010402 (PROSITE_PROFILES)	AGCAGCGGCAGCAGCAGCAGCTGCAGCAGCGGCGGCGGCAGCAGGAGCCCCTATGCCTGGCTTGACTGGGCCAGCAGGTGCTGCAGCTGCTGTAGGCATGTTAGGCGGTATGGCTGGCTTGCATCGTTTGGACAGCAGTGAGCGGCCGGACTTGGCAGTGCACCAGCAGCAGCAGCGCCAGAAGCAGAAGCGCAAGCCGCGTCCGTTTGACAACAGGGTGCGCTATGAGGGCCGCAAGATTCGCGCCAACAACAGAGTACGTGTGAAGGGGCGCTTTGTGAAAATGGGGCCAAACGGTCCTATCCTGCCAGATGCTGAGCACCACCACAGCGACCATGAGGTGTTGTCAGATGCTGAGCTCACTGATCCAGAAACGCATGAGCACCACGGCAGCAGCGG…
c10011_g5_i1	-3.30248	1.83e-07		---NA---	388							no IPS match	GCAGCAGCAACAGCAGCAGCAGCCGCAGGCTAGCGGCAGCAAGGAGCTGGGCCTGCAGATTGATTCCAGCCGTGCAATGAAGCACAGCAGCAGCAGTGAAGGCCTGCCTATCAGCCCCAGCAGCCCTACAGCTGGCGGCTCGCCCAAGGCATGTGGCCATAGGCGCAAAGGCAAGCCACAGCGCGCACGTCTGGACAGCGACGACCTGCAGCGGCCAGCCAAGAAGGGCCGCACCAGCAGTGGTGCTGCCAGCAGCAGGTCGAATGGCTTTGGCCGCAGCAACAGCGATGCAGCAGACGCGTTTGAATATCCGATGCTGCACGAGCTGCCAGAGCTGCAGCCGCACCCAGCAGCAGCACCGGCACCTCAGCAGCAGCAGCAGCAGCAG
c10011_g6_i1	#N/A	#N/A		Metallo-dependent phosphatase [Coccomyxa subellipsoidea C-169]	1452	10	1.61e-24	0.55	7	F:nucleotide binding; F:nucleic acid binding; F:metal ion binding; P:metabolic process; P:protein dephosphorylation; F:acid phosphatase activity; F:hydrolase activity		IPR029052 (G3DSA:3.60.21.GENE3D); IPR025733 (PFAM); PTHR22953 (PANTHER); IPR029052 (SUPERFAMILY)	TTTTTTTACCTGTGTAACATGTTACACCAACAGGGTTTTGCCTGCCTTGGCACATGACTCATCTTCGGAAGATCCACTGTTACACCAAGGTATGAGCTGTACTGATCACAATGTCAACGTGGCCCTGCGGCAGCGAGAACAGTTAACATTCTGTTGGCGAAGATCTAGGGTGGATCTAGCCTTTGCCAACCGTGTATGATACAATAATGATGCAGCCACATGACATGTCAGGCATGCTTAGCGGCTTTGCCTGAAAATTCATTACTGGCAACGTACAGCACCAGCCAAACCTGTATGCCGTTGAGCTAACACAGCAAGCACTGTGCAGCGCCTGCACTGGTGACTTGACGAATGTCGAAAACAGGATGCATGCAGAACCCGGTACCCGATGCACATAGA…
c10011_g7_i1	-5.0906	4.23e-09		---NA---	215							no IPS match	GCTGCAGCTGCTGCTGCTGCCACCACAGTCGAGTGACTGTGGCCGCCTGGTCGCGCACCCTGGCCAGAGATGTCAGTTGTACTGGTCTGCGGCTGAGAGCCAAACTGCAGTGTCGCCTTCTGTCCACCTGCGCCATAGCTGCTAGAGAGCTGCCAGGGCAGCACCTGGCCACTTGCTAGGCAGCTGCCGTTCAGCAGCTCCTGCTGCTGCTGTTG
c10011_g8_i1	-4.5925	3.65e-11		cysteine hydrolase	1008	10	8.38e-97	0.76	2	P:metabolic process; F:hydrolase activity		IPR000868 (G3DSA:3.40.50.GENE3D); IPR000868 (PFAM); PTHR11080:SF19 (PANTHER); PTHR11080 (PANTHER); IPR000868 (SUPERFAMILY)	AGCAGCAGCACCAGCACCAGCACCGCCGCCGGCAGCTCTGCCGCCCCTTCCAGGACTCGCTGGGTTGCCTTCGCTGTTCCCTGGCAGTTGGCCGCTGCATTTGGCAGGCTTACTGAGGCCGCCGCCAGTGCAGACAACCAACATCCTGCAGCTTGCGATGATGATGCAGTCTGCAATGCAGGCTAGCGCGTTGCAGGGCGGCAATACTGACACTCAGCAGGCTGCGATGGTAGTGGCTGCACTGCAGGGCCTGGCTGCAAACATGCGCATGTTCATGCCCTGGACAAACAACCAAGCTCCCTGGCAGCCGCGGCCGGCAGCAGTGCAGCAGCAACAGCAGCAGCATCTGCAGTCCAGCCCACGATGCCTCCCTGAACAGTGACCATCTGCAGCACTGCT…
c10011_g8_i2	5.66543	9.75e-23		cysteine hydrolase	2298	10	1.54e-91	0.758	2	P:metabolic process; F:hydrolase activity		IPR000868 (PFAM); IPR000868 (G3DSA:3.40.50.GENE3D); PTHR11080:SF19 (PANTHER); PTHR11080 (PANTHER); IPR000868 (SUPERFAMILY)	CCAACTCTTCAAAGTCAGTTGTGTAGAACCTTGGCGTAAGGATCGTCTCCTGTGCAGGTGCCTTGCCCTTATTTGTCATCTTTGTAGCGCCCAGGTCTGTGCCATCATCCATTGTGGCTGCTGCTGCATGCACCAGCACAGTGCTCCTGCTGGCAGTTGAGCACAGGGGCTGTGCAGCCAGCCATCTGCTGGTGCTGAGGGTAAAGCAGCGGGCTGATGCAGGGCTGTGGATGCGTCTGCTGGTAAGAGCCATTGCAACCGGGGTTGTTTCGGAATTGCCAGCTAAATGTCTCGACACAGGGACCCCGCGCGGGAAACCGGCAAGGTAAGCAGCTGCAAGTGGGTGCGATCGCGCTGTCTTTCGTCTTAGAGTTGTGAACGTCGTGTATCACATACAGT…
c10011_g9_i1	-5.3669	2.17e-15		---NA---	536							no IPS match	CTGCTGCTGCTGCTGCTGCTTGACCTTAGGTGCTCCAGCCTTGCTGCTGCCGGCAGCAGCCAGCTTTGCTACCTTGCCGCTGCTGCTGCGCTGCGTGCTGAGCGCAGGTGCTGGCACAGGCCCGCGGCGTGAATGGCGTGTGAGGGCATTCAACTCCTCATGCAAACGCCTCGCCAACTGCTCATCTGTCTCCACCGCTGGATCGCTGCTGACAGCATCCAGCTTCCGCTTCTTGCCTGTTTCATGCTCTAGGAACATGATGTGCCACAGGCTGGTGCCTGCTGGACTCGTAATAAGTCCTTGCGCTGACGCTCCTAAGCCATCCTCCTTGGCTCAAGTGCAGCAAGACTCGGATAGCGATGCTGCCCCTTGACTCCCCTCCCTGCCCAGGGAAAACAA…
c10012_g1_i1	-3.68643	0.000391168		---NA---	312							no IPS match	TGCTGCTCCTGCTGCACTGCCCTGAGCACGTTTGCTGGCCTATGCACGGATGCATCCTGGCGCCCCTGCTGCTGTCGCCTTAGGCAATTGGGCTACACACACTCGTGTGTGGTGGGAACTGGTGGGCCAGTCAGGACAGCAGCCACGTTGGATACCAGAACAACGACTTTTACCAACACTACTACCTCAAAAGAACAGAATAAAATCAATCGCGGAAGCCCTGCCAAATCGGTGAACGACAGCCTGCTTGGCTTCGAGCCTATGCAATGCAGACAAGGCAGCACGCAGTTGCAAGGATCAAGCAGGGTTCCG
c10012_g2_i1	3.27392	8.69e-05		---NA---	269							no IPS match	CAGCAGCAGCAGCAGCAGTACACCTGCTGTGGAGCAGGTCTCTGTAGGCCAGACAGCAAGTGTGCCATATAAACGGAAGTGTATTGTTACAAGTGTACATATCCTAAAATGGCAAAGGTGTGGCCTGCACCGCTCTGGCACAGCAGAGCCTGCAGTCGTGAGGATCAACGAGTGGCTCACGCTCGATAGACACTGTTACGCAAGTATAAAAGATATTAAGTAGATCGCTACGCACTTTTCTTGTAATCAACCCAGAGGAAAAAAAAAAA
c10012_g3_i1	#N/A	#N/A		---NA---	1327							no IPS match	GTCGTGGCTTGCTGCAGGTTGATGGCTGCACAGCTGCTTTTCAGCTTCCAACTCGTGTCCCATGTTTGTATTTTGTCTACAGTTATAGACCCTAAGGCGATCAGTGGGTCAGGTGGCATAGTGGGTGTGTTCGCCTGAGTGGGGTGTGCGTGCTGTTGAGTGGTGCTGCTCTCTTGCGACATATATATGTTACTCAGATATAAAGTTTGAGTCTTCTCACCAAGGTAGTACAGCTACTGTGAAGCCAGCTGAAAATGGTAGCGCCTTCCCCCAGGCAGGGCCGTCATGGCCTAGCATCACAGCGTGTGGTGAAAACAGCAGCAGCATCAACAGACATTGGCCCACCCAGGGGTCCCCGTCCAGTTGTGATGCGGCCCCTTGGGCCCCCTTCAACAGTCA…
c10012_g3_i2	#N/A	#N/A		ABC1-domain-containing [Coccomyxa subellipsoidea C-169]	1838	10	6.56e-30	0.638	4	P:phosphorylation; F:kinase activity; P:organic substance metabolic process; P:response to stimulus		no IPS match	GTCGTGGCTTGCTGCAGGTTGATGGCTGCACAGCTGCTTTTCAGCTTCCAACTCGTGTCCCATGTTTGTATTTTGTCTACAGTTATAGACCCTAAGGCGATCAGTGGGTCAGGTGGCATAGTGGGTGTGTTCGCCTGAGTGGGGTGTGCGTGCTGTTGAGTGGTGCTGCTCTCTTGCGACATATATATGTTACTCAGATATAAAGTTTGAGTCTTCTCACCAAGGTAGTACAGCTACTGTGAAGCCAGCTGAAAATGGTAGCGCCTTCCCCCAGGCAGGGCCGTCATGGCCTAGCATCACAGCGTGTGGTGAAAACAGCAGCAGCATCAACAGACATTGGCCCACCCAGGGGTCCCCGTCCAGTTGTGATGCGGCCCCTTGGGCCCCCTTCAACAGTCA…
c10012_g4_i1	#N/A	#N/A		Carbohydrate purine kinase [Monoraphidium neglectum]	1678	10	5.39e-134	0.668	3	F:ribokinase activity; P:D-ribose metabolic process; P:phosphorylation		IPR002139 (PRINTS); IPR029056 (G3DSA:3.40.1190.GENE3D); IPR011611 (PFAM); PTHR10584 (PANTHER); PTHR10584:SF190 (PANTHER); PTHR10584:SF190 (PANTHER); IPR029056 (SUPERFAMILY)	GTTTGTGGCGGCCTGGGCCTGGTGAGGAGTTGGCTGTCAAGTCCACATCAAGTGCAGCATCCTGCAGCAGCAACGTTGGCCCCATGGCATCGCTGCCAGTTTTTATACAATCACCCTGCAGCATTCTGAGCAGCAGGACATATGCACCTGGCAGGCCTGTGGAGCGTGTGCTGGTGCGGGCAGCAGCATTTGAAGGCTGCCAAGTGCCGCTGCCCAAGCCTGTGAAGATAGTGGGCTGTGGCAGCTGTGGAGTTGACTATCTCGCCTCTGTGGCAGCTTACCCAAAGCCAGATCAAAAGCTACGGACAGATGCATTGGAGGTTCAAGGCGGCGGCAACTGTGCCAATGCACTCACAGCAGCAGCACGTCTAGGGCTCAGGCCAACGATTGTGACAAAGA…
c10012_g5_i1	-1.92498	0.00276412		cytochrome P450 [Monoraphidium neglectum]	2845	9	5.96e-80	0.6378	5	F:iron ion binding; F:oxidoreductase activity, acting on paired donors, with incorporation or reduction of molecular oxygen; P:oxidation-reduction process; F:monooxygenase activity; F:heme binding		no IPS match	TTTGTCTCGCTTGAGTTCCTCTGCTACATGAAAGGACATATTGTGTAGCAGCGCTAGTGTACAGTTCGCTCAGGTGACTCAGTCTTTTGTGAAGTCCCTGGGTGCTGCGAAGAGCGTCGCACCGCGTTCTTTTTACCTTGGCGTAGCATATTTAGGCGCCCTACACGATGCTGAGCTGCAAACATACCCTGCCCGGAAGCAGCTGCGTGACACGGGCCAAATCTCCATCAGCTGGACGCACATGCTGCTTGATAGCGCGCGTCGCCACAAACCCGGCAGGATCAGCAGCAACGAGAAGTATAACCGCGCTTACAGAAGGCGCAGAGGCCTCTGGCTGCCCCTTCACTGCGCTGAAGAGTCAGCTGACTAGACCCAAGCCAGATCAAGTGGAAGCAGATG…
c10012_g6_i1	-4.33653	1.68e-12		ABC1 COQ8 ser thr kinase [Chlamydomonas reinhardtii]	4996	10	0	0.858	7	F:ATP binding; C:chloroplast; F:protein kinase activity; P:protein phosphorylation; P:flavonoid biosynthetic process; P:response to UV-B; P:response to sucrose		G3DSA:3.90.1200.10 (GENE3D); IPR004147 (PFAM); G3DSA:1.10.510.10 (GENE3D); PTHR10566:SF86 (PANTHER); PTHR10566 (PANTHER); IPR000719 (PROSITE_PROFILES); IPR011009 (SUPERFAMILY)	GCTGTTTGAATCACAACCATAAGACGGGCAGCTTTGATACAATAACGCCTGGTGTGGACTGGGAATAACACTCGTAACATGTTACTTTGGGATGTGCATGAACTCCTTTTCAGGGAAACATCTGGATTGCTTACTTTGATTGCTCCAGAAACATTGGCCCAACAAGTAGAATGTAGTACCAGAGCGTCTAGAGCGGCCACTCTGCCCGGGGCATTCGTACTTCAAAGGCCTACAGTTACGTCATAATATAGCAGCCTCAACACCACATCTCAGGCCGCTGCCACTAGGCCAGCAGAAAAATACAACATACTGATGAAGTACACGACAAATGCGGTGACTGTTTGCAGCCAACAGAACACATCTCATCCAAAACTGCCACGAGAAGCAAAATGACAAAGG…
c10013_g1_i1	#N/A	#N/A		hypothetical protein MNEG_9962 [Monoraphidium neglectum]	1124	3	1.58e-20	0.79	4	F:nucleic acid binding; F:ATP binding; F:protein kinase activity; P:protein phosphorylation		no IPS match	CACATTCCATGCAACAACACAGCAACCTCAACTCTCACAGTCACTCGCCGTTGCTTCCCGCAGCAACACTGGCAGCATCAGTCTCTCACGCATACATCAGCACTCGTACCGCTGCCAGCCGCAATTCCTCTGCAACCCACACTCCCGCAGCATCCACATCACATCAACCAAACGCCAACCACACCGCCCAACTACCTCAGCTGCTCAGTGGTCATAGCAGTGGGTCCTGCTGCAGTGGCTCTGCACCCCACACTCCCACAGCATCACCAAACGCAACCAACCGCCAACCCCTCAGCTGCTCAGTAGTCGTAGTAGTGGTCCCGGCTGCTGCCATCCTCACTGGCTGGGGCTGCCGCGCCTCTCTTGTGATAGCGAGCGCTCCCGCTCCGGGGAGTGGCT…
c10013_g1_i2	-5.2145	4.75e-07		[Chlamydomonas reinhardtii]	997	6	5.99e-31	0.7517	2	F:nucleotide binding; F:nucleic acid binding		IPR000504 (SMART); IPR012677 (G3DSA:3.30.70.GENE3D); IPR000504 (PFAM); IPR000504 (PROSITE_PROFILES); IPR012677 (SUPERFAMILY)	CACATTCCATGCAACAACACAGCAACCTCAACTCTCACAGTCACTCGCCGTTGCTTCCCGCAGCAACACTGGCAGCATCAGTCTCTCACGCATACATCAGCACTCGTACCGCTGCCAGCCGCAATTCCTCTGCAACCCACACTCCCGCAGCATCCACATCACATCAACCAAACGCCAACCACACCGCCCAACTACCTCAGCTGCTCAGTGGTCATAGCAGTGGGTCCTGCTGCAGTGGCTCTGCACCCCACACTCCCACAGCATCACCAAACGCAACCAACCGCCAACCCCTCAGCTGCTCAGTAGTCGTAGTAGTGGTCCCGGCTGCTGCCATCCTCACTGGCTGGGGCTGCCGCGCCTCTCTTGTGATAGCGAGCGCTCCCGCTCCGGGGAGTGGCT…
c10013_g1_i3	-2.99029	5.84e-06		---NA---	1842							no IPS match	CACATTCCATGCAACAACACAGCAACCTCAACTCTCACAGTCACTCGCCGTTGCTTCCCGCAGCAACACTGGCAGCATCAGTCTCTCACGCATACATCAGCACTCGTACCGCTGCCAGCCGCAATTCCTCTGCAACCCACACTCCCGCAGCATCCACATCACATCAACCAAACGCCAACCACACCGCCCAACTACCTCAGCTGCTCAGTGGTCATAGCAGTGGGTCCTGCTGCAGTGGCTCTGCACCCCACACTCCCACAGCATCACCAAACGCAACCAACCGCCAACCCCTCAGCTGCTCAGTAGTCGTAGTAGTGGTCCCGGCTGCTGCCATCCTCACTGGCTGGGGCTGCCGCGCCTCTCTTGTGATAGCGAGCGCTCCCGCTCCGGGGAGTGGCT…
c10013_g1_i4	-6.36001	0.000205736		---NA---	558							no IPS match	CACATTCCATGCAACAACACAGCAACCTCAACTCTCACAGTCACTCGCCGTTGCTTCCCGCAGCAACACTGGCAGCATCAGTCTCTCACGCATACATCAGCACTCGTACCGCTGCCAGCCGCAATTCCTCTGCAACCCACACTCCCGCAGCATCCACATCACATCAACCAAACGCCAACCACACCGCCCAACTACCTCAGCTGCTCAGTGGTCATAGCAGTGGGTCCTGCTGCAGTGGCTCTGCACCCCACACTCCCACAGCATCACCAAACGCAACCAACCGCCAACCCCTCAGCTGCTCAGTAGTCGTAGTAGTGGTCCCGGCTGCTGCCATCCTCACTGGCTGGGGCTGCCGCGCCTCTCTTGTGATAGCGAGCGCTCCCGCTCCGGGGAGTGGCT…
c10013_g2_i1	#N/A	#N/A		---NA---	1082							no IPS match	GCTGTGTTGTTGCATGGAATGTGCATTCTATTGTGGGAGGGGGTGGTGAAGCAAGAGTGCACTCAGCACCTTGCGTCAGCTCATGCTTGTGTGGTGCATTGCTGGGTAGCACCGTGTTGCTGGGTAGCACCGTGCTTCTGAGCCACGAGTGCTGTGATAGAGTTGTGGGCAGATGATGGAGGCAGACCTTGTAGTGTCGGAGGATACCGCTCCATATGCAAGGGCCTGTGCTGCATCATGCAGCGACGGTTTTGAAGTGCTTTGTCACGTTTTCTTTAGCCTGCAAGCTGTAGGCATTGCTACAGCTGTTCCAGATGTGTTGGTTGTGACAGCAGCTGCCAGCATCACAGGGTATTGTGCGGTGCTCTGGCAGCAAAGACATGCTCAGCAGCGCTGCCA…
c10014_g1_i1	#N/A	#N/A		programmed cell death 6-interacting [Monoraphidium neglectum]	3246	10	0	0.673	2	C:plasmodesma; C:cytosol		no IPS match	CGAAAGCATTGCGGACGCGTTCTGCTTACGGCACTGTTGTCTTTCCTCGCTGTTCACACAGTGCCTGACCCTGTACTAGCTCTGCATTCTTGATCTGGCGATCGCAGTGCTTTGGTGCCATGCCGAGTGCATCAAGTGTTTTACTTGCAATACATGTTAAGCGTACGGACAATGTGGAGCTTAAGAACCCGATCCTGAGCTACATTCGTGAGACGTATTCTGACCGCGAGGCCGAGGATGCCGTGGACGACTTGGTGGCGATTCAAACGCTGCGAAACGAGCTGGTCACGTCTCAGGCAGGATCACAGCTGACTGCCAAGGACAGCTACATCAAGTACTTCAAGTGCCTGACATCCATTGAGACGCGCTTCCCCATCAGCAATGAGAAAGGCAATGTGC…
c10014_g1_i2	#N/A	#N/A		---NA---	1156							no IPS match	GCAGCAGCAGCAGCGCCGCCGCCGCCGCCGCCCATGCAGCACCACCAGCCGCCACCTCAGCAGCAGCAGCACCCTAACGTGCAGCAGCAGATGGCGTACATGTCGCTGAACCCTAATCAGCCGGCTGGGCCGTCATACCCGCCTTACCCAATGCAGACGCCGCACAGTGCGCCGCCACCGCCTGGCCCGCAGGCACCTGCGTACATGAGCTATGGAGGGGCACCCCCACCTGCAAACCCCCCGTACCAGCAGCAGCAGCCGTACGGCGGCCAGCAGCAGCAGCAGCCGGCGTATGCTGGGTACCAGCAGCAGCAGGGGTACCCGCCAGCAGCTTATGGCGCGCCACAGGTGCAGCAGCCGTACCATGGCAGCTATGGGGCGCCCCCGCAGCAGCAGCAG…
c10014_g1_i3	#N/A	#N/A		programmed cell death 6-interacting [Monoraphidium neglectum]	328	6	4.41e-22	0.7533	1	F:protein binding		G3DSA:1.20.140.50 (GENE3D); IPR025304 (PFAM); PS51257 (PROSITE_PROFILES)	ATGCACAGGTGTGGCAACAGCATCCCTTCTACGCATCAAGCGACCTTCTCATGTTCCTGCTCTCTAGCCATCAGCAGATATGCACAGGCCTTCAAGGCCGTGTTTGAGGTGCCGGCGTGGCGGGCTGCCTGTGAGGGCGCTGCAGGCGGCATCAAGGCGGTGCTGAAGACATACAAGGAGGTGCTGGACCACTTGAGTGAAGGGCTGCGCTTCTACATGAGCCTGCAGGAAGCTGTGAAGCAGCACCAGCAGCAGTGCAGCGACTACGCCTACACGCGCGCCATCCAGCGTGATGACATGCGTCAGGACCTGGACAGGCGCCGCCGCG
c10014_g1_i4	#N/A	#N/A		programmed cell death 6-interacting [Monoraphidium neglectum]	2465	10	0	0.673	1	F:protein binding		IPR004328 (SMART); IPR004328 (G3DSA:1.25.40.GENE3D); G3DSA:1.20.140.50 (GENE3D); G3DSA:1.20.120.560 (GENE3D); IPR025304 (PFAM); IPR004328 (PFAM); PTHR23030 (PANTHER); IPR004328 (PROSITE_PROFILES)	CGAAAGCATTGCGGACGCGTTCTGCTTACGGCACTGTTGTCTTTCCTCGCTGTTCACACAGTGCCTGACCCTGTACTAGCTCTGCATTCTTGATCTGGCGATCGCAGTGCTTTGGTGCCATGCCGAGTGCATCAAGTGTTTTACTTGCAATACATGTTAAGCGTACGGACAATGTGGAGCTTAAGAACCCGATCCTGAGCTACATTCGTGAGACGTATTCTGACCGCGAGGCCGAGGATGCCGTGGACGACTTGGTGGCGATTCAAACGCTGCGAAACGAGCTGGTCACGTCTCAGGCAGGATCACAGCTGACTGCCAAGGACAGCTACATCAAGTACTTCAAGTGCCTGACATCCATTGAGACGCGCTTCCCCATCAGCAATGAGAAAGGCAATGTGC…
c10015_g1_i1	#N/A	#N/A	De novo fatty acid/TCA: PDC	dihydrolipoamide acetyltransferase [Volvox carteri nagariensis]	401	10	4.06e-34	0.824	5	P:carbohydrate metabolic process; C:pyruvate dehydrogenase complex; C:mitochondrial matrix; P:pyruvate metabolic process; F:dihydrolipoyllysine-residue acetyltransferase activity	EC:2.3.1.12; EC:2.3.1	no IPS match	AGCAGCAGCTGCGCCAGCAGCAGCCGCTGGAGGCAGCTGGCCAGCACATGAGGTGCTGAAGATGCCTGCGCTGTCTCCAACCATGAGCATGGGCAACATTGTCAGCTGGCAGAAAAAGGTTGGCGACTCTGTTGCACCGGGTGACATGCTGTGTGAAGTAGAGACAGACAAGGCCACCATTGCATGGGAGTCACAGGAGGAGGGCTTCATCGCTGCACTACTGCTGCCTGATGGCGCAAAGGAGGTGGCTGTGGGGGCACCTGCTGCTGTCATCGTGGAGGAGCAGGACCAAGTGGCCGCATTTGCCAACTTCACTGCTGCTGATGCTGCCGGTGGTGCCGCACCCAAGCCAGCAGCCTCAGCACCCCCACCACCCCCACCAGCTGCAGCTCCTGCTGC…
c10015_g10_i1	1.58258	0.000707326	De novo fatty acid/TCA: PDC	pyruvate dehydrogenase [Coccomyxa subellipsoidea C-169]	1355	10	6.17e-92	0.734	5	P:carbohydrate metabolic process; C:pyruvate dehydrogenase complex; C:mitochondrial matrix; P:pyruvate metabolic process; F:dihydrolipoyllysine-residue acetyltransferase activity	EC:2.3.1.12; EC:2.3.1	no IPS match	CTGCTGCTGCTGCTGCTGCTGGATTTCACCTGCACACCCTGCCGCTGCCCATGTCCCTGCCAGCACAACCGCAAGGCTGTTGCTACAACACATGCGTATGCCAGCCATCAACATCATCTAAGAGAAAAGCCTATGCACATTGCCAGCTGCACTAGCAAGCTGGGCAAGTGTGCACAACACTCAACAGCATTTGCCAACAGTGCTACACATGCGCATGCCACAACCCAACCCAGTACCAATTAGCAAGCTCAAACGCATACTGTAAGCCGCACATTCTCTCTGCCGCGCATTTTCTCTACCCCATCAACAACACAAAGCCAGAAGCTCACAACATGCCAGACACAACAGCAACACAGCTGCAGCGCCAGCAGCATTTGCCCATTGCACTGCACACATGTG…
c10015_g11_i1	-2.64308	4.48e-09		---NA---	3951							no IPS match	GCCACGTGTTTAAAGTCCCGCCGGCAACAACATCATGTTGCCAACATGCGGCATGCATAAGTGATGCAACAGAGTGGCTGCCACAGTGCAGGGGCCTTGACTCCTGTGCACATACATGTGCGATAAGTCTGCAAAGCGACGGCTCAGCAGCCAGGCTGGCTGTGAAACGCAGCAGCACTGTAACTCAGCAAGGAAGCAAAGCAAAGAGAAGCAAAGCCACCCCGCGGCAAGCATGCATGCAACACTGTGCAAATCAGAGACTCGATATTCTCCAGATGCCAACTGTGGATTCAAAGTAAGCATGTACAGTCAGCATGCCATAGACTGCATGGTAGTATCATGCAGCCACACTGCGTCAACTCCCTCACAAGCGCACGCAGTCACTGCAGGTCAAGTGAG…
c10015_g2_i1	#N/A	#N/A		---NA---	483							no IPS match	CTCCGTTACAGTGCTGATTCAATTAACAACTCAGCCATGAGCCTCCCAAAGCCCAAAAGCCCCTCGCACTAATACCTGGCCACACTGGTAAAGAAGGCACCGGCAAAGGAGCCTCCTGGTAACACCGAAAAGGAAGGCTTCTGCCCAGCCCTATTGATGTGCTGTATGATATGCAAGCTGGCTGAGCCAACAGCGGCAGCTGTCACCACTGCTGTTCTGCTACCGTAGAGCTGCTGTCGTCTGACAGCATGTGAACAACCAATGGCCAGCAGCACAGAGGTCAGCAGCTCGACGCGCTCCAGAATTGCAATCAAAACAGCCTACCTCCACCGCCAGACACCAGAAGCACAGCCTCAACATCAATCCTGCTCACAGCAGTGACCTGAACAGGTGCCAGCT…
c10015_g3_i1	#N/A	#N/A	De novo fatty acid/TCA: PDC	Dihydrolipoyllysine-residue acetyltransferase [Candida glabrata]	604	10	1.91e-40	0.729	5	P:carbohydrate metabolic process; C:pyruvate dehydrogenase complex; C:mitochondrial matrix; P:pyruvate metabolic process; F:dihydrolipoyllysine-residue acetyltransferase activity	EC:2.3.1.12; EC:2.3.1	G3DSA:2.40.50.100 (GENE3D); IPR000089 (PFAM); PTHR23151 (PANTHER); PTHR23151:SF9 (PANTHER); IPR000089 (PROSITE_PROFILES); IPR011053 (SUPERFAMILY)	GCGCGATCAATGGCTGTGGTCTGCTTGATCCTGTGGAGTAAGCCCTGGACAGCGTCAGGATACTAGGGGCCGTGCCATAGGGTCAGCAGCAGCGCCAGAATGTCGGGCGTTCTCCGGCGTGGGGCACCACGTCTGGCTGCTGCCGGACTTAGCATTGCGCTGAGAAGCCGTGCAGCCGAAACCCAGGGCCTGGCCCAGCTACGAACCTGCTTGGGGCAAGGGCAACCTGTCTGGAGGTCTGGACTGCTGGCATCGCTGTTGCAAAGGGGTTATGCAGACTTGCCTGCGCACCAGGAGCTGGCGATGCCTTCTCTGTCCCCAACCATGACTCAGGGCAACATTGCCGCATGGCGCAAGAATGAGGGCGATGCAGTGAACCCTGGTGACATTCTGGCAGAG…
c10015_g4_i1	#N/A	#N/A		5-Formyltetrahydrofolate cycloligase [Coccomyxa subellipsoidea C-169]	1105	10	1.48e-42	0.583	1	F:binding		no IPS match	ATTTTGCCTGCTGGCTGCACTGTTGCTGCGATAGACACGGGGCACAACTTTGCTTTAGCAACGTGCTGAGTGTGTGCGCAGACCTCTGCCGATGTGCTCCTTGTTGCTGCGACAGTCATCCACATATACATTTTTCGTAGCCAATTGTATGAAACAGCTGCTACTTCCGCGATCCTGCGTGCGCCCAGGGAGCTACTTGCAGTGCAGCACAATGCAAGCCCCAGTCACTACAATGGCATCTGAGCACAGTGCAGTTCTGGACGCCAAGAAGTCAATGCGTGCGCAGATAAAGAAGCAGCTGAAGGCCATGTCACCTGATGACATGCGGGAACAAAGCAGCCAGATAGCACAGCAGGTGATTGCCTCCTCATTCTTCCAGGAGGCACGCAGTGTGGGGTT…
c10015_g5_i1	#N/A	#N/A		---NA---	952							no IPS match	GGTGCGCAGCTTGCTTTTACCTGGCACGCCCAGGATCTGTATAACCTGCTTCACAACAAGGCTTCACAACAAGCTGCTGTATCATCACCAGGCCACAGGCTACCCTTCTATGCGACATCAACCAGCAGCAGGTGATCTTGCAAGGCATCAATGCCATGATTAGTTGAATGGTGGTGGGGAAGAGGGAGCTGTAGCAGCCGCTAATGACACATCACACATCTACCTCTTGTTACACACCAGGAAACACGTGTGGTACACACAGGCAGTAAAATAACGTCACACGTCCAGAGTACAGGCCCGCCCCTCTGTGTTGCGAGCACTCGCAGTGAAACCATCAGTGCACCAACAACAGCAGCCAGGTGGACACAACAGTGGCTGCTGAGCCAGGCGCGTCAACAA…
c10015_g6_i1	#N/A	#N/A		---NA---	2561							no IPS match	CTGCAGCTGCTGCTGCTGCTGCTTCCACCAGCCGCGCCAGTGCCCGTGGGCGTTCGAGGCGCATCAGGCGGCGCGCAGCAGAGCAGCAGCATGCGGGGGTGCACATGTTGCTTGATATCTCTGGTGCATCCAGCTCCGTTAGCTTGCATGTGTTTGGTGGGGCCTATCAGTGGCTGATGGCCACCAGGTCCGTCATTGCGTTGCAGCATGTATATGCAGCGGCACAACACCGCATGATCTGTACATGTGTTTGGTTCTTTCGTGGTGAACCTTGCACTCAGCGGCTGATCACTCAGTGTGAGCGGTCTTGATGCTGCAACATGCTGACGTTTGGGGTCGTCCAATGAGTGAGCAGTGCAGGCCTTGCCGTAAGGCTGATGCTGCACGGCGTGCCTGCGT…
c10015_g7_i1	3.64474	3.12e-13		---NA---	769							no IPS match	GCAGCAGCAGCAGCAGCAGCGCTCGAGAGCTTTTTGTCACCCAACAGTGTGTGTGCTTGCGAGCGCGCTGTAGTGAGCACCATGCTGCTCTGCAGCCTGCATTGTGCAACGGGTGTGCAACTGATTCTTGTTGAGTGCGTGGCATGCTGTTAAGCAGCAGGGGCCTCTTCTGCTTGTAAGCCTCCTGCTGCCTACATTAGTACCAGTTTTTTTCACATTCGGCAGCATGCGTTCTGTGTGCGTGCTTTTTGGCTGCCTGCACAGGATCTGGCAGCTTGCATTATGCTCTCATATGCCCTAACTCACGGCGTAATTCACAGCTGCAGGAATGCAGCTGTGGGCAGCCTGCAGCAAGGCTTGCGGCAGCAGCAGGCAGTGTTGGTGTACCGTCAAGTTGTG…
c10015_g8_i1	-3.65359	4.73e-05		---NA---	724							no IPS match	CTGCAGGGGCAGCAGCAGCAGCACAACACTGCAACCTGTGCTGTTTTGGGGCCTGACCAGCGCAGACACACGCAGGCTGCCCTGGCTGCTTACTGCAACGGCTAACCACAGTCCCCTGTCACGCTGCTGACCTGGCTGCTTGCTTCACCTGGTAGCAAGGTCCCTGCTGTTGTGGCAACTGTTCCTGCTGCCCAGCCTGGCCCTTGCACAAAGTTACAGCCATATACAAAGCAAGTTAGGCGCCGGCTGCCCCTGGTCACCCCTGGTCTACTGGCTGCAGGTGTGGACAACTGCCGCTGCACAAGCAGCTGCAATCCTGCTGACTTCCTGGGGCTGCTTACTGCATTGGTTATTAACACGCTGCTGTTGGTGCTGGCAGTTGTGCCTGCTGCCCTCCCT…
c10015_g8_i2	#N/A	#N/A		---NA---	383							no IPS match	CTGCAGGGGCAGCAGCAGCAGCACAACACTGCAACCTGTGCTGTTTTGGGGCCTGACCAGCGCAGACACACGCAGGCTGCCCTGGCTGCTTACTGCAACGGCTAACCACAGTCCCCTGTCACGCTGCTGACCTGGCTGCTTGCTTCACCTGGTAGCAAGGTCCCTGCTGTTGTGGCAACTGTTCCTGCTGCCCAGCCTGGCCCTGCTGCTGCACCATGCTGCTGCTGTTGGCACCTGGTGTTGTAGGCCTGGCCCAGCTGAGCTGCTGCCCTGGCTCACATCGCTGCTATTGCTGCTCAGCGCCTGCCCGGCCTGTTGGCGCCTCCCTGACGGTCAACCTGTGCCAACGCACGCCCTGCCCTGCTGCCTTGGCTGCTGCTGCT
c10015_g9_i1	-5.55472	1.37e-13		methyltransferase type 11 [Salpingoeca rosetta]	1148	1	1.61e-12	0.51	4	P:metabolic process; F:methyltransferase activity; F:transferase activity; P:methylation		IPR029063 (G3DSA:3.40.50.GENE3D); IPR029063 (SUPERFAMILY)	TGCTGCTGCTGCTGCTGCTGTCAGTGGTGCTGCTGCCGCCGCCATGAGCGTGTGCAGCTGCTGTTGCCGCCTGCTTGCGCAGCACGTAGAGCTTGGTCACCAGTGGCAGCTCAAAGGGCCGTTGCTCGCCAAAGTGCTGCTGCACCAGCCTCGCCACCTCCCTGTGGAAGTGCTTGCGTGTGGCGCTGCTTGCTGCCAGGTGGCTGCGCACGCAGGCCAGGCCCCCCAGCAGGTCCTGCAGGGCCGCGCAGCGGGGCATGGCCAGGCCGTGGGGGTGTGCGCTGAAGCTCACCAGCCGCAGGGAGCCGGCGTCAGTGAGTGCGTTGGTCCATGCTGGCGGGTTGTGCTGCCTGCTGGCCCTGCAGTAGTCGGGGTTGAGCCCCTCCAGCAGCGCCTCCA…
c10016_g1_i1	#N/A	#N/A		---NA---	725							no IPS match	TTTTTAAGTCTCAATGTTTACCAGCTGCTTAGGCAGGGCATACGCATGCCTGCAATACGAACAGCATAAGCAGTATGCTTAATGTGACAGTACAAGTATGCATTATGGATCCAACACTCACCATTCCAGCACGAATATTGGTTCATGCCAATCCCCGTTGATAACTGACAAGTTCTGCTTTCATCATACAACACTCAGCCTAGCATGATCACCTGAGTTTTGCCATGCCCATCTGCTGCAGGTGCCGCAGACCTGCCAGCAGCACTGCCCATTCATCTGATTCCACATTCTCGCTAAACAGCAGGCCGCATGCTCAGACCTGGGCACCTGTGTGGGTTGCACCACCCACAGCCGCCGCCCGCCCAACTGCTAGTAAATCACCACGAGCTGCACTAACAC…
c10016_g2_i1	#N/A	#N/A		LSD1 [Solanum tuberosum]	1548	10	1.08e-62	0.614	5	P:response to organic substance; P:regulation of cellular process; P:single-organism cellular process; P:response to oxygen-containing compound; P:response to stress		IPR005735 (TIGRFAM); IPR005735 (PFAM); PTHR31747 (PANTHER); PTHR31747:SF1 (PANTHER)	TGCTGCTGCTGCTGCTGATCCACACACTTTGCTGTGGCACTCTTAGCTGACAAGCTCACTGCTGCTTCTACCTGCCCTACTGCTGCTGCTGCTGCTAGGCCTACTGCTGGCTGCAGGCTGTGCTGTGCCTGCTGCTGTGGCAAGCCCTGCTGCTGCTGCTGCTCAACTCACACTTGCACGAGGCTTCTAAGCACCATTGACGCACTAGAACTGAGTGCTTGGTGGCATGGTGCTCTGCCACCAGCACACCATCCAGCCCTCCCCGTGAAACCGCGTGCTACAGCACACATCCTGCACACAGTCTCACATGAACACAAAATCCAAGGTATTTTGAAAGGAACTTCAAAGAAGAGCTTGCAGGTCTGCCCGGCAAGAAACATTTGGAAACACAACACACAA…
c10016_g3_i1	#N/A	#N/A		---NA---	375							no IPS match	CCCCTTCCTGCCTCCCATTTACGTGATGCAAATTATCATGTGTGTCTCCCGTGCTACCTACAATAGAAGGATTGCAGGATTGCTACGTACTTCGCCACCAGCGGCTGTTGGCAACTGTGATTCTTTAATGTGATTCACGTGTCCCGGACCCCACAAGCACCCACATCGTATCCATAGGGCATTGATGATGGTCAGCCTGTAACACAACAACATTCGTTTGAACATATCTGGGACACTACGGTAGCACTATGTCAGGAAGGGCTTTGGCGCTTGATACACATCACCCCCTCTGCCTTAGGCTTGCTGCAAACAGTCATGCGCGTGTTGTTGTAATAGACACTGATTAGACGGGTCCTGGACACCAGGTAAAAGCAA
c10016_g4_i1	2.87555	8.32e-05		---NA---	515							no IPS match	GCAAGAAAAGCAGGTAAAACACCACCCTTACTGCCTCGCATTTACGTGATGCAAATGCTGCCTCACTGTGTGTTGCTGCAGCTCAATGGCTCTCAGGTGCAACCCAATCCCCGGCAGCACCCCTCACATCACAACCAGCAATTAACAGCACGACAATGACAGCACTGTTGATGACACCAGCACGACTCCAACCATGTAACAGCACGTCACTGCAGCAGAGGCACCATACTTCCGCCACTGTTCACAAACACCAGAGCCCTGCTCCGCTTATGCTGCGGCAGCCCCTGCCAGGCCCCTAACACATCTGCCAGTGCAGGCAAGCCCCTGCCGCTCCTGCTGCTGCTGGCCTGCTGCCGCGCTGCCAGCAGTGCACTCTGCGGTACTTCACCGCCAGGCTCC…
c10017_g1_i1	-2.29645	3.49e-06		[Chlamydomonas reinhardtii]	1894	7	1.65e-37	0.5357	1	F:calcium ion binding		no IPS match	GTTGAGTAGTCTGGCCTGCTGGTGTTGGATGGCTGGCTGGCTGGCTGGCTGGCGGGGCTACAGAACCGCATACAGCAATGATCACTGATGCCGATGGACACACCATGCACCAGATGTGCATATGCACGTGATGATGTGAGTAGTAAAGCACAAGCTCAAACCATCACAAGGCTCATGTCAGCAGTGCAATGTTCAGCACAACAGCACAACTGCAGCAACATCGGCAAAGTATTGCGTCTGGCAAGTGCAACAAAGTTCAGCTGGGGGTACATTGACACCAAGAGGAGTACACAGAAAAAGACCCAATGTCATGCATGCACCCCTTGTTCAAAAGCAAAGAACTCCAGATGATTGCTGCCCATAACCCGGTTCCTGAGGTGTGTAGAATTGCAACTTGCA…
c10017_g2_i1	#N/A	#N/A		tetratricopeptide repeat 26-like, partial	660	10	5.3e-32	0.678	4	C:microtubule organizing center; P:cilium organization; C:cilium; P:transport		IPR030511 (PTHR14781:PANTHER); PTHR14781 (PANTHER)	CGCGGTTGCCGATGCCGAAAGGTCTGAGCCCACCTATGTGAGCTGGCTGGCGCGCTGCCTCATCATGTCAGGCAAGGCAGCAGCAGCGTGGCAGCTGTACCAGGTAGCGCAGGACGCTGGCAACCCAGCAGCAGCTGGAGAGGAGGGCTATGCTCTGCTGCAGCTGATAGCAAACGACTGCTACAAGATGGGCGCCTTTTACTACGCGCTCAAGGCATTTGATGTGCTTGAGCGGCTGGACCCCAACCCGGAGTTCTACGACGCCAAGCGGGGCGCAGCAGTGGGCGTGCTCCAGGCCGTCATTGCAGGGAAGGAGCAGCCGGAGCTGCTGCCTGAGGTGGTGGAGTTGCTGCAGGGCAGCGCAGCAGCCAGCCAGGGCGGCCGGCAGGGCAGCAACGC…
c10017_g2_i2	#N/A	#N/A		tetratricopeptide repeat 26-like, partial	763	10	1.1e-31	0.668	3	C:cilium; P:single-organism cellular process; C:intracellular		IPR030511 (PTHR14781:PANTHER); PTHR14781 (PANTHER)	CAAGGAATGATTATTATTATTAAATGAGCCATGCATGGTGTGTTAGTAATCAGCACCCACATAACTTGAGGGATGGGATGTGTTTGACGATGAGGATACCCCATGCATAACTTACCAAGTACAGGTCTGAGCCCACCTATGTGAGCTGGCTGGCGCGCTGCCTCATCATGTCAGGCAAGGCAGCAGCAGCGTGGCAGCTGTACCAGGTAGCGCAGGACGCTGGCAACCCAGCAGCAGCTGGAGAGGAGGGCTATGCTCTGCTGCAGCTGATAGCAAACGACTGCTACAAGATGGGCGCCTTTTACTACGCGCTCAAGGCATTTGATGTGCTTGAGCGGCTGGACCCCAACCCGGAGTTCTACGACGCCAAGCGGGGCGCAGCAGTGGGCGTGCTCCAGG…
c10017_g2_i3	#N/A	#N/A		flagellar Dyf13 [Volvox carteri nagariensis]	2656	10	0	0.718	4	C:motile cilium; F:protein binding; P:intraciliary transport; C:intraciliary transport particle B		IPR011990 (G3DSA:1.25.40.GENE3D); IPR030511 (PTHR14781:PANTHER); PTHR14781 (PANTHER); IPR011990 (SUPERFAMILY); IPR011990 (SUPERFAMILY)	CCAGCCAGCCAGCCAGCCAGCCACTGGTGCAGCTGAGCTGCAGGCAGCTCTGTCTGCCAAAAAGCCTGTCGCGTGCGTGTTGTAGGATATTAATGCTGTGTGCTTGTATGTGGGTGAAGTTTTACAGCGGATCGGTCCTCTAGCTTGTTGCCCTGGAAGGTTGATGCAATGGCGAGAAGTTTGACCACAACTTTGCTGCCGGCCCTCTCATAGCAGAGGGTAACATGCATGATTAATATTCTGCTTCTCGCATTTAGTTTACGATGTGAGCACGGAGGTTTCAGGTGCCGGTATGAAAACCCTATTCTGCCACGATGCGAACGCAGCTGTCTGATACTATCTTGCTCGTTGCCCCGCACGTGCTGATGAAATTTATTCAACCAGGGATTAGCCTCCATC…
c10018_g1_i1	8.00384	2.25e-08		surface-associated cshA precursor	514	10	1.36e-23	0.57	5	F:calcium ion binding; C:membrane; P:homophilic cell adhesion via plasma membrane adhesion molecules; C:extracellular region; P:pathogenesis		no IPS match	GTATGTATTTAGCCAGCAATCGACCTGGTCAGTGAAGATGTGGCAGACAGGCCATCTGGAATCTGCTCTGTCAGCCGCACAGTGCAGCTGGCATTGCCAAACATGTCAGGAGCAGGAGTGAAGCTGAGGCGACCATTTGCATCCATTGCTGGGGCAACTGCAAACAGCGCAGCGTTGGCTGAGGAGCAGTTGATTGCGAACGCCAGTGGCTGCGACTCTCCCGGGCCTGCTGAGATGTTGGTGGCCCAGGCAGCGCTGTATGCGCCAGAGTCCTCAGCCACAGTGACGGTAGTACCAGCGTTGAAGCTTGGCGGGTCGTTCACTGCAGTAATGTTGATAACCAGTGATCCAGTTGCAGCAAGGCCTCCAGCCATCTGCTCTGCCAATGTTACTGCGCAG…
c10018_g1_i10	6.86508	5.2e-05		---NA---	208							no IPS match	GTATGTATTTAGCCAGCAATCGACCTGGTCAGTGAAGATGTGGCAGACAGGCCATCTGGAATCTGCTCTGTCAGCCGCACAGTGCAGCTGGCGTTGCCAAACTTGTCAGCAGCTGGTGTGAACGCAAGCGTGCCTGTTGCATCCATTGCTGGGGCAACAGCAAACAGCCCAGCGTTGGCTGAGGAGCAGTTGAGCGCAAATGCCAGTG
c10018_g1_i2	#N/A	#N/A		secreted containing PKD domain	1485	10	1.46e-58	0.49	3	F:calcium ion binding; C:membrane; P:homophilic cell adhesion via plasma membrane adhesion molecules		no IPS match	GTACTTGGCAGGGGTGAAGGTCAGCACGCCATCGTTGCTGATAGCAGGCCCCTTGCTGAACAGATCCTTGGCTGCGTCATCACATGCAATGTCCAGCCTGACAGCCTCATTATCGCCTTCGCCTGCTGAGATGTTGCTGGCCCAGGTATCGTTGTACGCGCCAGAGTCGCCCTGCACGGTAATGGTGTCATCACCAGCGCTGAAGCTGGGCAGGTCGTTCACCGGCCGCACCTCGATGCTCAGGCCAGCGGTGGCTGTCATGCCGCCATCGCCAGCCTCGGTCAGCGTCACTGTGCACTTGCTGGTGCCAAACGCATCCTTGGCAGGGGTGAAGGTCAGGTTGCCAGCAGCAGTGACGCTGGGGCCTTCGTCAAACAGCTTGTCAGCAACTGCATCACA…
c10018_g1_i3	#N/A	#N/A		---NA---	221							no IPS match	GCCAGAGCTCTCGTTGACAGTGACTGTAGCAGCACCCTTGGTGAAGGTAGGTGCGTCATTTACTGGTGTCACTGCAATGGTCAGAGGTGCAGCAGCAGACAGGCCACCACCCATCTGCTCAGTAAGCGTCACTGTGCAGCTGGCGTTGCCAAACTTGTCAGCAGCTGGTGTGAACGCAAGCGTGCCTGTTGCATCCATTGCTGGGGCAACAGCAAACAGCC
c10018_g1_i4	#N/A	#N/A		pre-peptidase C family	579	10	1.53e-28	0.581	3	F:calcium ion binding; C:membrane; P:homophilic cell adhesion via plasma membrane adhesion molecules		IPR013783 (G3DSA:2.60.40.GENE3D)	TGTGTTGCTGCAGCCCAGGCTGAAGGTGACAGGCTGGTCTGTCTCTCCTGGGCCCGCTGAGATGCTGCTCGCCCAGGTGTTGTTGTAGGGGCCGCTGTCCTCCAGCGCAGTGACCGTTGAGGGACCGCTGGTGAATGTTGGCGGGTCATTCACTGGTGTCACCACAATGGACAGTGGTGCTGTAGCAGACAGGCCACCAGTCATTTGCTCAGTCAGCGTTACTGTGCAGCTGGCATTGCCAAACATGTTGGCAGCTGGTGTGAAGGTGAGGCGGCCTGTGGTGTTCAGTGCTGGGGCGACGGCAAACAGCGCAGTTGCTGAGCTGCAGTTGACTGTGAATGCCAGTGGGTCTGACTCCCTTGGACCAGAGGAGATGTTGGTGGCCCATGCAGCGCTGTA…
c10018_g1_i5	#N/A	#N/A		secreted containing PKD domain	1122	10	1.22e-47	0.507	3	F:calcium ion binding; C:membrane; P:homophilic cell adhesion via plasma membrane adhesion molecules		no IPS match	TGCAGGGGCAACTGCAAACAGGCTGGCCCCTGAGCTGCAGTTGACAGTAAATGCCAGGGGGTCTGACTCTCCTGGACCAGAGGAGATGTTGGTCGCCCAGGCAGCGCTGTATGCGCCGGAGTCCTCAGCCACAGTGACAGCTGCACCAGCTGCGAAGGAGGGTGGGTCGTTCACTGCCGTGACCACAATTGCCAAGGGTGCTGTGAATGACAGGCCATCAGGCCCCTCCTCAGACAACGTGACATTGCAGTCGCTGCGGCCTGACTTGTCAGCTGCGGGTGTGAAAGACAGCAATCCTTCGTCTGAAATGGCAGCTGCTTGGGAGAACAGGGTGGCTGGCGAAGAGCTGCAGGCAATGCTGAACGAAATGTTCTCAAAGTCCCCAACGCCTGCTGAGAT…
c10018_g1_i6	#N/A	#N/A		secreted containing PKD domain	1589	10	1.2e-63	0.493	3	F:calcium ion binding; C:membrane; P:homophilic cell adhesion via plasma membrane adhesion molecules		no IPS match	GTATGTATTTAGCCAGCAATCGACCTGGTCAGTGAAGATGTGGCAGACAGGCCATCTGGAATCTGCTCTGTCAGCCGCACAGTGCAGCTGGCATTGCCAAACATGTCAGGAGCAGGAGTGAAGCTGAGGCGACCATTTGCATCCATTGCTGGGGCAACTGCAAACAGCGCAGCGTTGGCTGAGGAGCAGTTGATTGCGAACGCCAGTGGCTGCGACTCTCCCGGGCCTGCTGAGATGTTGCTGGCCCAGGTATCGTTGTACGCGCCAGAGTCGCCCTGCACGGTAATGGTGTCATCACCAGCGCTGAAGCTGGGCAGGTCGTTCACCGGCCGCACCTCGATGCTCAGGCCAGCGGTGGCTGTCATGCCGCCATCGCCAGCCTCGGTCAGCGTCACTGTG…
c10018_g1_i7	6.05347	0.00319456		hypothetical protein [	514	10	3.73e-28	0.576	3	F:calcium ion binding; C:membrane; P:homophilic cell adhesion via plasma membrane adhesion molecules		no IPS match	GTATGTATTTAGCCAGCAATCGACCTGGTCAGTGAAGATGTGGCAGACAGGCCATCTGGAATCTGCTCTGTCAGCCGCACAGTGCAGCTGGCATTGCCAAACATGTCAGGAGCAGGAGTGAAGCTGAGGCGACCATTTGCATCCATTGCTGGGGCAACTGCAAACAGCGCAGCGTTGGCTGAGGAGCAGTTGATTGCGAACGCCAGTGGCTGCGACTCTCCCGGGCCTGCTGAGATGTTGGTGGCCCAGGCAGCGCTGTATGCGCCAGAGTCCTCGGCAATTGCCACAGCTGCACCAGCTGTGAAGGATGGTGGGTCGTTCACAGGTGTCAGTGTGACAGTTAACAGCTCAGATGCTGAAGCAGCACCTTCACTATCAACCAGTGTCACATTGCACACG…
c10018_g1_i8	#N/A	#N/A		T9SS C-terminal target domain-containing	800	10	1.74e-39	0.561	3	F:calcium ion binding; C:membrane; P:homophilic cell adhesion via plasma membrane adhesion molecules		no IPS match	GTATGTATTTAGCCAGCAATCGACCTGGTCAGTGAAGATGTGGCAGACAGGCCATCTGGAATCTGCTCTGTCAGCCGCACAGTGCAGCTGGCATTGCCAAACATGTCAGGAGCAGGAGTGAAGCTGAGGCGACCATTTGCATCCATTGCTGGGGCAACTGCAAACAGCGCAGCGTTGGCTGAGGAGCAGTTGATTGCGAACGCCAGTGGCTGCGACTCTCCCGGGCCTGCTGAGATGTTGGTGGCCCAGGCAGCGCTGTACGCTCCAGAGTCCTCAGCAACACTGACAGTTGCATTGCCGCGGGTGAAGCTGGGCGGGTCGTTCACTTCAACCACAACAATGCGCAAAGTGCTGTTTGTGGACAAGCGATTTGCCCCAGATGTCTCCACCAGGCTGACC…
c10018_g1_i9	#N/A	#N/A		secreted containing PKD domain	984	10	9.84e-40	0.505	3	F:calcium ion binding; C:membrane; P:homophilic cell adhesion via plasma membrane adhesion molecules		no IPS match	TGCAGGGGCAACTGCAAACAGGCTGGCCCCTGAGCTGCAGTTGACAGTAAATGCCAGGGGGTCTGACTCTCCTGGACCAGAGGAGATGTTGGTCGCCCAGGCAGCGCTGTATGCGCCGGAGTCCTCAGCCACAGTGACAGCTGCACCAGCTGCGAAGGAGGGTGGGTCGTTCACTGCCGTGACCACAATTGCCAAGGGTGCTGTGAATGACAGGCCATCAGGCCCCTCCTCAGACAACGTGACATTGCAGTCGCTGCGGCCTGACTTGTCAGCTGCGGGTGTGAAAGACAGCAATCCTTCGTCTGAAATGGCAGCTGCTTGGGAGAACAGGGTGGCTGGCGAAGAGCTGCAGGCAATGCTGAACGAAATGTTCTCAAAGTCCCCAACGCCTGCTGAGAT…
c10018_g2_i1	4.03172	0.000149377		secreted containing PKD domain	309	10	5e-17	0.569	3	F:calcium ion binding; C:membrane; P:homophilic cell adhesion via plasma membrane adhesion molecules		no IPS match	GGACCAGATGAGATGTTGGTGGCCCATGCAGCGCTGTATGCGCCAGAGTCCTCAGCGACAGTGACAGTTGCTGGTCCAGCGGTAAAGCTTGGAGGATCGTTCACTGGTGTTACCACAATGGTAAACTGCTCAGATGCCGACTTTGCTCCCTCACTATCAGCCAGTGTCACACTGCACACGCTGCTGCCAGCCGCACTTGGTGCAACTGCAAAGCTGAGCATTCCTGCAGGGCTGAGCTGCGGTGCAGCGCTGAACAGCGCAGTGTTGCTGCAGGCCATTGTAAAGCTGACAGTCTGGTCTGCTTCTCCT
c10019_g1_i1	#N/A	#N/A		---NA---	371							no IPS match	GTTTTTGTTTGTGCAGTGCTCACGTGCTAGCGTCGCACACACCGACAGCAGTTGATCTACGTCCTTTTGCTCCGACACACCTACAAAGCATCCAGCTTCCTTTGACAGCTAATTGCAGTGAAAGATGCTGCTGCACAGCCCACTGTTATCTAGGGGCCGCGTTCATCACCACGCCAGGGCTCCATTCCGTCAGTCAGCTCGACTGGTGCCTCCTGTGCGCGCCCAGGGCAACGATGGCAAGGATGCATCAGGTGCTAATAGCTCTGGGTCTAGGCGCCGCAGTAGCTCCAGCAGCAAGGGGCCTTCAGTGCCTGAGGAGTCTCCTGCAGTGCAGCCTGCAAACAACATGGCAGAGCAGCAGCAGCAGCAGC
c10019_g2_i1	#N/A	#N/A		---NA---	366							no IPS match	TGCCTCTGCTGCTGCTTCTGCTGCAGAGATGCCCTGTGTTGTGAGGTTTGTTGCTCCCTCAATACCCTGCTGTGCTGCTGCTGCTGTGCGTGAGATAGCATCTTCTGTTGCTCCTGCTGCTGCCCTGATCCCGTCATTGACCATGTCAGCTGGTGTTTGGACTGTATCACCTGCTGCTGGGCCTGCGGAACTTTTTGGTTTGTTGCCGTCGTTTGGTCGGTGCTGCTGCTGATCGTACATAATGTTGGCCACCTGCACAGCAGGAGACTGTCCCTTCTGCTGTTTCTGTTGGCCTGCCATGTTATTTGTCAGCTGAACAGCAGGGGACTCTGCAGCAGGTGACTTTGCTTGCTGCTGCTGCTGCTG
c10019_g3_i1	2.63363	1.48e-06		---NA---	864							no IPS match	AGCAGCAGCAGCAGCAACTGGCTGAGGAGGCGTGGGCTGAGCTGCAGGCAGCACTGTGGGAAGAGCCAGTGAGGGATTTGAAAGGGGTGGCCAAGCACTGGTGCCAGGCAGTGGGCGCGGTGGTGGTGCAGCATGGCCTGCTGCCATCCTCCTCGCGCTGATGGCTGCTAGTGTGACAGAGACGGTGATGGCGTTGCTGTGTTGCCAGCCAGGCAGGCTGCTGTTCAGCTGTAGTCACTGTTGCAGTAAAGGCGCACAGTCAGTTGCACTCGGCGTACCAGTGCAGCCATCGCATAGAGCATGCACTACTACACAGCCTAATAGTATTAGCAGCCCATGGGTTGCTAGGCTCCCAGTTTTTGTAGTACCAGAGTGGTTCTTGTTCATTTTGCAGTACCA…
c10019_g4_i1	1.91962	0.00042111		plastid-lipid-associated 6 [Monoraphidium neglectum]	1369	10	8.15e-69	0.595	2	C:intracellular membrane-bounded organelle; C:thylakoid		no IPS match	GATTGCAGGACACGCAGATTACATGGCCAACCATGCAGTCGCCACACAACAGGAGCAGCAACACAAGGAGCAACCATACCTGTGTGCTTTGCAGCAACTCACACCCCCAACCTGCCAACCTTTTCCAGGCCCTGTGATCCACCTGTTCAGCCTTTCCCCCATTTGCATCTGCTGGTCCCTTCACACAAATGCACAAGGATTCATATTATTCTAGACATAGCAACACGCAACGGTGCATATGGCAGGGAGCGTCGGCACCCCAAGACCTCTCCAGGGCCTCGCAAATCCTAGTCCACGTAGTCTGCTGGAGCCTGTGCCTCCAAGGGCCTGTCCCGCAGGTAGACGCGCAGCTCGCCCCTGTCCCCGCGCGTAATGCGCATGGACGCATCCAGGTAGGAC…
c10019_g4_i2	#N/A	#N/A		plastid-lipid-associated 6 [Monoraphidium neglectum]	1628	10	1.23e-32	0.558	1	C:intracellular part		IPR006843 (PFAM); PTHR31906:SF15 (PANTHER); PTHR31906 (PANTHER); PTHR31906 (PANTHER); PTHR31906:SF15 (PANTHER)	GATTGCAGGACACGCAGATTACATGGCCAACCATGCAGTCGCCACACAACAGGAGCAGCAACACAAGGAGCAACCATACCTGTGTGCTTTGCAGCAACTCACACCCCCAACCTGCCAACCTTTTCCAGGCCCTGTGATCCACCTGTTCAGCCTTTCCCCCATTTGCATCTGCTGGTCCCTTCACACAAATGCACAAGGATTCATATTATTCTAGACATAGCAACACGCAACGGTGCATATGGCAGGGAGCGTCGGCACCCCAAGACCTCTCCAGGGCCTCGCAAATCCTAGTCCACGTAGTCTGCTGGAGCCTGTGCCTCCAAGGGCCTGTCCCGCAGGTAGACGCGCAGCTCGCCCCTGTCCCCGCGCGTAATGCGCATGGACGCATCCAGGTAGGAC…
c10019_g5_i1	#N/A	#N/A		histone H3, partial	395	10	4.47e-80	0.986	4	C:nucleus; F:DNA binding; F:protein heterodimerization activity; C:nucleosome		IPR000164 (PRINTS); IPR000164 (SMART); IPR007125 (PFAM); IPR009072 (G3DSA:1.10.20.GENE3D); IPR000164 (PANTHER); IPR009072 (SUPERFAMILY)	GATGGTCACACGCTTGGCGTGGATGGCGCACAGGTTGGTGTCCTCGAACAGACCCACCAGGTAGGCCTCAGCGGCCTCCTGCAGAGCCAGCACTGCGCTGGACTGGAAGCGCAGGTCGGTCTTGAAGTCCTGGGCGATCTCACGCACCAGGCGCTGGAAGGGCAGCTTGCGGATGAGCAGCTCGGTGGACTTCTGGTACTTGCGGATCTCACGCAGAGCCACGGTACCGGGCCTGTACCTGTGGGGCTTCTTCACACCACCGGTGGCGGGTGCGGACTTGCGAGCGGCCTTGGTGGCCAGCTGCTTACGGGGCGCCTTGCCACCGGTGGACTTGCGAGCGGTCTGCTTGGTGCGGGCCATGGTTGCTGGTTTGTGTCTTGAGAGCTCCAAGAGTG
c10020_g1_i1	5.28521	3.55e-06		---NA---	405							no IPS match	GCAGCACAGCAGCAGCTGCAACAGCAGCAGGAGCAGCTTGGTGAGCGTAGCATAGCCCTTGCAGCAGCAGCAGACGTGCGAGATCAATTGCAGGCTCAACTGGCTAGTGTTCAGGCAGATCTGCAGCAAAAGGAAGCTGAACTTGCAGCAGCAACAGCTTCCAGTGCTGACCTGCAGCATCAGCTGCAGCAGGGCCAGCAGCAGCTGGCTAAGGAGCAGGCAGCACTTGCAGAGGCGCAGCAGCAGCTGGCTACTGCACAGCAGCAGCTAGCTGCAGCAGAGCAGAAGGCTGCGCATGCTGAGCAGCAGGTGTCTGCTGCTCAGCAGCACAAAGATGCGGCAACAAAGCAGCTCGCAACATTGCAGCAGCAACTGGAGCAGCAGACGCAGCAGCTGCAG…
c10020_g2_i1	6.03734	0.00162669		---NA---	241							no IPS match	TGTTGCAGCTGCTGCTGTGCTGCCAATAGCTGCTGTTCTTTGTTGTCAAGCTGCTGCTGCAACTGGGCAGATGCAGCTGTTGCAGCTGCGAGCGCTGCCTGCTGCTTATCTGACTGCTGCTGGGCTTGGTCAACCTGCAGCTGCTGCTCTGCAAGCTGGCCTTGCAGCTGCTGCACATGCTGCTGCAGCGTGCCTTGCTGGTCAGCTGACTGGGAGTGCTGCTCCTGCAGCTGCTGCTGCA
c10020_g3_i1	#N/A	#N/A		heptahelical transmembrane 4-like	800	10	4.78e-17	0.655	1	C:integral component of membrane		IPR004254 (PANTHER); PTHR20855:SF52 (PANTHER)	GTTTTTTTCCCCTCATTGCGCTCTTTCCTGTGTGTTCTGCATATCCAGCTGTCATTCAAAGACGTCTCGCAACCCTTTACGCGCTCGACGTCTTCCTCCGTATGCACTTAACACGCCCTTAAATTCACCTGGATGTCGGTGACGGGCATACGCCGGCGATCGCAGGCCGAGAGCACCATTCATGACGCTGCTGTGAAAGCCGTGAGCACTGATGTGCCCAGGAGACGGAGGGGAAAGGCAGCACAGCCCAAGCGCAGCCTTAAGCAGCGGCTAGTAGACTGGGTAGATTTACCAGACTTCCTCAAGGACAACGAGTACATTGTGGGCTCCTACCGGCCAGAGCAGAGCTTCAGGGACAGCATTAAGACACTGTTTGTGCTGCACAATGAGACTGGGAAT…
c10020_g4_i1	2.65973	9.16e-06		---NA---	229							no IPS match	AGCATCAACGCCATCGGCCCCGCAAGTTGGTGTATGGCTTGCTGTTGTCTCTTGTGTTTTGCTTGGTTGATGATTATGTGACCTCTTGTTGCTTGCAGGGTGTTGTTGGCATGAGTGATGCTGTAAAGTCACAAATTGCGGGCATGCTGTGCATAGCCTTTGCATCGTTTAGCCTCAGCACAATGTGTTCACATGGGAGCAGCATGGGGGCGCGGGGCCGATGGCGATG
c10020_g5_i1	-3.32789	4.33e-06		[Chlamydomonas reinhardtii]	1923	10	3.04e-31	0.725				no IPS match	TGCTGCTGCTTCTGCTGCAGCTGTTCAAGTTGAGCCTGCAGTGCCTGCCGCTGTCTTTCCTTCTCCCTGCCTTGCTGCTGCTGGCTCGCCAATTGCTTTTCAGCTTCATCAAGCTGCTGCTGTAGTGCCTGCAGCTGCTGGTTGCCCTGCTGCTGCTCCTGCAGTTGCTTTTTCGTCTTCTCCAGCTGCTGCTGCACTAATGCAAGCTGCGCAGCTACCTCCTCTTGCCTATCTGCTGCTTCAGCTTCTGCTGCCTCTGCTGCAGCTGCAGCACTTGAGAGGTTGGTGACCTCTGCAGTAGCTGCTGCAGCCTGCTGCTGCAGCTGTCGTGTGCTGCTAGGCAGGGTGCTAGCTACCTCTGGGCCTGCCTCTGCAGGCGTGTTTGCTGCTGCTGCAGCA…
c10020_g5_i2	7.84687	1.27e-07		---NA---	456							no IPS match	TGCTGCTGCTTCTGCTGCAGCTGTTCAAGTTGAGCCTGCAGTGCCTGCCGCTGTCTTTCCTTCTCCCTGCCTTGCTGCTGCTGGCTCGCCAATTGCTTTTCAGCTTCATCAAGCTGCTGCTGTAGTGCCTGCAGCTGCTGGTTGCCCTGCTGCTGCTCCTGCAGTTGCTTTTTCGTCTTCTCCAGCTGCTGCTGCACTAATGCAAGCTGCGCAGCTACCTCCTCTTGCCTATCTGCTGCTTCAGCTTCTGCTGCCTCTGCTGCAGCTGCAGCACTTGAGAGGTTGGTGACCTCTGCAGTAGCTGCTGCAGCCTGCTGCTGCAGCTGCTGTACTGCTGTCTGCGCATCTGCCAGTGCAGACTCTCGCTCTGCCAGTTGAGATGTGACTGTGCTCAGCTGC…
c10020_g6_i1	#N/A	#N/A		Adiponectin receptor 2 [Monoraphidium neglectum]	2380	10	1.62e-78	0.637	1	C:integral component of membrane		no IPS match	GGTAACATGATGATGATGATACACCAACTTGCTGGGCCACGGCCTGCCACAACCTGCCAAACAGTGCATGCCCTGTGGTCCCAATGCCGCAACACCCAGCTGCCTGTAACACGTTACATAACAAGGCGCGCCAACGCTGTCATTGCAGCTTAAGATGAAGCCCGGCTGTACATGCCAGGGCACAGGTACACGCAAAGCCATACAACTGGCAAACTGCAAGCATTTACCATGATTATACATATACTAGACACATGTGGGACGAGGTGACACATAACTGGTATACATCCATGTCCTGAGGTCTGCTTACTGCTGGCTGTTGGCTCAGGACACCTGATTTCTGCCGACAGCAAGCAGTGTTGGGCTTGGTGAAGCCACTGCTACAGCCGATACTGCATGCTC…
c10020_g7_i1	-2.29231	0.00013902		---NA---	1488							no IPS match	ACGGCAGCAGCAGCAGCGGCGGCGAGCCTCACAACCGTGCAGGGCTCGAGCTCTGCGGCTTCCTACATATCCGTGCGATACCACCTGGCGTCACGCTGCCAACAACTGGCGGCAGCCTCACTCCGCAGCAGCAGAAGGTGCTGAAGGCAAAGGCAGCGGAGGGTGCGGCAGGTGGCGCTGCACTCAATACGCCATTCAAGGGCGTGTACTACTACTTCTACACCGACATTCCAGCTCTGGTTGACCGTGTCATCAATACGTTTGATCCAGAGGAGGCTGATTTCCTGTTTGAATCCCTGGATGCCCTCACAGCTGCCCGCAGCTTGGCGCTTGCAGGACGGCTGCCCACCCCTCCACCCAAGAACTGCAACGAAGCAGCGCTGCTGGAAGGCCGTGCGC…
c10021_g1_i1	2.02849	0.00200623		---NA---	693							no IPS match	GCTGCTGCTGCTGCTGTGGTAGTGGAGGCAGTGCAGGTGGGCCTCTGGTTTTGGGTGGCAGCAGCTGCAGCAGCAGCGCTGGCTGCGCTGTCAGTTGCGCGCTGCGCAGCAGCAGCACGCTCTGCTGCTACCTGCCCCTGCAGCATCTTCAGCAGTGTGAGCATCAGTGCTTCTGGCCAAAACGACTGCGCCAGCCTCTCTTGCTCTGACGCCTCGCCCCCTGCTGCATCTGCTGCTGCAGTGCCTAATGCCTCTGAATCTGCCTCTGCCTCCTCTGGCTCTGCTGCTGCATCGCATGCGCTGCAAATGCACCCACCATCGGGCATCCCTGGCATGTCTGTAATCAGCGGCAGCGGCGGCAGCTCCCCTTTCAACTCTCCAAATATGCACCATGGCTGT…
c10021_g1_i2	#N/A	#N/A		---NA---	242							no IPS match	GCTGCTGCTGCTGCTGTGGTAGTGGAGGCAGTGCAGGTGGGCCTCTGGTTTTGGGTGGCAGCAGCTGCAGCAGCAGCGCTGGCTGCGCTGTCAGTTGCGCGCTGCGCAGCAGCAGCACGCTCTGCTGCTACCTGCCCCTGCAGCATCTTCAGCAGTGTGAGCATCAGTGCTTCTGGCCAAAACGACTGCGCCAGCCTCTCTTGCTCTGACGCCTCGCCCGCTGCTCTGCACCTGGTGCTGCG
c10021_g2_i1	7.75769	2.2e-07		---NA---	867							no IPS match	CCAGCTGCTGCTGCTGCTCCTGCCGTAGCGCTGCCAGCTGCCGTGCATGCTGCTGCCTCGCCCCATCTAGCGCTGCTGCAGCCTCAAGTGCTTTGTCCATGAGCGCTTGCTGCAGCTGCTGGTTGGCTCCAGCAAGTGCTGCTTTGTCTGCTGACAGCTCCTGGTTGCGTGCTTGCATGCGCGCCTCAGCAGCAGTTACCGCTGACAGCCGGGATTGCAGATCGGCTACCACTGCTTGTGACGCTGCTTCTGCTGCCTTTCTCTCAACCTGCAGCCTAGCAAGTGCTGCATCATGCTTCGCCTGCAGTGCTGCTGCCGCTTCACTGTGCCCCTGCGCTGCGGCAGCCGCAGCTTCTGCTGCATCTTGCTGCAAAGCCATCCTCGTCTGTGTGAGCTGCT…
c10021_g3_i1	3.80069	2.44e-05		hypothetical protein MNEG_11991 [Monoraphidium neglectum]	479	3	1.17e-15	0.7567	3	C:prefoldin complex; F:unfolded protein binding; P:protein folding		no IPS match	TGCTGCTGTGCTGCTGCTGCAGCACCCACCCTCGACCCGCTTGGATGCGCCTCCCCTGCACTCCTCCTGTGCCCGCCACCGCTGCTGCTCTTCAACATCCACCCCATCACCTTGCTCTGCGCACCAGCAGCAAGCCCAACATCAAGCACTCGCTCACCCATGCCGCCATTCCTGAAATGCTTGTTGTAGTTTTCCTCCCGCAACAGCATCTCTCCGCTCAGCTGCGCCATGCGGTCTTCTGCAGTGCGCAGGGCCTCCTCCCTGGCTGCTAGTGCTGCTCGTAGCTCCGCAATGGCTGCTACATCCTCCGGGCGAGGCTCACGAGCAGCCCAGCGCGCCTGCAGCGCTGCCAGATCTGCTGCCAGTGCTGACCGCTGAGCTTCAGCTGCCGCCAGCAGC…
c10021_g4_i1	1.59082	0.00164906		---NA---	2412							no IPS match	AAGGAATGATTATTATTATTACCACCCCCACGTTGAGCTCATCCAAATTGCTGCCCTCAAGATTTTGCAAATCTTCCCGCAAAGAAAGTGCTACATCTACATCGCAACAAACACCTGGCACCCTCACTGCTGTGCAGTCACTTGTTGTTCTGTTGTATGATTGTGGAGATGGATTAATGACACAACAGATTCAGCAACCAACACCATGCTGCATCGACAGGGACACCCCGCAATGTTTACTGAATCATCTGTCATCTACCTGGATGCCCCATCCATCACGCTCACATCATCGTCACATGCACAGTCCTGTGCAGTTCAGCCAAAACATGTGGTACACGTGCTTCAGCAATAAACAAAATGTGAAGCCACATTGTAGCTAAGGCGGCACGTCACTGTAAT…
c10021_g5_i1	#N/A	#N/A		---NA---	283							no IPS match	GCTGCTGGTGCTGCAGCAGCAGCGGAGTCATCTTCAAGTGTTGACAACGAGCAAGCCAGAACATCGCCATACATCGCAACATCAGCAGCAGCTGCACCGCCCTGCTGCTGCTTGTGTTGCTGCTGTTGCTGCTGCATTTGACTTGCACCATGACTGCTCTGCAAGTTGTTTGCACCGCCGTTGCTGTTGCCTGCTGGCACTAGAGTGTCTGGAAAAGAGCTAAGGAAGCTGCTACTGGCTGGAGCTGCAATCATGCTCAAGCCTTGCGCTGCAGATCGCAGAG
c10021_g6_i1	4.33961	0.000646204		solute carrier [Chlamydomonas reinhardtii]	1872	2	7.02e-26	0.69	3	P:transmembrane transport; C:integral component of membrane; F:transporter activity		IPR001958 (PRINTS); G3DSA:1.20.1250.20 (GENE3D); IPR011701 (PFAM); PTHR24002 (PANTHER); IPR020846 (PROSITE_PROFILES); IPR020846 (SUPERFAMILY)	GCGCGTTTGAAAATGTAGCACAAGGATTAACACTCCTCCTCATGCATGCCATTAACTGAATGCCAAGACAACAGTGGCTGAACAAAGCACACTCAAGAGTGACCCGTGGTTGGTTACACTGTGCACTTTGCTGCCAGTGTCTTTGAGCATCTTCTGCTGCTTCCATTGAGCAGTAGTGACGTAAACAACACTCCATGCTCATGAGCACTTCTCTCTCATATTAATTACAACAGCCTACGCACCTTGAACAGCTACTGCTCCTTTTTCTCCTGCTGCCCCTGTTGGCCTTCATTCACAATCAACTGTCGCCCAACAGCCAGCTGCTGCAGCAGCGCAGCCACCAGCAGCGCTGCGCAGCTGCCAGCCACATAAGGGTACCCATAGCGCTGCATCATCCAC…
c10021_g6_i2	#N/A	#N/A		---NA---	667							no IPS match	CTCATGGTCTCTGTGTCCAACCGCAGACGCGTATGTGCAAACAGGCCAGGCATGCGGTGCATTTGGCAGAGCCTAATGCATCACTGCAGTAGCTATTGCTCTGCCCTGGTGACACCAGCTGCAGTCTCTACTGCCAATGGCACTGCTGCCACTGCGACTGCCACTACCAACGGCCTAGCTCAGCAGCTGCATTCCCGCAACAGGCCAGCAGCAGCGATGCATAGCATGCTTTCAAAACACCTGAGAGCAGGCTCCCCACAAGTTGAAGCCCACTGAAGGTACTCATCAGTAAGCCATATGTGTTGCTCTCCTTGGCACCTAGCTTGTCTATCATGTAGGGCAGCAGCGGAGCTTGCGCCATGAAGCACAGCGAGTAGAGGAATGTGGTGCTGCACAGCA…
c10021_g6_i3	1.86917	0.00345067		solute carrier [Chlamydomonas reinhardtii]	2821	2	6.43e-26	0.71	3	P:transmembrane transport; C:integral component of membrane; F:transporter activity		no IPS match	GCTGCTGCTGCTGCTGCCCGCTGCCTGCTGGCCTCAAACTTTTTAGTTGTCATTGGCAGCAGTAGCTGCTCTTCATTCCAAGGCCCGACCATAACTAGTCGAGTCAAAGTGGGTGCCGGCTGCTGTACTGCATCCTGATTGTGTGCTGAGCTGTCATTTGTACTGCCAGCTGTACTGCCGTGAGTGGTGTGTACTGCCTGATCCGCTGCAGCACATAGTGCCTGTATCATGCGGTACAACTCAAGCACACTTGAGACATGCCTGTCTGCCGCGTACAGCTGCTGCTGCAGCTGCTTCGCCATCTCCTGCTGCTGTACATCCGATGGCTGCAGTAGCCGCCCTGAAGTGTCAAGGTCTAAGCCTGTGCTGCTAAGGCTTGGTATTGAGTACACGTCACAT…
c10021_g6_i4	#N/A	#N/A		solute carrier [Chlamydomonas reinhardtii]	1751	2	1.22e-26	0.71	3	P:transmembrane transport; C:integral component of membrane; F:transporter activity		IPR001958 (PRINTS); G3DSA:1.20.1250.20 (GENE3D); IPR011701 (PFAM); PTHR24002 (PANTHER); IPR020846 (PROSITE_PROFILES); IPR020846 (SUPERFAMILY)	GCGCGTTTGAAAATGTAGCACAAGGATTAACACTCCTCCTCATGCATGCCATTAACTGAATGCCAAGACAACAGTGGCTGAACAAAGCACACTCAAGAGTGACCCGTGGTTGGTTACACTGTGCACTTTGCTGCCAGTGTCTTTGAGCATCTTCTGCTGCTTCCATTGAGCAGTAGTGACGTAAACAACACTCCATGCTCATGAGCACTTCTCTCTCATATTAATTACAACAGCCTACGCACCTTGAACAGCTACTGCTCCTTTTTCTCCTGCTGCCCCTGTTGGCCTTCATTCACAATCAACTGTCGCCCAACAGCCAGCTGCTGCAGCAGCGCAGCCACCAGCAGCGCTGCGCAGCTGCCAGCCACATAAGGGTACCCATAGCGCTGCATCATCCAC…
c10022_g1_i1	#N/A	#N/A		transporter [Auxenochlorella protothecoides]	4069	10	1.12e-71	0.591	1	C:integral component of membrane		IPR000620 (PFAM); PTHR12715 (PANTHER); PTHR12715 (PANTHER); PTHR12715:SF8 (PANTHER); PTHR12715:SF8 (PANTHER); SSF103481 (SUPERFAMILY); SSF103481 (SUPERFAMILY)	TTTTTTTTTTTCACATCTTAACGCTGTTACATCCACCACGTTTGGTGACCAAACGTCAGACTGACCCTGCTGGCAGCTTACTGATCACAAACTTTGTGATATAGTATAGCCTGTACAAGCAGGACTGCAACAGCACATCAACACGCTGCACGTGCCCACTAGGTATAGGTGCTACTGCTCAGCAGCCACTTACTGCTCAGCAGCCAGCCGGCTCAGCATATACATAGCAGGCTGCCAGAGACTGCACCACCACAGTCAACAAGAGCTTGCAAACATTATAATCACCAATATCAGCGCCAGCAGCAAAACACCGGATTGCTGTCCATGATGCCAAGACATACAATGCACGTTGCAACTGCAATGCAGCAGAACAGCCAGAACAGCACATGCGCATTACCC…
c10022_g2_i1	2.80099	3.57e-11		---NA---	2476							no IPS match	GGCTGCGGCTTAGCACTGCAGTGCCAATTAACCCTGCAGCATTGCCGCTGCCGCTGCTGCCGGGGTTCCCTGCAAGCAGCAGCAACAGCAGCAGCAGCGACAGCTTGAGTGAAAGGGCGGACGCGTACGTTGCGGCGCTGCCCACCACAGTAGGCAAGTCTGTGGTTTGACCAGGCCGTGCGCTTGTTGTTAATCTTTGGTTTGCGTTGCATTTGCATTTGGGTATTGCGGTAGTAGCGTTGACTACACTGCATTGGTAGTAGTGTTGATTTACCTTCAGGAATTGTGTTCAGCTGGCACTCTTTGCCTTGCAGCAGCGCGCAGCTGATCTATGTTTCACTTGGTAAGGTAGGGCTCTGGTAGACTTGGTGTCGCAGGGTTGCTTGTCCTGGCACAATC…
c10022_g3_i1	1.82834	1.62e-05		---NA---	1692							no IPS match	TTTTTTTTTATGTGTTGCAGATTACCATTCCCAGCTAGCTTACTTGAGCCCCATTGAACGCATGTTAAGCATGTGATTGGTACTGTAAAGGCGTAAACAAGCACGTGAAGCAGGATAAACTCCCATGTGACAGGGTGCTTATGCACTCAATGACTGGGTCACTTGACGCTCAAGCTCAGGCTGCGCATGCTCCCTCCATGGTAGGCTGCCAGGCTGGTAGCATCCAGCATTGTAGACGTACACGCATGTACCGTCGACCGCATACTATGCAGGTTGCGTTTACTATAAACAGTAAGTTACTGTGACCAAATCAGCAGCAACTCAGTTGCACAATGCTTGTGAGACCAGGCCACCAGGGGCTACATGCACCTTCAGGAACCTTCAGGTACACCTTGACTA…
c10022_g4_i1	-5.71135	2.65e-21		---NA---	758							no IPS match	GGCTGCGGCTTAGCACTGCAGTGCCAATTAACCCTGCAGCATTGCCGCTGCCGCTGCTGCCGGGGTTCCCTGCAAGCAGCAGCAACAGCAGCAGCACGTTTCCTCGAGCCAGCATGGATAGCATAGCCTTTAGCACAGCTAGCTCTACTGCAGAAGCTAATGCACGGGCTAGCATGGACCTTGCTTACTCAGCTAGGGCAAGCATGGACACAGTATACTCTTCACGAGCTAGCATGGACAGAGCATATCCAATACAGCTGAGCCAAGGCTACATATCAGGTTTTAGCCAGGCTGCGGTTTTGCCACGGCAGTTTTCAGGGTTCAATGACAGCAGCTCTTCTTCAGGCTACCTTTCTGGTCCGTTGGGTACTGTACGCAGCGGCAGCTGCAGCGGCAGCT…
c10022_g5_i1	#N/A	#N/A	TCA: succinate dehydrogenase	Os07g0134800 [Oryza sativa Japonica Group]	4183	10	0	0.897	8	F:ATP binding; C:mitochondrial respiratory chain complex II, succinate dehydrogenase complex (ubiquinone); F:succinate dehydrogenase (ubiquinone) activity; F:flavin adenine dinucleotide binding; C:cell wall; P:tricarboxylic acid cycle; P:mitochondrial electron transport, succinate to ubiquinone; F:cobalt ion binding	EC:1.3.99.1; EC:1.3.5.1	IPR011281 (TIGRFAM); IPR015939 (G3DSA:1.20.58.GENE3D); IPR015939 (PFAM); G3DSA:4.10.80.40 (GENE3D); IPR030664 (PIRSF); IPR014006 (TIGRFAM); IPR023753 (G3DSA:3.50.50.GENE3D); IPR003953 (PFAM); IPR027477 (G3DSA:3.90.700.GENE3D); PTHR11632 (PANTHER); PTHR11632:SF54 (PANTHER); IPR027477 (SUPERFAMILY); IPR015939 (SUPERFAMILY); IPR023753 (SUPERFAMILY)	CGGGCCTTTGGTGGGATGTGCTCCATCTCACTGTCTAGCGGCTGCATGTGCACGGGCCTGTAGTCAATCTTCACGCGGTCCTTGCTGCTGCTGTTGTAGTCGAACCAGCCCAGTGTGTGCTTCATCCACTGCTTGTCATCACGGTTGGGAAAGTCCTCACGCGCGTGAGCACCACGGGACTCCTTTCGCTGCTCTGCGCCGTGCATGGTGATGGCTGCGTTGATGAGCAGGTTTTCAAGCTCCAGCGTCTCCATCAGGTCGGTGTTCCACACCAGGCTGCGGTCAGATACCTTGACATCTGCAAATGACGCCACCGTCTCATCAATGTTGCGGCAGCCCTCCTCCAGACTGCTCTGTGTGCGGAACACTGCTGCGTCATTCTGCATCACCCTCTGCATG…
c10022_g6_i1	#N/A	#N/A		---NA---	1652							no IPS match	AGCAGCAGCAACAGCAGCAGCAGAAAATCCCACTGCTGTTCCAGCAGCAGCAGCAGTACAGGATTTCTCATGTCCAGAAGCGACCGCCAAAGCTATTCCGATGCCTGGCACGAGTGTACAGGAGTGGTTGGAAGTAGCAGCATTCATGTACCCCGTGATCCCACCAGCACAGGTGAACTGGTCGAACTTGGAAACGCTGCTAGTGCTCGGTGCGAAGCTGGACATGCCCGCCATCCTGGCTCATGCTGCTTCATTCATCCAGAGCCACATGTGCCTGCTAGACATGGCTGAGGGAGGCACACGCTTCATCTGGAAGTGGCTGCCTCTGCTGGACTCTGCTGGCCTAGATGAGGTGTGCGCGCTGTGCATTGAGCGGGCAGTACAGCTGGACAAGACCTC…
c10022_g7_i1	4.71564	4.8e-14		---NA---	470							no IPS match	GGCTGGCACCAGCCCACCTCACACAGTGCTTGTCTGCTGAACTTCTGCTTGATTTTAAGTAAATACACTGGGAAGCTGACAATAAGGCTCTCTGGCGTTTGCTTCCTGCACGCAGAAGGGCTGATGCCCCCAGTTAACAGTTGCTGTGGTGCTTCAACGTGTTCATCAGTGCAGCCATTAGCCCAATTGTCTGACCTGTATAGTCACTGTACTGAGTGGGTTGTGCCAGCTTGGCTTGCATGCACAGCCTTGCGTGGGGTTGCCGGGTGACTCATCTTCAGTGCTTGCTTGCATGCTAGGTGCTGCTACTTGTCACATAAGTGGCTCAGCTTCAAGCGTTGATTGGTTGCCAAAGTGGAAGCCTTCCCACAATAGACCTGATCACAGCCAGCAACATGC…
c10022_g7_i2	-1.72513	4.11e-05		---NA---	5196							no IPS match	CAGCAGCAGCAGCAGCAGCTGCAGCAGCTGCAGCAGCAGCAGCAATGGAAGTAGCCAGATACAGCTGGCAACTGCGGCAGTGGCTGCATGTCTGTGCAGCTTCAGCTGGTGTGCAGTCATTCCTGCTGCTTTGCAATTCTAGCCAAACGCAACCACGGCAGCAGGCAGCTCAGGGTCAATGTGGAGACTGTCTGCCTGCGGTTTTGCGGGGCAGCATATGAGTGCTGCAGCTGATCAGTCAGACAGTACAATGGGGCAGGTTCCCACCATGCCGTTCCGTATGCACAGCGCTTTGTAATCTTTGCATGTGGCTGAGCAAAGGCTATGGGATGTGGGTTATGAGCGGCCGTCGCTGCTGTGTTGTGCTGTTTGAAATAACAGCACATGCATTCTCTGCTT…
c10022_g7_i3	#N/A	#N/A		holocarboxylase synthetase [Chlamydomonas reinhardtii]	617	2	7.53e-12	0.86	2	P:cellular protein modification process; F:biotin-[acetyl-CoA-carboxylase] ligase activity	EC:6.3.4.15; EC:6.3.4	no IPS match	GGCTGGCACCAGCCCACCTCACACAGTGCTTGTCTGCTGAACTTCTGCTTGATTTTAAGTAAATACACTGGGAAGCTGACAATAAGGCTCTCTGGCGTTTGCTTCCTGCACGCAGAAGGGCTGATGCCCCCAGTTAACAGTTGCTGTGGTGCTTCAACGTGTTCATCAGTGCAGCCATTAGCCCAATTGTCTGACCTGTATAGTCACTGTACTGAGTGGGTTGTGCCAGCTTGGCTTGCATGCACAGCCTTGCGTGGGGTTGCCGGGTGACTCATCTTCAGTGCTTGCTTGCATGCTAGTTGCTGCTACTTGTGAAGTTCACACCAGTGATCACGTTTGTCGGCTTGGATCGCGTGTGACCACAGGTGTGACTGAGCACTCAACTCGTACCCTAATAGT…
c10022_g8_i1	-4.22876	3.21e-08		glutathione transferase [Monoraphidium neglectum]	364	10	2.64e-30	0.789	9	P:small molecule metabolic process; C:nucleus; C:extracellular exosome; F:protein binding; P:glutathione metabolic process; P:xenobiotic metabolic process; C:cytosol; F:glutathione transferase activity; P:glutathione derivative biosynthetic process	EC:2.5.1.18	IPR012336 (G3DSA:3.40.30.GENE3D); IPR004045 (PFAM); PTHR11260 (PANTHER); PTHR11260:SF177 (PANTHER); IPR004045 (PROSITE_PROFILES); IPR012336 (SUPERFAMILY)	GCGCAAGTGCTGCTGTCGGTTTGGGAAAGCATACCTTTTCACCTGCAAGTGTGCTGACACAGCAAAGGCTCCTCGAGCTCGATCCTTGAAAGCAGCAAGCCAAACCAACACCACGATGCCTAAGCTATACATCGACTTAATGAGCCAGCCCAGCCGGGCGTGCTACATCCTGTGCAAGAAGCATGGTCTGCCAGTGGATGTGCAGATGATTCGTGTGGATAAGGGGGAGCACAAGCAGCAGCCTTACCTGCAGATCAACCCCCTCGGCAAGGTGCCTTTCTTGACAGATGGCGACTTTCGCCTCCCTGAATCTGCAGCCATCATGGCTTACCTTGCCGACAAATACAACCTGCCAGAAAACTGG
c10022_g9_i1	#N/A	#N/A		transporter yrhG [Monoraphidium neglectum]	1092	10	1.25e-72	0.61	3	C:membrane; P:transport; F:transporter activity		IPR000292 (PFAM); IPR023271 (G3DSA:1.20.1080.GENE3D); PTHR30520 (PANTHER); PTHR30520:SF0 (PANTHER)	TGTGTGAGCATCTCAAAGATGTTTTTGAGTACAGCTATCCGCGTTAAACAACACGTACAACTAGAAAGTTGCACAAATTTCGCAAGCGCATAGCACGGGTGATCAAGCCAGGATAATCAATTATTTTTGAGCTCGTGAAGGTGCTGAACAAGTGCAGCAACTGCGGTTCTCTCAGCAAGCAGCGACGATGAAGGACTTCCCGGAGCAGCAGCAGCAGCAGCAGGCAGATGGCCATGGACACGCACAGCGTTTTTGTCTTCAGCCTCCGGAAATCTATATGCACATGGCAGACGGAGGCAGTGACAAGACGAAGAATAGCGTGCTCCGAGAGTCGGTGCTGGGCATTCTTGCGGGGTGCTTCATCGGTTTTGGCTTCAGCACGTGCATGCTGGCAGCTGG…
c10022_g9_i2	#N/A	#N/A		formate nitrite transporter [Chlamydomonas reinhardtii]	1386	10	4.2e-37	0.691	3	C:membrane; P:transport; F:transporter activity		IPR023271 (G3DSA:1.20.1080.GENE3D); IPR000292 (PFAM); PTHR30520:SF0 (PANTHER); PTHR30520 (PANTHER)	TGTGTGAGCATCTCAAAGATGTTTTTGAGTACAGCTATCCGCGTTAAACAACACGTACAACTAGAAAGTTGCACAAATTTCGCAAGCGCATAGCACGGGTGATCAAGCCAGGATAATCAATTATTTTTGAGCTCGTGAAGGTGCTGAACAAGTGCAGCAACTGCGGTTCTCTCAGCAAGCAGCGACGATGAAGGACTTCCCGGAGCAGCAGCAGCAGCAGCAGGCAGATGGCCATGGACACGCACAGCGTTTTTGTCTTCAGCCTCCGGAAATCTATATGCACATGGCAGACGGAGGCAGTGACAAGACGAAGAATAGCGTGCTCCGAGAGTCGGTGCTGGGCATTCTTGCGGGGTGCTTCATCGGTTTTGGCTTCAGCACGTGCATGCTGGCAGCTGG…
c10023_g1_i1	3.7214	0.000750687		---NA---	320							no IPS match	GCTGCTGCTGCTGCTGCAGTGCCGTTTGCTGCTGTACCAACCTTACGCTTCTTGCGCGTGCCTGCTGCTGCTGCTGCGTCCGCTGCGTCCGCTGCGTCTTCACGGGTGCTGGCGTTGGTGGCCGCTTCAAGTACTTGCTGGCCTGTGCGCCACAGCAGCAACTGCCCATCCCAGCCGCCACTGCAGCACATGTCAGCACCAGGGCTAACCGCTACAGCTTGCACTGCCTCCTTGTGCCCCTTGTACACCACCGCACAGTGTGCGCTGCTGCTGCTGCCAGCTGCTTTGCTGGCCTTGCCGGCTTGCTGCTGCTGCTGCTG
c10023_g10_i1	-4.74011	3.86e-11		---NA---	336							no IPS match	CAGCAGCAGCAGCAGCAAGAGCTGCAAGATGATGCTGGCACCCTGATCCACAGCAGCAGTGGGGTACAGCTACTGGGAGAGATGCTCAACTTGAAGAGCACCTTCCCCATGCTGCTGCACACCGTCTCAGCCAGCAGCAGCCACAGTACCGCTGCTGCAGAGCCAGAAGCTGCCGCTGTGAGCAGCAGCGTGTTTGGCAGGCCGCAGCAGCTGCTGACTGTCGGCTGCCGCAACTGGGGCAACTGGTGGGATGGGCGGGGCTTGCTGCGGGTGAAGATCTACGACTTTGCAATCTACGTGGATGGCGAGCAGGCTGAGCGCTTTGTCCCAAGTGTG
c10023_g11_i1	#N/A	#N/A		Uncharacterized iron-regulated [Chthonomonas calidirosea]	539	10	1.55e-24	0.493				IPR007314 (PFAM); SSF159501 (SUPERFAMILY)	CAGCAGCAGCAGCAGGGTGTGGCAAAAAGGCTGCCACTGCGCCCGCTGGTGCTGAGCCTTGAAATGTTTGAGCGAGATGTGCAGCCCGTGCTTGATGAATATCTGGCCGGCAGTGCCAGCCTGGCTGACCTGATGAGGGATGCACGGCCATGGCCGAACTACAGGCGTGACTACCAGCCTTTGGTGGACTTCTGCAAAGGCCTCGCTGCAATGCACAACAGCAGCAACAACACAGCAGCAACAGCGCCAGGTGCACAGTGTCACAGCTGCAGCAATGCCTCAGACACACCAGCACCAACTCCAGCCGTCAACAACAGCAGCAGCAGCAGCAAAGGCTTTGTGAGGGTAATCGCTGCAAATGCTCCAAGGCGCTACGTGTCACTTGTTGGTCGGGAAGGA…
c10023_g12_i1	-6.12285	0.000583873		---NA---	243							no IPS match	TGCTGCTGCAGCTGCAGCAGCAGCGCTGCTGCTGCCGCCGGTCAGCCGCAAACTGGCCAGACGCTTTAAGCTGTTTGTTAAAACGGCATTTGAATGCACTGACAGCTTGCTTGTCGAGACAGATAACACAGCAGTCAGCCAGTCGGCATCGTCAGCGCCTGCAGGCGCGCGGCCGCTAGTGACGTTACTGGTGTTATTTCTGTATGTTACATTGCCGGCCAGCCGCCGGCTGCTGCTGCTGCT
c10023_g2_i1	#N/A	#N/A		---NA---	324							no IPS match	CAGCAGCAAACCATATGCTAAACAACAGCAAACCATAGCACGTCGTGTGCCCGCCAAACCGTTGCTGCTTCTGCTGCTTGCCACTGTCCCTGCATCAGCCTCGTATACACTTCACAGCCTGAGGATTCCAGTAACAGGCATGAAGAGCTGTACCAACACTCGTCTAGGGCACCAGCACCCCAAGCCGACTGCAGGGCCGGCAGCAACAGTAGCAGCAGCAGCACCTTGTAAGCTCTGCAGCATGCACAGCACCTGGCACCGTATACTGCCGGGACAGCACGCCACGCCAACCACCAGCATTTACCATACCGCCGACAGCATTAC
c10023_g3_i1	-2.37452	9.06e-06		RAP domain	4432	10	3.33e-17	0.426	4	P:metabolic process; F:lyase activity; P:phosphorylation; F:kinase activity		PTHR21228 (PANTHER); PTHR21228 (PANTHER); PTHR21228:SF20 (PANTHER)	TTTTTCGTGATCTCGATGTTACATGTTCAAACAACACTGGATGGTACAACTGCATCAGGATAGGCACGGGCATCATAAAGAAGCACTTCACAGTTCAGGAGGTACAGCGTATGCAGCGCCCAGATTACGCACCACTGGCATGTGTGCAGCTCAGCACACTGCAGTGCTGAACATATAGTATGCTGCTCATAAATGGCCAGCTGACACAAAGATCATCGCAGAACTCGGCAGAACTACTACAGCACCCAGATGCATCTTATGTGGCAACCATATGGTTTTGAAGACCATCTTATGTGGCACAGACACCTATCTGATTGCCTAGGCTCTAGGTAGAATGGTGTACAGCATGCATGAAACCCTGAAACATCCACCACCAACAACAACATAAATGACACAAAC…
c10023_g4_i1	#N/A	#N/A		hypothetical protein VOLCADRAFT_95888 [Volvox carteri f. nagariensis]	1533	1	3.22e-12	0.52				no IPS match	CAGCAGCAGCAGCAGCAGCCTCATATCTCAGCAGCATCAGTGAGGGCCTTTGCGCTGTCACATCCTGAGCTGCTGCTGCAGCCTCCTGATGACATTGTGGCTCGCCTAGCCACCCTGCAGGCCCAGTCAGGTTTAAGCCTTGCTGAGGTGGCAGCAGTGATGGCAGCAAACCCTGGCCTGCTGCTGGCTGAGCCAGGTAGTAGGGTTGGCCCACAGGGCTACACAGGAGGCAGCAGTAGTAGGCGCAGGAGCAGAGGCGGTAGGGGCAGCAGTCACAGCGGTGATGGCAGCAAACCCTGGCTTGCTGCTGGCTGAGCCGGGTAGCAGGGGCAACCAACCGAGTGGTGTGGCAAGAGGCAATGGAAGTCTTAGGCAGCGCAGGAGCAGAGGTACTGGGCG…
c10023_g5_i1	-2.65229	2.69e-06		[Chlamydomonas reinhardtii]	673	3	1.63e-17	0.6167	1	F:intramolecular lyase activity		IPR016087 (SUPERFAMILY)	GCAGCAGCAGCAGCAGCAGCAGTGTGCAGGTCGAGCAGCTGCCAGATCTGCTCAAGTCGCACAAAAGTGGTGTCGGCATGTCGCTGATTTTGAGGGCTGCGAGGGACGTGCCGCTGCACCTGCTGTCAGAGGAATATGAGAAGGTGTTGAAGCGCAGGCTGGCTCGCGCAGGCGGCGACGCCTCAGATGCAGTAGCGCTGCAGCAGCTGCTGGCGACATTCAGTGACCCCATGCGACTGCCAGCAGCAGTGAGGGGCGGCAAGCCCAGCAGCAGCGGCGGCGGCGGCGAGGCAGCAGGTGACTCAGAGATTCAGAGTGATGCTGCAGCTGCTGGTGGTGGCGGAGGTGGCAGTGTGGCAAAGGGAGCAATGCTGGTGTTTGAGAGGAGCGGAGCCGGTA…
c10023_g6_i1	9.83119	3.97e-16		[Physcomitrella patens]	866	10	3.72e-34	0.604	2	C:nucleus; P:rRNA processing		no IPS match	AAGTGCAGCAGCAGCAGCAGCAGCGATTGAGCTGGAGGCAGTTGCTGTACTGCCAGGTCATGTGCATTGTGTGTCAGCGCTGAGCTGGCCTGAAGGCGGTACAGTGTACAGCGGCGGCTGGGATCATTCAGTGAGGCGGTACGATGTTGAGACGCGTACAAACACAGACACGTACAATGGCAGCAAGGCGGTGTATGCGGTAGCTGCGCCGGCGGCTGCAGATGACAGCAGCAGCGGCAGCGGCAGCAACGTTGTTGCTTTTGGGGGTGCAGATCGCGTGCTGCGCATTTGGGATACGCGGAGTGTTAAGGGCGAGGGGCTAGCAGTGAAGGCGTACAATGCACATGAAGGGTGGATTAGCTCTATTGCTTCGAGGCCTGGAAATGCATACCAGCTAGC…
c10023_g7_i1	-3.91405	1.51e-09		---NA---	663							no IPS match	TGCAAGTTACATGACAAACTACTCTAAATAGCAGGCATATAATCGTGCTTGAAAGCGACGCAGGTATCAGCACGGGGGTCTAGCTGTCACATGCATGCGCACGTTCATTGTGAGAGCCAGCGTCTGTTGCGCACATAAGATCTTTTCGCTGCAGCAGTGACTGTGAAACATCAGACAAAGTTGGTCGTCTGCCGCTCAGCAATGCCGGAGGCCAGGCGCAGGCGTGTCCGCGCCACACGACCTCTGAAATGGCTTGGAAAGGGCATTGGGTCTACTGCCAAAGGCATGTGGCGTGTGGTCAGGCGCAGCAAGCACAGGAGTGCACCCATGGCATCCATCTCTGCTGCGATGCTGGAGAACTGCTCTGCCAGCGACGATTTATCAGACTGGTCATCCTCT…
c10023_g8_i1	#N/A	#N/A		Ribosome biogenesis YTM1 [Candida glabrata]	716	10	7.45e-28	0.605	2	C:nucleus; P:rRNA processing		no IPS match	AGCAGCAGCGACAGCAGCAGCAATTGATTGCTACTGCAGCACATTTTCACACTGCTACGAAAACATGGCGGAAGAAACACAAGTTCTAGTTCGCTTCACCACTCGCCTGCCGCCGGAGCTGCAAGTGCCAGCCACTGAAGTGGTAGGTGCTGTTGACTGCTGCTGCCTCCTGACTGAGCAACCCCGGTTGCGGCTGCTGCATAACAAGTTGCCTTCCTGCAGGCTGTTCCATCGTCACTTAAGCGCTATGGGCTGTCTCAAATCATTAACCACCTGTTGGCATTAGAGCCTGCGCGCCCGTTTGACTTCATCATTGATGGCGAGCTGCTGCGCAAGAGCCTGCAGACGCACCTGCTGGAGCATGACATCTCCCCAGAGCTTGTAGTAGAGGTGGAGTAT…
c10023_g8_i2	#N/A	#N/A		[Micromonas pusilla CCMP1545]	636	10	2.77e-40	0.66	3	C:nucleus; F:protein binding; P:rRNA processing		IPR001680 (SMART); IPR012972 (PFAM); IPR001680 (PFAM); IPR015943 (G3DSA:2.130.10.GENE3D); PTHR19855 (PANTHER); PTHR19855:SF11 (PANTHER); IPR017986 (PROSITE_PROFILES); IPR001680 (PROSITE_PROFILES); IPR001680 (PROSITE_PROFILES); IPR017986 (SUPERFAMILY)	AGCAGCAGCGACAGCAGCAGCAATTGATTGCTACTGCAGCACATTTTCACACTGCTACGAAAACATGGCGGAAGAAACACAAGTTCTAGTTCGCTTCACCACTCGCCTGCCGCCGGAGCTGCAAGTGCCAGCCACTGAAGTGGCTGTTCCATCGTCACTTAAGCGCTATGGGCTGTCTCAAATCATTAACCACCTGTTGGCATTAGAGCCTGCGCGCCCGTTTGACTTCATCATTGATGGCGAGCTGCTGCGCAAGAGCCTGCAGACGCACCTGCTGGAGCATGACATCTCCCCAGAGCTTGTAGTAGAGGTGGAGTATGTGCCTGCAGTGGTGCCACCCGAGCCTAAGTCGGCACTGCCACAGGACGACTGGGTCACTGCTGTTGCTGCTGTTGCGCC…
c10023_g9_i1	-2.13241	0.000315487		---NA---	291							no IPS match	TGCCGCCTGTCCTGAACTTACGCAGTTACACTCGGAGCATCACTCCTGTTTCATTCCAAGTCGAAACTTCTCTTCCACAATGGCAACCTGTTTCAACTGTCAACTCAACCCATGTGCAGCACACACGCAGCCAGGTCACTCAACCCCAGTCCCAAACCGCCCTTGTTGTTTGAACCCCCCTTGCGCCTTAAACCCTCGACCGCTGCGCCCTCACACTTAATCTCCTCACTCTTCCCGTGCGGCAGGTAGTATGGGTGATGTGCCACACTGCTGCTGCCGCTGCCGCTGCTG
c10024_g1_i1	#N/A	#N/A		ATP-dependent RNA helicase DDX1-like, partial	692	10	1.18e-62	0.686	5	F:protein binding; F:organic cyclic compound binding; F:heterocyclic compound binding; P:RNA secondary structure unwinding; F:ATP-dependent RNA helicase activity	EC:3.6.1; EC:3.6.1.3; EC:2.7.7; EC:3.6.1.15	IPR003877 (SMART); IPR003877 (PFAM); PTHR12381 (PANTHER); IPR001870 (PROSITE_PROFILES); IPR013320 (SUPERFAMILY)	GCGTTTGCGCTGCCGGTGCTGCAGATCGTGCATGAGACGCTACAGGCCTGGGCAAGGGGAGCGGCCGTAACGTCATCACACGCCGAAGCCTAGAAGATCGGGACAGCTTTTTCAGCATTCGGGATGGCCTGCAGTGCCAATGCAGGCAGGAGAAGAACTGGGGAGGGGCGCGCGCCACACTCGGCGCATTCGGGGGCCGCGTGTACTATGAGGCTGAGGTGTGTGATGAGGGGCTCTGCCGAGTGGGCTGGTCCACCATGGCTGCTTCATATGACCTGGGCACAGACCGGCACAGCTTTGGCTATGGAGGCACCGGCAAAAAGAGCCACACGCGCCAGTTCGACTCATACGGCCAAGAATACAGCAAAGGCGACATCATCGGCTGCTTGCTGGATGCAG…
c10024_g1_i2	#N/A	#N/A		ATPdependent RNA helicase Ddx1, [Acanthamoeba castellanii Neff]	1215	10	3.2e-102	0.695	5	F:nucleic acid binding; F:ATP binding; F:protein binding; P:RNA secondary structure unwinding; F:ATP-dependent RNA helicase activity	EC:3.6.1; EC:3.6.1.3; EC:2.7.7; EC:3.6.1.15	IPR003877 (SMART); IPR027417 (G3DSA:3.40.50.GENE3D); IPR003877 (PFAM); IPR011545 (PFAM); PTHR12381 (PANTHER); IPR014014 (PROSITE_PROFILES); IPR001870 (PROSITE_PROFILES); IPR013320 (SUPERFAMILY); IPR027417 (SUPERFAMILY)	CTCTACTGTCATACAACCATACAGCTACTTTTGAGTGGGTTGTTGCAGGATCTGCTCTGTTTCATCAAATGCCTGCATGCAGCAGGCTCGGCACACCCACACCTGTCCTGCCCTGCGGCCTGCTGCAAGCAACATAGCTCTTCAGACACATGTGCAATGCATTAACCGTGACGTTCTGGTGCTCTTTATAGGTGCAGGGCATCGCCTTGACAAGTATCTGCGGCTTTTTCGCGGTCAACTGCTGTAAGCGAGCTTGTTCCGCTGTCACTTCTGAGAGGGGTGCAGATCGTCTCGGCATCGGCCTGAGTCGGATTCAAAATGGCTGCTGCCTTTGAGGAGTTGGGCGTGATGCCTGAGCTCATCAAAGCAGTAGAGGAGCTGGGCTGGACGCTGCCCACG…
c10024_g1_i3	#N/A	#N/A		ATPdependent RNA helicase Ddx1, [Acanthamoeba castellanii Neff]	1260	10	7.03e-102	0.666	5	F:protein binding; F:organic cyclic compound binding; F:heterocyclic compound binding; P:metabolic process; F:helicase activity	EC:3.6.1; EC:3.6.1.15	IPR003877 (SMART); IPR003877 (PFAM); PTHR12381 (PANTHER); IPR001870 (PROSITE_PROFILES); IPR013320 (SUPERFAMILY)	CTCTACTGTCATACAACCATACAGCTACTTTTGAGTGGGTTGTTGCAGGATCTGCTCTGTTTCATCAAATGCCTGCATGCAGCAGGCTCGGCACACCCACACCTGTCCTGCCCTGCGGCCTGCTGCAAGCAACATAGCTCTTCAGACACATGTGCAATGCATTAACCGTGACGTTCTGGTGCTCTTTATAGGTGCAGGGCATCGCCTTGACAAGTATCTGCGGCTTTTTCGCGGTCAACTGCTGTAAGCGAGCTTGTTCCGCTGTCACTTCTGAGAGGGGTGCAGATCGTCTCGGCATCGGCCTGAGTCGGATTCAAAATGGCTGCTGCCTTTGAGGAGTTGGGCGTGATGCCTGAGCTCATCAAAGCAGTAGAGGAGCTGGGCTGGACGCTGCCCACG…
c10024_g1_i4	#N/A	#N/A		ATP-dependent RNA helicase DDX1	474	10	9.91e-44	0.736	9	F:RNA binding; F:protein binding; C:intracellular ribonucleoprotein complex; C:cytoplasm; P:RNA secondary structure unwinding; P:single-organism process; P:response to stimulus; C:nucleoplasm; F:ATP-dependent RNA helicase activity	EC:3.6.1; EC:3.6.1.3; EC:2.7.7; EC:3.6.1.15	IPR003877 (SMART); IPR003877 (PFAM); PTHR12381 (PANTHER); IPR001870 (PROSITE_PROFILES); IPR013320 (SUPERFAMILY)	CCTCCATAGCCAAAGCTCTGCCGAGTGGGCTGGTCCACCATGGCTGCTTCATATGACCTGGGCACAGACCGGCACAGCTTTGGCTATGGAGGCACCGGCAAAAAGAGCCACACGCGCCAGTTCGACTCATACGGCCAAGAATACAGCAAAGGCGACATCATCGGCTGCTTGCTGGATGCAGCTGACGGCGTAATAACCTTCAGCAAAAATGGCACCGTGTTCGAACCTGCTTTCCAGCTGCCGCAGTACCTGCGTGGCCAAACCCTATACCCTGCGATCTGCCTCAAAAATGCAGCAATGCGTTTGAACTTTGGGGACAGCCCGTTCAAATTCGGGCCGCCGGCTGGCTATGTGGGATTGAGTAATGCGCCGCCGGATGTGACAGCGAGTGCGGCGGCA…
c10024_g2_i1	-1.3744	0.00293301		DEAD-domain-containing [Coccomyxa subellipsoidea C-169]	3666	10	0	0.72	3	F:nucleic acid binding; F:ATP binding; F:hydrolase activity		IPR014001 (SMART); IPR001650 (SMART); IPR011545 (PFAM); IPR001650 (PFAM); IPR027417 (G3DSA:3.40.50.GENE3D); IPR027417 (G3DSA:3.40.50.GENE3D); PTHR24031 (PANTHER); IPR001650 (PROSITE_PROFILES); IPR014001 (PROSITE_PROFILES); IPR027417 (SUPERFAMILY)	GCTGCTGCTGCTGCTGCTGCAAGGCCATGCTTAAGGCCTGGCACTGCCCCAAATGCTGCTGCTGCTGTTTGCTGACCATGCCGCATGGTGACGGCATCGCTGCCGCAACCTGTGTTATTCCTCTGCTCACGCTCCAGCACCAGCCGCCCATTTCTGCTTCAGCATGAGGAAGCTCAGCTGTGCCTGGAACTCTAGTGCTGCTAGCTCCTGCACGTTTTGCTTGATGCTTTCAAGCCGCTTTGCCACCTCTTGGCTGGTGCCACTGCCACGCGCCTGCCCATATGCCCCACCCTCGCCCTTCAACTGCGCCTGCATGTCTGCTGGCAGGCTCATGTCCTCGTTGAGGCTGGGGATGGGGGCACTGAGCCGCGCCTCAACATTTTTCAACAGCTGCGGCTC…
c10024_g3_i1	-5.40485	5e-08		---NA---	746							G3DSA:2.10.50.10 (GENE3D); IPR009030 (SUPERFAMILY)	GTACATGAAGTGTTTTTGCTTTTCATCAAAGAGAGACGCACGTGCAGCTGCACCCGAATAACTTTTGTTAATCTCCTATATCGCTGCTTAGCACGCGACACCACTGGTGTGCAGAACCGACGTATTTGTCGGTCTCTTGCTCCGGATGCGGAGCCTTATGGGCGCCGGGGCAGCAGCAGCTGTGGTAGTGGTGCTGCTGCTGCTACCTGCCCCAACCAATGCTAATCGCAGCTCTTATGGGCGAGACTTGCTGCAATCAGGCGTCAGCTGTCCTGCTCAAATCCCTGCGTGCACGCCCAGACGCTGCACAGCTCGTATCTTGGACAGCAAGGAGACATATGTCTGCCTTCGCTGCATGACAGGCTACAGGCCCGTGAAAGGCAGCGACGGCAAGTCAGT…
c10024_g3_i2	-3.91457	7.4e-05		---NA---	233							no IPS match	AGCAGTGGCAACAGCAGCAGCAGCTTCACAGCATTGACAACACGGCAGCAGCAAGACAGCACCCCATACGACACACATGTGTTTCTCACATTCCTTTCCTTGCTGCCTGTCTGCAGTTGCCCAGGGCGGCTATGTGCTGCCTCCTGCGCCCGGTCAGCCCGCAATTCGCTGCACAGGCAACACCTATGCACCTCCAGCCAATAGGCTGCAGACCTGCCTGCCCTGCCAGTCTG
c10024_g3_i3	-4.28725	0.000103825		---NA---	743							G3DSA:2.10.50.10 (GENE3D); IPR009030 (SUPERFAMILY)	GTACATGAAGTGTTTTTGCTTTTCATCAAAGAGAGACGCACGTGCAGCTGCACCCGAATAACTTTTGTTAATCTCCTATATCGCTGCTTAGCACGCGACACCACTGGTGTGCAGAACCGACGTATTTGTCGGTCTCTTGCTCCGGATGCGGAGCCTTATGGGCGCCGGGGCAGCAGCAGCTGTGGTAGTGGTGCTGCTGCTGCTACCTGCCCCAACCAATGCTAATCGCAGCTCTTATGGGCGAGACTTGCTGCAATCAGGCGTCAGCTGTCCTGCTCAAATCCCTGCGTGCACGCCCAGACGCTGCACAGCTCGTATCTTGGACAGCAAGGAGACATATGTCTGCCTTCGCTGCATGACAGGCTACAGGCCCGTGAAAGGCAGCGACGGCAAGTCAGT…
c10024_g4_i1	#N/A	#N/A		---NA---	4706							IPR009030 (SUPERFAMILY); IPR009030 (SUPERFAMILY)	GCAGCAGCAGCGGTGGCAGCAGCACCGGCGGCGGCAGCAGCACTGCTGGCGGCCCTGCAATAGAGGAGGCAGCGCCAGTGCCAACCCTTCTGGCCTTCTGCCCTGCTGGCTATGGCAACATGTTCGACTGCAAGCAGCCGTGCCTGGCCAACACATTCAATGATGGAACGAGAGTGACCTGCGAGGCATGCCCAAGCGGCTTCGAATCCCTCGCCGGCGCGTCAAAATGCACCAAGATCGTGCCCACCAAGTGTCCTGCAGGGTTCAGCGGCCTGCCCGACTGCAAAACCCTGTGTCCGGCGGGAACGTTCCAGGACGGCAGCAGTGGAGTTTGCAGGAACTGCACGGCTGGCGTTACATCCTTGGAGGGAGCTGCAGCATGCAACATCACCATTGTGG…
c10024_g5_i1	1.98741	0.000182787		---NA---	497							no IPS match	GCAGCAGCAGCAGCAGCAGCAATCAGCCAGCAACAGCTGCATTGCTGCTACTGGCAGCACTAGCCAACCTGGCAGGTTGCCACCAGAGAAGGCCGCCTTCAATCTGGGACTGCTTGAACTGCAGCTGGCAGTTTAGAATGGCAGGCATTCAGTGCGCCATTGTGGCAATCTATTGCTAAATGCTGATGTTATCAGCGGCAGATTGCTCATCGTTGTGTGGCACTTGAGCAGCAAACCATGACATGTGATGGCTTGCAGGACTGTAATTGAACCCCTGCAGCACTGTTTAATTACCGCAGTGGTTTGCCGCAGCCGCTTCAGTACTCATGAAGTGTGGCTGACGAACTTTTTGGATGGCTGAGGCTTGCTCTGTTGTGAGGTGCATCGGAGGTTGCATGT…
c10025_g1_i1	9.8511	5.58e-16		---NA---	1349							no IPS match	TTTTGGGATCAACTGCTGTTACACCTCCGCCCATGGTGACAGTACTGTAAGTGAAAGATCTCAACAAACCTCAGGCCTCAAGCCTCAAGCCTCAGGGACGGTCCCTCAAACTCATTGTGACCACCTTCTCCCACACACCGTAACAGAACACTAAAACACTAACTGCTGGATGGCATCCAAACCATTTGTTGAAGTTCGACAATACGATACAGAACGCATGCGTGTGCACCAGGTGGGCCCCAGGTGAGCAGCACGTGGGGCACGCCCAAGCTAGGCCCCTTTGCTGCCGCAGCGGTTGCATGCCACCAAATGGCGCTGACAGCGCAAGCCCGGCAAAGAATGCACACTGTTGAAGACCAATGAAATGCAGTACAGCAAAGTATTGCAGGTGCTGTGAGA…
c10026_g1_i1	#N/A	#N/A		---NA---	1461							no IPS match	CGCACACACCCGACTGCCAGAGCAAGCAAGTTGCTTACTCCACCAGCCGCCCCAACCAAGGGGTCTAAGTACCACGCAGCGACATCAAATGCAAAGTGAGGGGAAAAACAGCCAACTCAAAAAACCTCACAAGCTCAAACAGTGCATACTATATGACCAAACGCACTTGCTGTTGGCTGGTTTGGTCACTACTGTTTGAGCAGCGCTGCCCACATCATAACACAACTTCTCACCAACCCAAAATATGGATAGTAGATGCATCTGATAAACCAAGCAGCAATGCATCAACGATGCTGTTGGCTGACCCGGTTACTGCTGTTTTAGCCCCAGCCTCAACACACAACAAAGGTTGTTGAACAAACAGGCTCCTTTTGCTGCTGCACTGCTACGACATCGACA…
c10026_g2_i1	2.33395	3.39e-07		---NA---	1281							no IPS match	TGCTGCTGCTGCTGCTGATGATGCTGCTGCTGCGGCTTTAACACATAGCCTGTCCTTGTTCACTGCCCACATCTTGCCTGCACGCACCGTGCTCCTCCACAGGTACAAGCAGGGCTTGCTGGTTACAAGCGGCTGCACGCCACACGCAGGCGGCGCGCCAGGGTCGGCACTGGTGCCCTTGATGCCAGCAACAAGCCAAGAGTGTGCCTGTGTGAGGCCTGCAGGCCTGGACCACTGCTGGAACCAGGGAGCTCAGGCAGGCATGACAGAGCGTGAGCACCTGTCATGATCACAGGCAGCCTGGTGATGACAGCTAGACTGCAGCAGCAGCAGCTGTGTCACCCACTCTGCCAGCAGTGCCTACCTCTGCTTATGCTGTCCCTTGTTCCTGCACATCTT…
c10027_g1_i1	#N/A	#N/A		---NA---	507							no IPS match	CCACCCCGGCCAAAACCTCCCCGACCCCTGCCTCTGCCGCCGCCACCATCCCTGCCGCCCCGGCTGCCACCGCGCTGCGGCCTGCCCCGCTGGCTGCCGCCCCTGCTGCCTGCATTGTCTGCGCGCCAGCTCTCAGCCCGCGCCTTCTGCGGCAGGTTCTCATCCCATGCCTTCTGGAACCTGTTCACGCCATCACCCTCCTCATCTTCATCCTTCTTCTTTCGCACCTTCTTCACCTTGCCTCTGTCATACTCTCTATCCCACTCGTCCAGCTGCCGCTGCCGCTTCTGCGCAGCCGCTGCTTTCTGCAGCGCTGCAGCCTGCGCTGCAAGTCCCTGATCCGCACCATCCCAGCCGCCAGCTGCTGCACTGCTGCTGGCACCTGCCATGAACACCTCA…
c10027_g2_i1	#N/A	#N/A		[Chlamydomonas reinhardtii]	761	10	2.5e-55	0.713	3	F:nucleotide binding; F:protein kinase activity; P:phosphorylation		no IPS match	GTGCGGAGGAGGCAGCCCTTCTGTTTTTCAGGATGTGGAACACAGGCAGGCGGGCAGTGACATGTCTCTAGGAGCTTTGGACCATGGCTGCGCTGGACAGCACACAGCCAGCCTGTTTGATGATAGCTAGCCACACTCACCAGTGTGCTGCTTGTGTGCCTGTGTTTCCTTTCTCTTCCCGCTTGCAGCAAGGCTCAGAACGTGATGTTGGCCTCGGGCAACTCTGATGGCAGGGGCGTGGTGGCCAAGGTTGGCGACTTTGGGCTGAGCCTGAAGATGGACCACACTGACACCCACATCAGCAGCGTGTACCAGGGCACACTGACGCACATGGCACCAGAGGTGATGCTGTCGGGGCGCGTGTCCAAGGCTGCAGACGTGTACGCGTTTGGCATTACA…
c10027_g2_i2	-2.27879	0.000161815		chorismate synthase [Coccomyxa subellipsoidea C-169]	3178	10	0	0.865	9	C:chloroplast stroma; P:coumarin biosynthetic process; P:aromatic amino acid family biosynthetic process; F:chorismate synthase activity; P:response to wounding; P:chorismate biosynthetic process; C:nucleolus; P:amino acid transport; P:N-terminal protein myristoylation	EC:4.2.3.5	IPR000453 (G3DSA:3.60.150.GENE3D); IPR000453 (PFAM); IPR000453 (PIRSF); IPR000453 (TIGRFAM); IPR000453 (PANTHER); IPR000453 (SUPERFAMILY)	GCAGCAGCAGCAGCGGCAGGTGCTGCAGGTGCTGGGCGGGCTGGCAGTAGATAGCAGTAGCAGGCAATTAAATTGCACACTGCTGGAAGCTGCTGCTGCTGCCGCGATGGCAGTACAGTATGATTGACTCTGGCTTTCATGTCTTGGGCACAGCTGACAACGGCAAGGATATTTGCTGCAGGATAAACTGACAGCCTGGCATGGACTGACAGTCTCGAAGAAGCAGAACGTGCTGATGCTGTGAGCAGCTAATAGCATAGCTGATGTGGCATGCGGTTTGACCAGTCATGCTGGGGTTGAGGGCTCAGCGCAAAAGTGTGGCAGTGACAGTGTGACAGGACCAAAACAGCTGCTGTGGTCAATGTAGCTGGTTTCAGAGGTTGCTAGGCTGTCCATGCG…
c10027_g2_i3	#N/A	#N/A		chorismate synthase [Coccomyxa subellipsoidea C-169]	2912	10	0	0.865	9	C:chloroplast stroma; P:coumarin biosynthetic process; P:aromatic amino acid family biosynthetic process; F:chorismate synthase activity; P:response to wounding; P:chorismate biosynthetic process; C:nucleolus; P:amino acid transport; P:N-terminal protein myristoylation	EC:4.2.3.5	IPR000453 (G3DSA:3.60.150.GENE3D); IPR000453 (PFAM); IPR000453 (PIRSF); IPR000453 (TIGRFAM); IPR000453 (PANTHER); IPR000453 (SUPERFAMILY)	GCAGCAGCAGCAGCGGCAGGTGCTGCAGGTGCTGGGCGGGCTGGCAGTAGATAGCAGTAGCAGGCAATTAAATTGCACACTGCTGGAAGCTGCTGCTGCTGCCGCGATGGCAGTACAGTATGATTGACTCTGGCTTTCATGTCTTGGGCACAGCTGACAACGGCAAGGATATTTGCTGCAGGATAAACTGACAGCCTGGCATGGACTGACAGTCTCGAAGAAGCAGAACGTGCTGATGCTGTGAGCAGCTAATAGCATAGCTGATGTGGCATGCGGTTTGACCAGTCATGCTGGGGTTGAGGGCTCAGCGCAAAAGTGTGGCAGTGACAGTGTGACAGGACCAAAACAGCTGCTGTGGTCAATGTAGCTGGTTTCAGAGGTTGCTAGGCTGTCCATGCG…
c10027_g3_i1	#N/A	#N/A		---NA---	319							no IPS match	CTCCGCTGCTGCTGCTGCTGCTTCGCCGGCTGCTGGACTTGCTCCGCTGCTGCTTGCACCCTCACCGAGTGCGCTAGGATCTGCTGCTGCTGCTGCCGCTGGTGGCATGCCTAATGCTGCAGGCGCTGCCCCGGCAGCTACAGCAGTGCTGCTTGGTGCTGCTGCAGGCACTGCTGCGGCCTCCACACCGCCACTTGCTGCTCCTGCTGGTGCCACTCCAGCCTGTTGCACCTGCACTGCAATTGCTGGTAACGCTGATGTGGCTGTTGGAGGTAGGGCTGCTGGCAGCATTGTAGCTGCTGGTTGCTGCTGCTGCTGC
c10028_g1_i1	#N/A	#N/A		DNA topoisomerase 6 subunit B	2840	10	0	0.737	21	F:identical protein binding; C:DNA topoisomerase complex (ATP-hydrolyzing); P:floral organ formation; P:DNA endoreduplication; P:RNA processing; P:cell adhesion; P:response to brassinosteroid; P:DNA topological change; P:trichome morphogenesis; P:regionalization; P:post-translational protein modification; P:mitotic cell cycle; P:translation; C:nucleus; F:DNA binding; F:ATP binding; F:structural c…	EC:3.6.1; EC:3.6.1.3; EC:5.99.1; EC:5.99.1.3; EC:3.6.1.15	PF13589 (PFAM); IPR014721 (G3DSA:3.30.230.GENE3D); G3DSA:1.10.8.50 (GENE3D); IPR003594 (G3DSA:3.30.565.GENE3D); IPR015320 (PFAM); IPR005734 (PTHR10871:PANTHER); IPR005734 (PTHR10871:PANTHER); PTHR10871 (PANTHER); PTHR10871 (PANTHER); IPR015320 (PRODOM); IPR005734 (HAMAP); IPR003594 (SUPERFAMILY); IPR020568 (SUPERFAMILY)	GCAGCAGCAGCAGCGCCGGCAGCTCAGGTGTTGAGCGATGAAGCGCTTGAAGAGCTCAGCAAACGCAGCGTTGAGTTTGCTGACATGTACGCTGATGTGGCTACGCTGCGGGCAGTGCAACAGCGGCACAACAAGCTCTTCATGCTTCCTGCAAGCGCACTGGCAGCACCACCAAGCAGCAGCAAGCAGGGAGCAGCAGCAGCAGCGGATGCCGCACGAAAGCGTGGTGCACCTGCGGACGCATGGCAAGGCTATGCCAATGGTCCTATGCACAAGATGCCGCGCGGCGATGAAACAGCAGCAACAGCAGCAGCAATGGGTGGTGGGTATCATCATCACCATCCTGAGCATGGTGGGGGTTACGGCTTCCCGCCTCCACCTGCTGGCGGTTATGGGGAC…
c10028_g1_i2	2.48947	0.00898879		[Physcomitrella patens]	1840	10	0	0.768	15	C:DNA topoisomerase complex (ATP-hydrolyzing); P:regulation of organelle organization; P:regulation of transcription, DNA-templated; P:pattern specification process; P:DNA topological change; P:cell cycle; P:translation; C:nucleus; F:DNA binding; F:ATP binding; F:structural constituent of ribosome; P:positive regulation of cellular process; C:small ribosomal subunit; F:DNA topoisomerase type II (…	EC:3.6.1; EC:3.6.1.3; EC:5.99.1; EC:5.99.1.3; EC:3.6.1.15	IPR014721 (G3DSA:3.30.230.GENE3D); PF13589 (PFAM); IPR015320 (PFAM); IPR003594 (G3DSA:3.30.565.GENE3D); G3DSA:1.10.8.50 (GENE3D); PTHR10871 (PANTHER); IPR005734 (PTHR10871:PANTHER); IPR015320 (PRODOM); IPR020568 (SUPERFAMILY); IPR003594 (SUPERFAMILY)	TTTTTTTTGAGCAGGACCCTGTTACCTGTCATGCACCACGTACAGCCGATCAGCACCAGCACTAGCACGGGTGTTGCCCCGATCACCAGTGATCTCAGATCTTTGTATAACAATTATAACAAGTATCAGGTGCTACTGCTGTATGCTGAGTCACAAGAGGCAGCAGCAGCAGCTGCTGCGGCTGAGGCGGCTCGCAAAGCAGCAGAGGGAAAGAAGGCGGGGCCTGCACGAGGCACGCTGTTCTACAAAGTCACTGTCAAGGACAACGGCTGCGGCATGTCTCACGCTGACATCCCAAACATGCTGGGGCGCGTGCTCAGTGGCACAAAGTATGGGGTGAAGCAGACGCGTGGCAAGTTTGGCCTTGGCGCAAAGATGGCGCTGATCTGGAGCAAGATG…
c10028_g10_i1	#N/A	#N/A		---NA---	2495							no IPS match	CACCACCAAGCAGCAGCAAGCAGCAGCTGCAGCAGACTGTAGTGAGTCTGTCAGTTGCAGCTGGAGCTTGCAGCCCTACGAGTGTGTCGCAGAGTGGCGGGGCAGCTGGCACTTGACCGAGGGGAATGCCAGGAGGGGCAAGCTGCTGCTGTCATTCCTGGCATCTTCACTGGAGGAGCATCAGCATGGCAGTGTATGCACGCGCAACCAGCAGCAGAAGCAGCAGCAGGTGGAGGTGTCGTTTGAGCGGGGGGCTCTGGAGGATGTACTGATGCTAGACGGTGTGGCACACGTGCGGCTCACGTGATCAGCTGCTTGTGCATGGGCTTCGTACTGGCCAGCGCAGTGCAGCAGAGCCCTGGTGCAAGCCGGCAGCTGCATGTTTGCTGCACACATCAT…
c10028_g2_i1	1.50602	0.00750461		[Physcomitrella patens]	947	10	3.72e-86	0.629	2	P:N-terminal protein amino acid methylation; F:methyltransferase activity		IPR029063 (G3DSA:3.40.50.GENE3D); IPR008576 (PFAM); IPR008576 (PIRSF); IPR008576 (PANTHER); IPR029063 (SUPERFAMILY)	GCAGCAGTAGCAGCAGCAGCAGCCTCGTTTGACAGCATGAGCCAGTCTGGCAAAGACTCCACCGGCAAGGAGGAGTATGCAGACCCGCAGCAGCTGTGGCAGAAAGCCAAGGGCACAGACGGCACCCACAAGGAGTGGTACGCTGGCGCAGTGGCCTACTGGGATGCGCAGGAGGCCTCCTATGATGGCGTGCTGGGTGGCTTCGGCTACGTGTCTGACTATGACATCAGCGACAGCAGAGCACTGCTGCAGCGGGCCATGAAGCAGCACCTAGAGCAGGCAGCAGCCGGCAAGCGGCAGCTGACAGTAGTAGACTGTGGTGCTGGTGTGGGCCGTGTGAGTGAGCAGCTGCTGCTGGGCCACTTCACCACAGTGGACCTGCTGGAGCCCAGCAGGCAC…
c10028_g3_i1	2.42271	0.00015095		---NA---	513							no IPS match	AGCAGCAGCAGCAGCAGCCTGCTAGGTCAGTGTCCCCTTTTGCATCTGTTAACCGTCAGCTTGTGGACGGGCCCATTGTATCGCAGGCTGCGCAGGCAGCTGCACTCCAGCAGCACCAAAGGGGCAGCAGCAGTCCAGCTGCTGCCAGGGATGCTGCAAGGGCTGGCGACAGCTCTAGGCAATCCGGCCGCAGCATCAGCCCAACAGGTCAGCGACAGCAGCAGCTGCTGCTGCAGCTGTGGCAGATGTAGGTGGAGAAGCAGCTATGGTTGTGCAGGCCACCGCATGAGCTGTGTTGCTGGAACTTACGTGAAGACAGTGCAAAGCCCACAGTTACCGTAACTTAGGCTGAGTGGGTTGGTATCTGGAAGCCAGCTGCGCTGCAGTCACTGCTGGTGC…
c10028_g4_i1	#N/A	#N/A		[Physcomitrella patens]	1026	10	3.87e-60	0.617	3	F:protein binding; P:RNA processing; C:intracellular		IPR003107 (SMART); IPR011990 (G3DSA:1.25.40.GENE3D); PTHR17204 (PANTHER); PTHR17204:SF5 (PANTHER); IPR011990 (SUPERFAMILY)	AGCAGCAGCAGCAGCTGGTGAAGGTGGTGCTGCTGAGGCAGGGCAGGCAGGCGGTGATGCAGAAATGACAGATGCTGCAGCAGCCGAACAACCTGCAGCAGCAGCAGCAGCTGAAGCGGCTGAGGCAGCTCCTGCAGAGCAGTCAGCAGCTCCTGCCAGCACCGCAGCAGCAGAGGCAGCAGCAGCTGCCGCCAAAGCAGCAGCAGATGCACAAGCCGCAGCAGCGGCAGCAGCAGAGGCAGCAGCCAGTGACGACGCGATCAAGGCACTGTGGCTGCAGCAGCAAGAGGCTGTGTACAGCGCGACAAAGCAGCAGCAGGAGGCTCGGCAGCAGTATGAGTCAGCTATACGGCGGCCTTACTGGCATGTGAAGCCGTTAGATGCTGCGCAGCTGCGCAA…
c10028_g5_i1	-5.46529	1.65e-16		zinc finger CCCH domain-containing 23-like	863	10	2.73e-39	0.683	1	F:metal ion binding		IPR000571 (SMART); PTHR14493 (PANTHER); IPR000571 (PROSITE_PROFILES)	TTGTGTTCCACCAAAGGATCAGTACCTCAACGTCAATTTAGAACACACTGAAGGCCGTTCAGTCTCATACATAGCTCAAATCCTTGTACGAGAGATACGCACCAGTCTGTGCAGCCATGCTTCCATCTAGAGGTGCTCAGCTTCCGGATATACAGGTGGACGCTGTGCCGGGCTTAGTCTCTGCCAACGAAGATGCAAGCTCGGTTGCGAACAACTTCTTTATGTATATCTTCAAGGTGCAGCCATGCCCGAAGAGGGGTGCACACGACTGGAGCAGCTGCCCTTATGCCCACCCCAAGGAAAAGGCGCGCAGGCGTGACCCTCGTGTGTACAAGTACGCATCAACACCATGCCCCGAGAGCCTCAAGGGTGTGAGCTGTGGCCGTGGTGTGGACTGCC…
c10028_g6_i1	#N/A	#N/A		---NA---	5541							no IPS match	AGCAGCAGCTGCAGCAGATGCAGCAAATGCAGAACTCCCTGGTGCGCGATGATGTTACCGGCTCGTTTGCAAGCCTTGCAGGATCAGACCCCAACTTGCGCATCCCAGGCATTGCCATGCAGCAGCAGCAGGATGCTGCGCGCAGCCTGTCTGAGCCACTGCCACCTATGCCAGACGCCAGTGCTGCCATGATGAATGGCTGCAACCCGAATGCCAACGCAGCCTGGCTGCAGCTGGCTGCAGCGAGCCAGCTGCCCGCCAGCCAGATTCTGAGCAGCATCAGGCCGCCAACGCAGCCAATGCAGCAGGCTGCACAGCAGCTGGTGCCTGGCGCATGCAACGCTACCATGGATGCTAGCCTGGCACACACGAGTGCGCCACCAGGCATGCTGAACATGA…
c10028_g7_i1	2.33911	0.00420803		---NA---	770							no IPS match	AGCAGCAGCAGCAGCAGCAGTGAGAAAGACAGCAGGGACGGCAGCAGCAGTGGTGAGGCAGCTGCGGCTGCAGCTGATGGGGCCACACAGGAAGTGGTGGCAGCAGCAGCTGCTGCTGATGGTGCAGCAGCGCCATCAAGCTCAGCTCAAGAGGCAACAGCAGGAGAAGCAGCAGCAGCAGGAGAGGCAGCAGCAGGGGAGGAAACTGTTGGGGAGCAGGGCAGTTGGGGCAGGCTGCAGATGCAGCACACGCAGTTCATTGTGTTGAAATTGATCAGAGACTGTCTGAGTGATCACCAGCAACAGCCCTATTGCGCAGCAGTGAAGGATCCAAGCAACATGATGCAGCTAGCAGCTGTTCTGGAGGCCTTCATGCGTGTGCAGATGGCAGTCATACTG…
c10028_g7_i2	#N/A	#N/A		---NA---	538							no IPS match	AGCAGCAGCAGCAGCAGCAGTGAGAAAGACAGCAGGGACGGCAGCAGCAGTGGTGAGGCAGCTGCGGCTGCAGCTGATGGGGCCACACAGGAAGTGGTGGCAGCAGCAGCTGCTGCTGATGGTGCAGCAGCGCCATCAAGCTCAGCTCAAGAGGCAACAGCAGGAGAAGCAGCAGCAGCAGGAGAGGCAGCAGCAGGGGAGGAAACTGTTGGGGAGCAGGGCAGTTGGGGCAGGCTGCAGATGCAGCACACGCAGTTCATTGTGTTGAAATTGATCAGAGACTGTCTGAGTGATCACCAGCAACAGCCCTATTGCGCAGCAGTGAAGGATCCAAGCAACATGATGCAGCTAGCAGCTGTTCTGGAGGCCTTCATGCGTGTGCAGATGGCAGTCATACTG…
c10028_g8_i1	2.406	0.0022895		---NA---	236							no IPS match	GAGGTAGATCGTGGCCTTGAGCTAACCAAGTTCTCGGCCATACCTTCCAGGGTGTTAGTGTTGAGAGCGGATCTGTTGTCGAAGGGTACCCGTGGTTGCCGCAACCAGGCCCGTTTTGGTCTCAGGCCTCCATTGCGTGGGGCGGTACAAGACAGTTGCTGCCATCATCAAGGGCCCGGTGCTTCTCAGCTTCAAGCTGATCCGAAATGTTATGGTAACATTTCAGAACAAAAAAA
c10028_g9_i1	2.71451	0.000476603		---NA---	219							no IPS match	GCAGCAGCAGCTGCTGCTGCTGTTGGTGCTGGAGGTGGCCTAAACCTCGGACGTGATCTCCACCTCACAAAAGGAGCCATACTAGGATCATACTCTGGCATAATCAGGCGCTCTAACACTTCAACAGAATGGTTTGTACCAGCTGCATATGACGTCTCAAGCGACTCAGCAGCTGGCAGCAGCCGGTCTGTCCCTACTGCTGCCGCCTCGTCACCCCAC
c10029_g1_i1	-1.37905	0.001901		---NA---	1170							no IPS match	GCATAGTCAGTTTAACATATACATCGAGAATAGTTGAGTGTCCAACAGACCGGCCGGTATAGTAATCCTTTGGGCACCAGCCTTCTGCCTGGGATTTGCGACACGCTGCCATCCTGTCCTGATCCGGGCTTCTCCCACCAAAGTCTGAGCGATCCTTGGCTTCCACATTCCAACATGGACGGCACAACCTTTAAAGATGTCTTGCAGGTGGTGCCTGCACTGGCGCTTGCTGCTGCAGGACAGATTGCTGCTACTGCGCTTGGTCAATGTGCCAGGATACTTGATGAGCATGGCTCAACTGCCACTCTGCTGGCGAGACATGCTGCACGCAGTGCTGCATTCTACACAGATGACCTGTCAGTGCATCTGGCAGAAAGCGCGCACGTGGCCGCTTTCCAC…
c10029_g2_i1	#N/A	#N/A		magnesium chelatase subunit I [Chlamydomonas reinhardtii]	2013	10	0	0.902	5	P:chlorophyll biosynthetic process; F:ATP binding; C:chloroplast; P:photosynthesis; F:magnesium chelatase activity	EC:6.6.1.1	IPR003593 (SMART); IPR000523 (PFAM); IPR011775 (TIGRFAM); G3DSA:1.10.8.80 (GENE3D); IPR027417 (G3DSA:3.40.50.GENE3D); PTHR32039:SF9 (PANTHER); PTHR32039 (PANTHER); IPR027417 (SUPERFAMILY)	CTTTTGTATACGTCTGATTGAACGGAACATTTGAGTACGTTCGATCCAGCATGGCACTCGCACAGCAGCGTGCAGCTCGCGCTGCAACAGCTAAGAATGCTGCCGCAAGGCCTTGCATTCGGCTCGTGATGGGCCCAGTGCGTTGCCCACGCAATGCAATGGCTGCGGCACCTCTCTCCAGGAAGCACCTGCGTGTGCAAGCAGTGGCAGCTGTGGCTGAGAACGGAGCAGCAGTGCAGGCAGCAGAGGGCCAGGCTCGCCCCATCTTCCCCTTCACCGCTGTCATTGGCCAGGAGGAGATGAAGCTGGCGCTGATCCTGAATGTGATTGACCCCAAGATTGGCGGCGTCATGATCATGGGCGACCGCGGCACTGGCAAGACCACTACCATCCGTGCCC…
c10029_g3_i1	#N/A	#N/A		magnesium chelatase subunit I [Chlamydomonas reinhardtii]	3231	10	5.42e-176	0.819	4	P:chlorophyll biosynthetic process; F:ATP binding; P:photosynthesis; F:magnesium chelatase activity	EC:6.6.1.1	IPR003593 (SMART); G3DSA:1.10.8.80 (GENE3D); IPR027417 (G3DSA:3.40.50.GENE3D); IPR011775 (TIGRFAM); IPR000523 (PFAM); PTHR32039 (PANTHER); PTHR32039:SF9 (PANTHER); IPR027417 (SUPERFAMILY)	TTTTTTTATAAAGAATGTATTACATGATTTTAGCAGTTTCGAAGCTTGTCAAAGCGAGGATGCTTTGTCAAGGACTGCACCTTCACAGCCATGTTCACGGTGCACCGACTGCACGAGAGAAGCCAGGATCCACGACGCATACGTTGTCCACTTAAGCGTGTTACAATTGTGTCTTCACAAAACATTCTCCAGGGATTAATGCGCACTGCCACCATGATTTCGGTCCCTGACTTCATGCGGCTTGCGGCCTCACTGAGTCAGTAACTGTCTTCAATACCGCCTGGGCGCTGCTGCTGCTTTGCCATCATTGCTGCATGGTCCCTCCACACTGCCTCACTCAGCTCCTTCACATTGCGCTGCCAGTTGTTTGGCACAGCAGCAGCAAACGCGCACGGCGGC…
c10029_g4_i1	#N/A	#N/A		U6 snRNA-associated Sm LSm7 [Monoraphidium neglectum]	779	10	5.59e-53	0.913	3	F:RNA binding; C:small nucleolar ribonucleoprotein complex; P:mRNA splicing, via spliceosome		IPR001163 (SMART); G3DSA:2.30.30.100 (GENE3D); IPR017132 (PIRSF); IPR001163 (PFAM); PTHR10553 (PANTHER); PTHR10553:SF5 (PANTHER); IPR010920 (SUPERFAMILY)	CTGCAGCAGCAGCAGCAGTAGCAGTAGCAGTAGCAGCAGCAACAGCAGGGCAGCAGCAACAGGCTGCCATGTCTAAAAAGGAGAGCGCCCTCGATTTGGCTAAGTTCATAGATAAGGGAGTTCGTGTCAAGCTTGCTGGTGGCAGGGAAGTCAGTGGTGTGCTCAAGGGCTATGATCAGCTGCTGAATGTGGTGCTAGATGAGGCTGTGGAATACCTCAGAGACCCTACGGACCCAATGCGAGTAACGGATGAAACAAGGACACTGGGAGTGATAGTGTGCAGAGGCACTGCTGTCACTATTGTGGCGCCAACAGCAGGAGCAGAGGAGATTGCAAACCCATTCATGCAGGCGGCAGAGGAGCAGTGATGACAGACAAAGTTCTGCTTGGGTTCTCTAT…
c10029_g5_i1	4.46411	3.98e-21		---NA---	708							no IPS match	TTTTTTTTTTTTGAAAACCTGCGTTACAACGGTGAGAACACCGACCAACACCCAAGCAGCCAACATCATAGTCGACTATGGGCCCCATAGCTGGCCCAGCTGCTGTCCGGGCCTGCTCACAGCTGAGGCCGGGCCTGCAAGCAGAGTCATGAGGATATCCTCATCATGCATATCGGATATGGCCAGCTGTCACAGGTGCTGCAACTTGACCCGGTGACTATGGTAGCCACTGCTCTGCACAAACGCTGGCAAAAACACAACACAATCACCACAACCCAACTGCCCGGCACTGTCGTGTTCAGCGGCCAATTGCAGTGCTTTTATGCCGTGCCAGCAAGGCGCCGCCACCACGTCACGTGGTGCACGCGCTGCCACCGGGTTGCCACCACCACCACCACC…
c10029_g6_i1	3.62481	1.83e-14		---NA---	415							no IPS match	AGCAGCAGCAGCTGCTGCAGCAGCTGTCTTCAGCCCCTGCCTCTGCTACCCCTGTGGACGGCACTCCAGCTGCCAGTGGTGGCGAGCCAGCAGCTACACCCGGGTGCTCTGCAGGCACCTCTGCTGCAGCTGCTGCTGCTGTGCTTATCTCAGCGCTGCCAGTGCTGCCGGATGCAGAGGCAGTCACTGAAGAAGTGTGTGAGGCGCTGCTGCAGCTGGTGGGTGCACTGCATGAGCAGGAGCTGCTCAGTGTGGAGCAGGCACTTGATCTGGGCGAGGTACTGGGTGAGCTGCCTGGTGACGCTGCTGCAGCAGCAGCGTTCATGCGGTCTTACAAGCAGCTGGCTCCATGGGCGCGGCGAGGCAACGGCAAGCTTGCGGCTGCACTGCTGTGTAAGA…
c10029_g7_i1	5.11891	5.25e-07		---NA---	1215							no IPS match	AAACTGGTGTTTCTCAACACCACCAACTTGCCTGGAAAGCAATATTGTTCAGCCAGCAATTGCGGGGTAGCAAAGCAGCAGCACATTGACCAGCCCTGTATGCTTGTGCAGCTAAGGCTGATGTGCAGGTGATGTGATGCATGGTTCTTGGCAGCAGCAGCATATAACCAGCCCTGTATGTGTGTTGGCAGCAGTGCTTCCTGCGTTTCCCTGAGTACCCACACAAGCACTGTACAGCTGCGGGCTTGGAAAGCACAGTCAGCAGCATGGCTTGTTTCTGCTGCTAAGGATGCATGTGGTGTTTCAATGGCAGTAGCACATCAACCAGCCTTGTATGTGGCAGGAGTGCTACACATCTCAGTGCTTCCTGCTTCTGATGCAGTGAAGTTCACTGGATGG…
c10029_g7_i2	#N/A	#N/A		---NA---	1336							no IPS match	AAACTGGTGTTTCTCAACACCACCAACTTGCCTGGAAAGCAATATTGTTCAGCCAGCAATTGCGGGGTAGCAAAGCAGCAGCACATTGACCAGCCCTGTATGCTTGTGCAGCTAAGGCTGATGTGCAGGTGATGTGATGCATGGTTCTTGGCAGCAGCAGCATATAACCAGCCCTGTATGTGTGTTGGCAGCAGTGCTTCCTGCGTTTCCCTGAGTACCCACACAAGCACTGTACAGCTGCGGGCTTGGAAAGCACAGTCAGCAGCATGGCTTGTTTCTGCTGCTAAGGATGCATGTGGTGTTTCAATGGCAGTAGCACATCAACCAGCCTTGTATGTGGCAGGAGTGCTACACATCTCAGTGCTTCCTGCTTCTGATGCAGTGAAGTTCACTGGATGG…
c10030_g1_i1	3.17525	0.000103033		---NA---	1522							no IPS match	GGGTAACATGATGATGATGACCATGTGTAGTTGGTGTTGTCATACCCAGTGATCAGTGCCGCATGTGCAAAGCTGCAAGCAGTTGAGGAGAGCGCACGTTAGTGACTAAGCCGTCAGGCAGTAAAGCGAAACATGCATGATGGACATGGCAGCTCTGTTGCGATGGTATGTTGCGGCGGCCTGATGACATGCCAACTCATCCACATCATGCAGCCCACCCACAATCATGTTCTGCATGGCATTAATACAATCAGCATGAGCATTACATTACAGTAGGCCAAAATCTGTGCAATTGTAACGCGCTCATAACTGCTGGCCAGCTACCAGGATGCTGTCCTTCGTCACTTCTGGCAGCGCCCTGCTGGCACTGGAAGCCTCAAGGGCCACACCTGGGCCTTG…
c10030_g1_i2	3.75794	0.00103104		---NA---	962							no IPS match	GGGTAACATGATGATGATGACCATGTGTAGTTGGTGTTGTCATACCCAGTGATCAGTGCCGCATGTGCAAAGCTGGGCCTTGCAGTAACGTTGTAGCGGTATGGCGGCAATGACATGCCAGCTTTGTCCGCTTTGCTCTCGTTGAATTGCGCTTCAACGTCATTGTTGATCACCATCCTTGTCACTACTGCACCATGGGCACGGATCGCCTGCTGAATCTGGTAGAACGAACTCAGCGACTTGAACGTGCAGTTGTAAAGAGGCTGCTGCTTTGTAATAGCCGAGCACTTGGCGCTTGCTGTTGCAGCTGCACTGCATGCCCCAGACCAGTCCCCAACATCTGCCTCGTCTTGCCCCTGCAGCTGAGCTTTGTCGAAGCACTCGCTAGGCAGCACCCAC…
c10030_g1_i3	#N/A	#N/A		---NA---	1205							no IPS match	GGGTAACATGATGATGATGACCATGTGTAGTTGGTGTTGTCATACCCAGTGATCAGTGCCGCATGTGCAAAGCTGGGCCTTGCAGTAACGTTGTAGCGGTATGGCGGCAATGACATGCCAGCTTTGTCCGCTTTGCTCTCGTTGAATTGCGCTTCAACGTCATTGTTGATCACCATCCTTGTCACTACTGCACCATGGGCACGGATCGCCTGCTGAATCTGGTAGAACGAACTCAGCGACTTGAACGTGCAGTTGTAAAGAGGCTGCTGCTTTGTAATAGCCGAGCACTTGGCGCTTGCTGTTGCAGCTGCACTGCATGCCCCAGACCAGTCCCCAACATCTGCCTCGTCTTGCCCCTGCAGCTGAGCTTTGTCGAAGCACTCGCTAGGCAGCACCCAC…
c10030_g1_i4	2.92327	0.00348406		---NA---	904							no IPS match	CAGCAGCAGCAGCAATCTCAGCAGCAGCATAATCATCATGCTTTGGCTTACATAGCAGAATGTGGCTGACTGGTCTCCTGCAGTCGCTGCTAAGTGCTACTAGGCCCTAGTCAGCGGCCGACACGCCAGAACATGCAGGCATTGCGACAGCAGGTGCCAAGTGATGTGAGCACAACATGTGAGTAGACCCTTCGCCGCATGCTGTCACTGCAGGTTATGCTACACTGCCCTTGCCTGATACCGTTGCCTCTGCCGCTGCTGTTGTTCCTCCTGCTGCTGCTGTTGTTACACTTGCTGTTGCTGTGCTGCTGCTTCTACACTTGCTGCATTAGCAGCAGCCGGTTTGCCCTTTCACCTGAGTGCCTCAGGGATGTCCCACCCGGTCTTGCAGCTGCGCCC…
c10030_g2_i1	4.51831	0.00126827		---NA---	516							no IPS match	TCTGATAGGCACCGTTTGGTGGATGTCAGGAAGCAGTGTGGCACATTCCGTCTTGTAGAACATCTCACGGCGGCTCGCCCGAGGTGGCTGGGAACTGTTGTGCGCATGGATGAATGAAGGTTCACCCAGGTTGCTTTGTTTTCTCATTGCATGGAGTGGCTAAGCGACCTAGGGGCAGGCCTCCATGTTAGTGGCAACATTGTGTACACAGTGACTTGCAGCAGCAGGAACTCCCTCATCCGATGATGGATGACTTGCGTGTTTACTGTGTGTTGAGGGGTGCATGGCAATCTAGGGTCTACAGGGTTACACACCCTGATGCTGTTGGGGCTCCTCTGCAGCAATCCCGTTCCTCTTTTCACCACAAGCAGCAGTCGCTCATGCGACAGCAGCGCCTGC…
c10031_g1_i1	#N/A	#N/A		related to PRY1-strong similarity to the plant PR-1 class of pathogen related s	752	10	6.38e-26	0.614	1	C:extracellular region		IPR002413 (PRINTS); IPR001283 (PRINTS); IPR014044 (SMART); IPR014044 (G3DSA:3.40.33.GENE3D); IPR014044 (PFAM); IPR001283 (PANTHER); IPR014044 (SUPERFAMILY)	GAGGAGGGGTAGAGGACGGTGGCAGTATGTTTGACTGGAAAGCTCCGAGGACGTTTCCTGCAGGAGAGTACCTGCAGACCACTAGGCTGCCTTGCTGCCAGCCTGTACCTCCCAAGCCATTGTTGCAGGCCTGCACTGCACATCCGATGGTGCTGCTGCTGCGCCAGACAACTTGCGTGAAGTGGCCAGTGGCTGAGCTGAAGCCAGGGTTATTGAAGTTGTAGTACTGCACTTCATTGTACCACAAGTCGATGGCCTGCATCAGCGCTCCTGCAGGGTTGCTGCTGTCACTGATGGCGAACAGGTTCTCGCCAGCATTCGCATACGGGTCATGCGCAAAGTTGCATTGAGCAGCATATGAGGCAGCCTGCGATGCTAGCGTGCTGCTCCAGGTCAGGG…
c10031_g2_i1	3.75331	3.79e-12		D-mannose-binding lectin [Tetrahymena thermophila SB210]	2120	2	4.24e-14	0.565	1	F:carbohydrate binding		IPR001480 (SMART); IPR001480 (PFAM); IPR001480 (G3DSA:2.90.10.GENE3D); IPR001480 (PROSITE_PROFILES); IPR001480 (SUPERFAMILY)	CCGCCGGTTACACCACCACCGCCTGCCAACCCACCGCCTGTTAACCCACCACCAGTAAACCCACCACCAGTAAACCCTCCGACTTCAAACCCGCCTCCTGCAAACCCGCCACCAACTGTCACAATTCCTCCAGCCACGCTGCCGTCTGGCTACAAGTTTGCCAACCCTGGCTGCCTCTACTCGCCTAGTCAGCGCAGCCGAATGTGCATGGAGGACTCGGGGTATACTGTGCTGTATGCAAATGGCGTCCCGGGTAGGGCGGTGTGGGTGAGCCCCAATGTTATGACATCGTGGTTCAAGCCATACAAGTTGACACTGGGGCAGGATGGCAATCTGGCAGTGCTTGACAACCTGAACCGCGTGATGTGGCAGACAGGCACACAGCGCAGGGGCACGGGG…
c10031_g3_i1	2.62587	0.000852441		---NA---	916							no IPS match	CTGCTGCTGCTGCTGCGGGTGTACCGCGGGAGGTGCTGCTGCAGCAGCGGGCAGAGCTGCTGTATGGACAGGCTTGCTTCAAGCCGTTAAGAGAGCTGGTTGCTATGTAATATGCGGCTGCAGTTTGAGGCTGGGGTTTGGTGCTTGTTGAAGAGCAGCAGTGCGGCTTCACTGTTGATATTCCCATAGGACATTGCGGCTGGGAGTGGATTGTTTGCTGAGAAGATTTGCTGCTGCTGGGGGTGCCTGGGGGGTTGATGCGGCAATAGCGCGTGTGAGGTGCACCTTGCTGCAAGCCATGTGTGCCAGTGTGTGCTAGTGACGGTTGCTGGAAGCTTTCTGTCACAGTTTCACAGCAGATCCTGTCTGTTGATAGTTGAGGACAGCTAGGCTGATGGG…
c10032_g1_i1	-6.60328	9.91e-28		[Chlamydomonas reinhardtii]	1399	10	4.09e-46	0.609	1	P:phosphorelay signal transduction system		IPR001789 (SMART); IPR001789 (PFAM); G3DSA:3.40.50.2300 (GENE3D); PTHR26402 (PANTHER); PTHR26402:SF535 (PANTHER); IPR001789 (PROSITE_PROFILES); IPR011006 (SUPERFAMILY)	CAGCAAACTAGTTGAAATTAGGCAGAGGCACTGCTGTGAGAGGGCTGCTATTAAGAGCGAGAGAGAGTCGCACAGTTTCTCCCGCCTGGAATACATATGCAGTAGAGGATCAGGAGGCTGGACCTGGCTCGCAGCACTTCACCTGCACACAGCGCAGAGTTCAGCGAGTTGACCACAGCCCAGTGCCCAACAGCACCGGCACCCGTAGCAGTTGCCTGGAACTGACTTGAGTTCCTTTTGGCAGCCAGTCTCCTACTCAGCATACAGATAAGCAGCAACAATGGGCATCAAACGCTGCCCCAGCTTCAGCAAACGGCCAGGCTTCCCTTGTGGCCTGCGAGTGCTGCTTGTGGATGGAGACACTGCTGCACGCAGCCATGCAGAGAGCCTGTTGAAGGA…
c10032_g2_i1	-4.94008	9.97e-09		---NA---	227							no IPS match	GCAGCTGCTGCTGCTGCTGCACAGGCCAGCACTGCAGCTGCTGCAGCCACAGCAGCACCCAGCAACACTGCTAAGGCCGGCACTCAGTCAGCTGGCCTATCTACTGTGCCCCTGCCAACAGGCCTTGGCGCACTGCCTCAGGGTATGGTGTGGGGCATGCCAATGTGCCCGCTTGCACGTGCTCCTGGTATCGTACCTCCTAACAGCAGCAGCAGCGCCAGCAGCAG
c10032_g3_i1	#N/A	#N/A		Glycosyl hydrolase superfamily isoform 1 [Theobroma cacao]	2755	10	5.29e-158	0.552	2	P:carbohydrate metabolic process; F:hydrolase activity, hydrolyzing O-glycosyl compounds		IPR001547 (PFAM); IPR013781 (G3DSA:3.20.20.GENE3D); PTHR31451 (PANTHER); IPR017853 (SUPERFAMILY)	ACTGCGCATCAACACAGCAGCAGGAGGTGCACACAAGGCGCAGCCACAGGCATGCACCAGACTAACAGCACAGACATTCCTGCTGCTCCTCAGAGAGCTGCTGCTTTTGCCCTTGCACACAGCGCGGGCATCCAGAACCCCGCTACCTAAACATACAACCCCGCCTGATCAAACCGTAGCGCAAACAGAGCCCCCTGCACTAAGTCCCTGCTGCACTAGGGCCGACAATGCCTAGTGATATTCATAGTGAGCGTCCCAACCCCCACCCGTGAACAGCAGAAGATCCTGAGCGCTGCTCTCGGCACATACCGGCCCAACCGCCGGCGCCGCAGCACACAAGTGCTGCTGAACCACATTGTATTGCCATCAGACAGCCACATGCTCTGTTGTAAGCCCGCC…
c10032_g3_i2	#N/A	#N/A		Glycosyl hydrolase superfamily isoform 1 [Theobroma cacao]	2769	10	6.06e-158	0.552	2	P:carbohydrate metabolic process; F:hydrolase activity, hydrolyzing O-glycosyl compounds		IPR001547 (PFAM); IPR013781 (G3DSA:3.20.20.GENE3D); PTHR31451 (PANTHER); IPR017853 (SUPERFAMILY)	GCAGCAGCTGCTGCTGCTGCTGCGGTGCGTGTTGCAGGAGGTGCACACAAGGCGCAGCCACAGGCATGCACCAGACTAACAGCACAGACATTCCTGCTGCTCCTCAGAGAGCTGCTGCTTTTGCCCTTGCACACAGCGCGGGCATCCAGAACCCCGCTACCTAAACATACAACCCCGCCTGATCAAACCGTAGCGCAAACAGAGCCCCCTGCACTAAGTCCCTGCTGCACTAGGGCCGACAATGCCTAGTGATATTCATAGTGAGCGTCCCAACCCCCACCCGTGAACAGCAGAAGATCCTGAGCGCTGCTCTCGGCACATACCGGCCCAACCGCCGGCGCCGCAGCACACAAGTGCTGCTGAACCACATTGTATTGCCATCAGACAGCCACATGCTCT…
c10032_g4_i1	#N/A	#N/A		---NA---	606							no IPS match	CAGCAGCAGCAGCAGCAGCTGCCAGCCACCCAAGATCCAACCATCACCATGTCAACAGCGGTGGCTGTCGGCAGCAGCATGAACATACCAAATGGCATCCACCCAGCCAGCAGGCGCCGCAACAGCGCTGACAGCAACAGTAGCAGCAGCAGCAGCAGTAAGAGTGGCCTCCCACTGCCCGCCGTACTGCTGCTCGGCCTCGCTGCAGCTGCAGCAGTAGGTGGTGCCGTACTGCTGTGGATCAGAAAACGCAGCAGCGGCAGCAGCGGCCAAGCTGGTGCTGGTGCAGAAGAGGATGAGTTTGACCGTGAACTTCGCAGGATGGAGGCTGAGGAGAAGGCGATGGAAGCAGAAGCAGCAAAGCAACAGGAGCAGGGAGAGGAAGCAGAGCTGTCAGCT…
c10032_g5_i1	1.96417	1.95e-05		---NA---	1186							no IPS match	CTTTTTTTTTGAAGTATTGCAATTACCTTATCATCAGACCAGACCTGCGGTCAATCCAATGCCACTGCCACTGTGCACCACTAATGCTGACCCATCTTCTGCCAGGCTGCTGGCCATCTGCATGCACCAACCGGTTCCAGTCAACCTGTCAAGGGCTGCCCACACAATGCAAACCCCTGCAAGCTGCTGCACTCAAGGATAACAAGTTTTGCAGCCAGAACTAACACAATGCCACAGTAAACCCCAACCTGGCCGCTACACATCACCACACGTTGCGTCGCTGTCTCCGCTGCGGCCATGCAGGATCCCAAAAAGCCATTTGTATGTCAGGCTAGATGCATGCCTGAAGCTTTTTGGCCCCACACGGCGTATATTGCAATGGCTGCTGCAGCAACATGC…
c10033_g1_i1	-3.33218	7.22e-07		serine threonine- phosphatase 5 [Cucumis melo]	1995	10	0	0.798	14	F:tetrapyrrole binding; C:nuclear speck; P:protein dephosphorylation; P:negative regulation of chlorophyll biosynthetic process; F:protein serine/threonine phosphatase activity; P:nucleocytoplasmic transport; C:nuclear membrane; C:plasmodesma; F:protein binding; F:metal ion binding; C:integral component of endoplasmic reticulum membrane; P:red or far-red light signaling pathway; C:cytosol; P:chlo…	EC:3.1.3.16; EC:3.1; EC:3.1.3.41	IPR006186 (PRINTS); IPR006186 (SMART); IPR019734 (SMART); PIRSF033096 (PIRSF); IPR004843 (PFAM); IPR011990 (PFAM); IPR013235 (PFAM); IPR011990 (G3DSA:1.25.40.GENE3D); IPR001440 (PFAM); IPR029052 (G3DSA:3.60.21.GENE3D); PTHR11668 (PANTHER); PTHR11668 (PANTHER); IPR011236 (PTHR11668:PANTHER); IPR011236 (PTHR11668:PANTHER); IPR019734 (PROSITE_PROFILES); IPR019734 (PROSITE_PROFILES); IPR013026 (PROSI…	GCTGCTGCTGCTGCTGTTGAAGCAAGCTCCTGCGCCAAACACTGCTGCGGCCGGTGCAGAGGGATTCTGAGCAATCGGCTGCAGCACCAATGTGTACGCCAGATACGCCAACAGCAGCAACGCATACCGCCGGAAAGCCCTCCGCGCAGCCGCCGCTGCTTCGGCAACCAGTGCGCGCATTGACACACCGCTGCGGCCGTCCCAATCTGCGCTACCGCCTCCCCTACATCCCCCAGCTAAGAAAGCTACTGGCATACGCCATGGGTTTTACGTCGGGGTGAGGCACAGCCTCGAATGTGGTGAAGTGCGGGACCATGTCGTTGCCGTTGAACTTGACAAAGGCTCCTTTATTGCCCATCTGGTCGCAGTAGTTGGGCGCTGAGAAGACCGTTACCAGCA…
c10033_g2_i1	2.64231	9.12e-05		---NA---	1073							no IPS match	GCAGCAGCAGCAGCAGTGGCGGTGGTGGCAGTGGCAGTGGCAGCAATGCAGGCGGCCAGGTTAAACCTCGACAGACCAACAACAAGAAGGCGAAGAAGCACACAAAACCAGCAGCAGCGGCAGTTTTTCCAGCAGCAACAGTACATATTGTGCAGAAACTTAGCGCTGCCCTGGAGTCGGTGGCAGATGAGGTGTCTGCGCATTTCCCTGTGGGCTGGTGCTGCAACAACCCTGACTGCGCCAACCTGACTGGGCTGAGTGAGCGCGACCTGGTGTCTGGCAGCAGCAGCAAGTACAGGTGCTCAGGCTGCCGCATTGCCACCAACTGCAGCAGGGACTGCCAGGAGGAGCACTGGGGCCTGCACCGCCCTGTGTGCAAGGTGTACAAGGCGCCAGCAA…
c10033_g2_i2	#N/A	#N/A		---NA---	569							no IPS match	GCAGCAGCAGCAGCAGTGGCGGTGGTGGCAGTGGCAGTGGCAGCAATGCAGGCGGCCAGGTTAAACCTCGACAGACCAACAACAAGAAGGCGAAGAAGCACACAAAACCAGCAGCAGCGGCAGTTTTTCCAGCAGCAACAGTACATATTGTGCAGAAACTTAGCGCTGCCCTGGAGTCGGTGGCAGATGAGGTGTCTGCGCATTTCCCTGTGGGCTGGTGCTGCAACAACCCTGACTGCGCCAACCTGACTGGGCTGAGTGAGCGCGACCTGGTGTCTGGCAGCAGCAGCAAGTACAGGTGCTCAGGCTGCCGCATTGCCACCAACTGCAGCAGGGACTGCCAGGAGGAGCACTGGGGCCTGCACCGCCCTGTGTGCAAGGTGTACAAGGCGCCAGCAA…
c10033_g3_i1	#N/A	#N/A		---NA---	728							no IPS match	CCGCTGGTGCTGCTGCCGCATCAGGTGCCGCTGTCGCAGCAGCTCCTGCTGTCGAGCCCTTGCTCTAGCGAGTGCAGCAGCATCAATGCCAACACCTAGCTCAAGCAGCACTTGCAATTGAGCAGGGCCCTGAGCAGGCAGTGCCAGGTCACACTTTAGGTCCTCATCCAGTGAAGATGATGAGCTGCAGAAAGAGTGAGGGCTGTCAACGGGGCTGCTGCTGCTGCTGCCGCCAGAGTGCGCTGAGCGTGCAGAGGCGCTAGCAGCAGCAGCAGCAGTGTGTGGGATCGCCAGGACCCTACTGCTCGCGAGGCAGCAAGCCGGCTGCAGTTTGCAGACTGGCAGGCAGCCGAAACTCTTAGCCCGGAGCACCGGCGACGCAGCAGCAGCAGTGGCGGT…
c10033_g3_i2	-1.9478	0.00753049		---NA---	351							no IPS match	CCGCTGGTGCTGCTGCCGCATCAGGTGCCGCTGTCGCAGCAGCTCCTGCTGTCGAGCCCTTGCTCTAGCGAGTGCAGCAGCATCAATGCCAACACCTAGCTCAAGCAGCACTTGCAATTGAGCAGGGCCCTGAGCAGGCAGTGCCAGGTCACACTTTAGGTCCTCATCCAGTGAAGATGATGAGCTGCAGAAAGAGTGAGGGCTGTCAACGGGGCTGCTGCTGCTGCTGCCGCCAGAGTGCGCTGAGCGTGCAGAGGCGCTAGCAGCAGCAGCAGCAGTGTGTGGGCTACTCGGGTTGCTGGAGCTGTGTGCGTTGGGTATACGGATGCGCAGACCAACAGGCACAGCGAT
c10033_g4_i1	1.93385	0.000190208		---NA---	577							no IPS match	GTGCAGTGTCAATCGTGGTCCCAAAATTTCCCACCCCACAGAATGATACCTCATTACTAGTAGCAAGTGATCCGGCATCGGCGTAACCACGAAGGACACTTCACAACTGACATGATGCCACCAGACCCTACTGTTGTTCACCCATCCTTGCTGCTGCCCCACTCGCTTGTTTGTCGGCGTACACGGTGCCATAAAAGATCCGCAACAAACAATACACTTCCTGTGCTGGGCGTGCACAGTGTGCTCACCAGCAACACAACCTTGCTTGTACTGCAGCAGTGCTGAGAATACAGGTAGTGCAGAGTGCACAGTAGCAGTAGCAATCTGCAAAATGAGCATGAACCATTTAGGTGATACGCTTCTATGATAATAATTTCAGAATACCATCAATGCTACATT…
c10033_g5_i1	-2.36916	0.00509626		---NA---	306							no IPS match	GCAGCAGCAGCAGCAGTGGCAGCACTGTGTCTGGCCACGTTGGGCTGCTGTTCAGTGCTTTGCTGTGGATGTGTAGTCTACCTGTGAGGCTGCTGGGGCGCTTGAAAGCTGACCTGTGCCAGGAATTGCTGGGCGCATGCCAGGATGGGATGTGGCTCGCAGAGGATTGCACAGCGCTGTTTCAGCAGCCTGATGCTGGGGCAACTTGAGGCAGCCGGATGTTCGGTGCTGCTGCTGCTGTTGTGGCTGGAGTGGTTTGCTGCTGCTGGCTGCGTAGTGGCTTGTTGCAGCAGCAGCAGCTGCTGC
c10033_g6_i1	#N/A	#N/A		---NA---	215							no IPS match	GCAGCAGCAGCAGCAGCAGGAGGGAGGGTACACAGGGCGGTTACCTGGCCTGCTTGATTCTATCAACGAGCAGGATCACTTGGCAGATCTGGAGGAATATCCCTTGGGATCTCTTATGTCCTTTGATAATGACACACAAGATAATGTGCCAGAATGGATCCGGGCATTTGCACCTGCTTATGATGGTGTAGCGGCTGCAGCAGAGGCTGCGGAAG
c10034_g1_i1	3.35816	3.82e-12		---NA---	1171							no IPS match	GATGATGATGATGATGATGATGTTGCGCGATCTGCCATGCAACCCATGCTGCACGCAGCAGCTGAAGGTGCAGTGGGAGGCTGGCAGGCAGGCCTGCAACAGCAGTTGCCTGCTGGTTAAAGCCATATGGTACAAGTTGGTGTGGCAGCTGCCTAGTCAGGCTCACTGGCAACACCTTGCTTTGACAATATATGTGTTTGTGTGCCACCATGCTTGGCTGTCATCATGCATCTACTGCAGCAAGCTGCTGCACAGGCGGTGCCAAGGAATGTGACAGGACATCATGTGGGTGATAACCGTCTGCAATGCACTTGAAGTAGACTGCATGGCCTTGATACAACAAAACTTCGCTTTCAGAAATACCTGCATATGTACAATGTGTGTTCATCATCTTTGATG…
c10034_g1_i2	#N/A	#N/A		---NA---	391							no IPS match	AGTTATGAAAACGATCAAAGTGCTGCGCGGTATAGTAGAGAGTGGCCGTTAATCGAGGTTGCTCAGATAAAGCACACAGGTACAGAGCAGCATCTAAGCATGTGTTGTTTTGGCTGAGTGCTGACGTGCCAGCGTGGTACCCATGAGGTCGCTGGTTCAAGTCACGGTCTGGTCAAACACAGATACATATCGCGCGCGCGAATAGCCTTAGCATTGCCGCATGACGCATGACGCATGACAGCAAAACAACAGCTTTCTGCCCCCTGTACTTGTTTTGCAGGGGTGCTGCTGTGCTGCCAATGCAGTATTGTGCTCTGTGCATGCCCTGGCATGCCATTCTGGTGCCTGCTGGTCAACATCTGCTGTCTGCATCAAAGCACTGTCTTCTGGT
c10035_g1_i1	-3.07176	2.82e-05		---NA---	457							no IPS match	CGATCGCAATCTTCGTTCGAAGCCCTGTCATGGAGGTGCAGCAAGTTGGTAGCGTACACAGCCTGATCTACATGCCCCAAATAACAGGTGTTATGTGCGCTTCGTTTGTAGAGTTTCATCACAGCTATCCTCGCCTCCTGCCAGCACAGCACCAAGTGCAACTGTCGGAGGGACAGCAGCACGCTGGTCATGGCCGCTCACAAGATGCAGCAGTTATCATCAGGCCGCATTGGGACGCTAGCGTGCCCGCATGTAGCGCTACTGGCATGCAGGCTGAAGCAGAGCTCGCGGCCGGTACTATGCAAAGGGCTTCCTGGGTTTGGCTCTTCGGGCTTACCCAAGGCGACTTCCAACGAGTGGCAGGTGCCGTCAACACTTCTGCCCAGCAGAAGCCCCGGA…
c10035_g2_i1	#N/A	#N/A		---NA---	252							no IPS match	AGCAGCTGCAGCTGCAGCCGCAGCCCTACCTGTACTGCTAGGCCCCTGCACGGGGGACCCTAACCCGCGACCAAAACCAGCTGCAGCAGCTGCTGCAGGCCCCCCTGCTGCCCCTAGCCGTGATGCGCCTAAACCAGCAAGAGCGCTGCTGCTGCCGCTACTGCCAGGCCCTGCTGCTTTAGGTGAGCCAGCCAGCACTGGCAGCCGGAGGTTTGCCATTAAGCTTGAGCCTGTCGGGGACTGTAGGCTGGC
c10035_g3_i1	#N/A	#N/A		Cytochrome b-c1 complex subunit Rieske-1, mitochondrial [Auxenochlorella protothecoides]	908	10	4.08e-54	0.596	5	F:oxidoreductase activity; F:binding; F:kinase activity; P:single-organism process; P:cellular process		IPR001206 (SMART); IPR001206 (PFAM); PTHR11255 (PANTHER); IPR001206 (PROSITE_PROFILES); IPR016064 (SUPERFAMILY)	TAGGTGTTGATCGTATTTTTGCAGCATCGAGGGGGCAAACTCTTCAAGCTGCCTGCTTCGAGGCTTCGCAGACAAATCTTCATCCGAGCGATTGATCAGCTGCCTTGGTTCATTGACATAGTTAAATCAATATTTTAGCAGACTGTTAGTGGCAGCTGCTGGTTGCTGGTTGCCCAATTGCTGCCGAAACAGTAAATGGCTACAAGGCTCAGCATACCGCCCGAGGAGGTGCAGCACCCTCCAGTGAAGGACGAGCACTATGTGGCCTGGCGCGCAGCCACGGACTTGCGGGCACCCTACAGGGTGGCTCCCGAGTTCTTGCAGGACACTAAGAAGGATGCAGTGTATGACACAGATGAGGCTCCTCTGATTGTGTTCATCAATGCTCGCTCTGGAGGC…
c10035_g3_i2	#N/A	#N/A		---NA---	453							no IPS match	AGGTGAGGGAGCTTCATGTTTGTTTACTGATTATGCTTTGTATAATAGTAGCTTGTCATGTTCTGATCGGTGTTGTTCCATCTGCTACTGTGTCTCGGGAGCAGGTGCAGCACCCTCCAGTGAAGGACGAGCACTATGTGGCCTGGCGCGCAGCCACGGACTTGCGGGCACCCTACAGGTTGGCATTGGCAGGAGCAGCCAGCTGAGCTCATGCTAGGCAGCAAGCGACAGACCGTGGTCCCACCATCAGCAGCATGATTGCATGGAGTGCATTGTGCACCCCTAGGCCCCCCATCACAGCTTCAGGTTGTAGAATCGTGTCAGTGACCCTCCTCCAGCAGCTGTGTATGTGCCTTGCAGGCATGCATTGCCTGCATGTGCCTGCATGTTCTGCGCCCG…
c10035_g3_i3	#N/A	#N/A		---NA---	577							no IPS match	TAGGTGTTGATCGTATTTTTGCAGCATCGAGGGGGCAAACTCTTCAAGCTGCCTGCTTCGAGGCTTCGCAGACAAATCTTCATCCGAGCGATTGATCAGCTGCCTTGGTTCATTGACATAGTTAAATCAATATTTTAGCAGACTGTTAGTGGCAGCTGCTGGTTGCTGGTTGCCCAATTGCTGCCGAAACAGTAAATGGCTACAAGGCTCAGCATACCGCCCGAGGAGGTGCAGCACCCTCCAGTGAAGGACGAGCACTATGTGGCCTGGCGCGCAGCCACGGACTTGCGGGCACCCTACAGGTTGGCATTGGCAGGAGCAGCCAGCTGAGCTCATGCTAGGCAGCAAGCGACAGACCGTGGTCCCACCATCAGCAGCATGATTGCATGGAGTGCATTG…
c10035_g3_i4	#N/A	#N/A		Cytochrome b-c1 complex subunit Rieske-1, mitochondrial [Auxenochlorella protothecoides]	687	10	2.2e-51	0.594	5	F:oxidoreductase activity; F:binding; F:kinase activity; P:single-organism process; P:cellular process		IPR001206 (SMART); IPR001206 (PFAM); PTHR11255 (PANTHER); IPR001206 (PROSITE_PROFILES); IPR016064 (SUPERFAMILY)	CATAATGACATTTGAAAGCATCAGGCTTTCTCCTGCAAATCTGCTGTGTCCGCACTGTCTTTTCCTGCTGCAACCCCGCAGGGTGGCTCCCGAGTTCTTGCAGGACACTAAGAAGGATGCAGTGTATGACACAGATGAGGCTCCTCTGATTGTGTTCATCAATGCTCGCTCTGGAGGCAGGGTCGGGCCAGAGCTTGCTGGTGTGCTGGCACGTGCACTGGGACGCTCGCAGGTGTTTGATGTCAGCGAGCACAGGCCGGACAAGGTACTGCGGCAGATCTGGGCCAACTTTGACGAGCAGCAGCGGCGAGGCAACCCGCGTGCAGCAGCAGTGCGGCAGCGGCTGCGCATCCTTGCATGTGGCGGTGACGGCACTGTTGCATGGATCCTGAAGGTCAT…
c10035_g4_i1	#N/A	#N/A	TAG synthesis: GPAT	Os07g0531600 [Oryza sativa Japonica Group]	1548	10	4.9e-165	0.77	4	C:membrane; P:acylglycerol biosynthetic process; C:cell part; F:glycerol-3-phosphate O-acyltransferase activity	EC:2.3.1.15; EC:2.3.1	IPR002123 (SMART); IPR002123 (PFAM); PTHR23063 (PANTHER); PTHR23063:SF2 (PANTHER); SSF69593 (SUPERFAMILY)	TACTGCTGCTGCTGCTGCTGGCACCTTTTCCTGCTTACTGCTGCCTGTGCTGCTGCCCACCACACCTCCCGCGGGTAGGAAGTTCTTCAACTGGTCAGCAAACACCTTGCGCCGCTTCTCTATCAGCCCTGGGTGCTTCTCCCCCAGGTTGTAGTACTTGAGGTAGCCGTCCCACGGCACAACACGCAGCTTGGCCTGCTTTGCAATCATGGCCTGCACGCGAGCTGCAAACTCGTCCACGCTCTCGTCCTCACGCCGCGTCTGCGGCTCTAGGAAGTACACGTCACACACCACGGCCCAGCTGCTCATTAGCCGCACAAGGTGCTGCGTGAAGCTCATGCGCTTGCTGTTCCAGAACGCATCCACGAATATCTTGTTGTACTTGATTGCCACCGGGTG…
c10035_g5_i1	#N/A	#N/A		, partial [Chlamydomonas reinhardtii]	3021	5	4.92e-61	0.664	1	F:protein binding		IPR001024 (G3DSA:2.60.60.GENE3D); PTHR36330 (PANTHER); PTHR36330:SF1 (PANTHER); PTHR36330:SF1 (PANTHER); IPR001024 (SUPERFAMILY)	GCAGCAGCAGCAGCAGCAAAAGCAAAAGCACTGTGTATACAGTGCGCCTGACCACTAGCTGGGATCGCGGAGCGGCTCTGTCAGAGCCCATGGCGGGCGTCAACATATGCCTGATCAGCAAGGATGGCAGCGCTGTGCTGCACCGCATCTCGTCAGTGAATGATCCAAGGGACAACCTGCAGGTCATGCAGCAGATTTGCAGCTTGGTTGGTGAGGAGTCAGGTGCCGACTGCTCCTCTCTGAGTAGCATAGACACGCCAGCCTGGCCAGCAGGCAAGGAGCCAGTCGCAAAGCTACGCTTCCAGGAGGGTGCTGTGGATGAGGTTAGCTTTGTTGCTCCTGAGCTGGGTGACCTGGCAGCCATCATGGTGGCGCCAGAGGGAGGCAGCTGGGTGTGTG…
c10035_g6_i1	#N/A	#N/A		---NA---	498							no IPS match	CCAGCAGCAGCAGCAGCAGCAAAGAAGGGCAGCAAAAAGGCGAATTGAGTGGCGCACAGGGAGTTGCGCTGAGCTGTGGCTGTCTGTGGGTTGCGCTGGTGCATCATCCAGGCAAGTTGCCTGGTGCACTGAGTATGCTCAGCAGCCAGCTTGATGCCGTGTTGGGAGGTGTGTCCCGCGTCATCAGTCACCAAGTGAGAGGGAGCAGCTTTTAGGCTTATCAAGGTTTGATCAACTGCCACAGCACATTCTACTGGCATTGCATTTTCATCATGACATTATGTGCCATCCAGTGGCACACTCGTTGAGCGTCAAACAAGTAGGTGTGTTGGTACATGTTTGTTGTCATTTTGAAGCTGCATGCAGGGCCGATCATGGGCAGAGGAGGCACTATGAACC…
c10036_g1_i1	#N/A	#N/A		E3 ubiquitin- ligase [Monoraphidium neglectum]	1554	2	4.74e-28	0.53	3	F:ATP binding; F:protein kinase activity; P:protein phosphorylation		G3DSA:1.10.510.10 (GENE3D); IPR000719 (PFAM); PTHR23257 (PANTHER); IPR000719 (PROSITE_PROFILES); IPR011009 (SUPERFAMILY)	CTGGCAAGCAACATCAGTTGACCTGCTGAGTGAGTGAGCACCTGCCACTGCTCAGCACAAGCACAACAGTACTTGCCACTGCACTGGACAGCAGAAGCTGCTGAAGTCTTGCTGGATCTGCGTTATACACCACCCTATGGAGGGGTTTTTCACGCTAGTACCTGAAGTACTTACCGATCAGTAGTGTGTGGATAGGCGGATGCATCGGCACAACGCAAGCGCTTAAGGAGCGATGCGAGTTTGTCCTCGTGCAAGGCTGCACGTCGCATGTGCATCTGTGAATCAAAAACTGGATTGAATAAAAACTATTCAAGTAGTTGTGGACCACGAGCTAGCTTAGGTTGGAAGTGCCAGCCAACCAGCCAGCCAGCAGTGACAGCAGACACATCATTGAACTGG…
c10036_g1_i2	#N/A	#N/A		E3 ubiquitin- ligase [Monoraphidium neglectum]	1392	2	1.98e-26	0.525	4	F:ATP binding; F:protein kinase activity; P:protein phosphorylation; F:ligase activity		no IPS match	GGAGCAGCAGCAGCGGCAGCAGGGGATGCACCAGCACCAGCAGCTGTGTTGCCAAATACCTGAAGGCCTTGCACAACACCACAGATCTGGCAGCCTCGTCTGCATCTGCGTGCGGGCCGGTGTGCGTTCAAGCACCCCAGTCAGCTCATGCTGCTGTCGCCATCTTCTGTGCACACCTGATGTCTGTGTGGCAGGCACAGCAGTGCCGGCAGCAACCCAGCAGCTAGCATGCAATATCTAGCCCGCAGCGCTTCCTGCAAGCGTTCCTGCAAGCGTTCTTGCAAGTTCCTGCAAGATGGAGTGCCAGATCTGCACACAGCCGTATGACCTGGCGGACCGTATGCCGCTGGTGCTGAATTGTGGCCATACTTTCTGCCAAGATTGCCTTGAGAAGGCATT…
c10036_g1_i3	#N/A	#N/A		E3 ubiquitin- ligase [Monoraphidium neglectum]	1599	2	1.81e-26	0.53	4	F:ATP binding; F:protein kinase activity; P:protein phosphorylation; F:ligase activity		no IPS match	CTGGCAAGCAACATCAGTTGACCTGCTGAGTGAGTGAGCACCTGCCACTGCTCAGCACAAGCACAACAGTACTTGCCACTGCACTGGACAGCAGAAGCTGCTGAAGTCTTGCTGGATCTGCGTTATACACCACCCTATGGAGGGGTTTTTCACGCTAGTACCTGAAGTACTTACCGATCAGTAGTGTGTGGATAGGCGGATGCATCGGCACAACGCAAGCGCTTAAGGAGCGATGCGAGTTTGTCCTCGTGCAAGGCTGCACGTCGCATGTGCATCTGTGAATCAAAAACTGGATTGAATAAAAACTATTCAAGTAGTTGTGGACCACGAGCTAGCTTAGGTTGGAAGTGCCAGCCAACCAGCCAGCCAGCAGTGACAGCAGACACATCATTGAACTGG…
c10036_g1_i4	#N/A	#N/A		E3 ubiquitin- ligase [Monoraphidium neglectum]	1554	1	2.33e-19	0.6	5	F:ATP binding; F:zinc ion binding; F:protein binding; F:protein kinase activity; P:protein phosphorylation		IPR001841 (SMART); IPR001841 (PFAM); G3DSA:1.10.510.10 (GENE3D); IPR000719 (PFAM); IPR013083 (G3DSA:3.30.40.GENE3D); G3DSA:3.30.200.20 (GENE3D); PTHR13139 (PANTHER); IPR000719 (PROSITE_PROFILES); IPR001841 (PROSITE_PROFILES); SSF57850 (SUPERFAMILY); IPR011009 (SUPERFAMILY)	CTGGCAAGCAACATCAGTTGACCTGCTGAGTGAGTGAGCACCTGCCACTGCTCAGCACAAGCACAACAGTACTTGCCACTGCACTGGACAGCAGAAGCTGCTGAAGTCTTGCTGGATCTGCGTTATACACCACCCTATGGAGGGGTTTTTCACGCTAGTACCTGAAGTACTTACCGATCAGTAGTGTGTGGATAGGCGGATGCATCGGCACAACGCAAGCGCTTAAGGAGCGATGCGAGTTTGTCCTCGTGCAAGGCTGCACGTCGCATGTGCATCTGTGAATCAAAAACTGGATTGAATAAAAACTATTCAAGTAGTTGTGGACCACGAGCTAGCTTAGGTTGGAAGTGCCAGCCAACCAGCCAGCCAGCAGTGACAGCAGACACATCATTGAACTGG…
c10036_g1_i5	#N/A	#N/A		E3 ubiquitin- ligase [Monoraphidium neglectum]	1445	1	4.73e-18	0.6	4	F:ATP binding; F:protein kinase activity; P:protein phosphorylation; F:ligase activity		no IPS match	CTGGCAAGCAACATCAGTTGACCTGCTGAGTGAGTGAGCACCTGCCACTGCTCAGCACAAGCACAACAGTACTTGCCACTGCACTGGACAGCAGAAGCTGCTGAAGTCTTGCTGGATCTGCGTTATACACCACCCTATGGAGGGGTTTTTCACGCTAGTACCTGAAGTACTTACCGATCAGTAGTGTGTGGATAGGCGGATGCATCGGCACAACGCAAGCGCTTAAGGAGCGATGCGAGTTTGTCCTCGTGCAAGGCTGCACGTCGCATGTGCATCTGTGAATCAAAAACTGGATTGAATAAAAACTATTCAAGTAGTTGTGGACCACGAGCTAGCTTAGGTTGGAAGTGCCAGCCAACCAGCCAGCCAGCAGTGACAGCAGACACATCATTGAACTGG…
c10037_g1_i1	3.00308	1.27e-07		hypothetical protein MNEG_1132 [Monoraphidium neglectum]	646	1	1.03e-24	0.71	2	F:transferase activity, transferring phosphorus-containing groups; P:phosphorylation		IPR004358 (PRINTS); IPR003594 (G3DSA:3.30.565.GENE3D); IPR003594 (PFAM); IPR003594 (SUPERFAMILY)	AGCAGCAGCAGAAGCAGCAGCAGTGGCGGCAGCGGCAGCCAGATTGAGATTGTTGTTACTGACAAGGGCCACGGCATTCCTGCTGCTCAGGCGGCGCACATGTATGACTACTTTTGGAGTAACAACAAGGCAACAAACACGCTGTACGGCTACTCGCGCAACCATGGCAGCCCCTTTCAAGGCATTGGCGTGGGTGTGCCTATGTCGCGCGTGTATGCACACTTCATGGGCGGCAGCATAGAGTGGGAGACGGACAGCTGGCGGCGGCACACCACAGTGACCATTCGCCTGCCAAAGCACGGCTTCACGTTCTGAGGAGTTTACTCCACGTTGCAAGGAGGTTGTTGGGTGGCTGATGGTGTTGAGTGTTTGTGCTTGTGGTGGCTGTCAGTATGGAAA…
c10037_g2_i1	2.08968	5.4e-06		[Chlamydomonas reinhardtii]	2552	10	1.4e-37	0.519	1	F:protein binding		IPR013111 (PFAM); G3DSA:2.170.300.10 (GENE3D); PTHR13062 (PANTHER); PTHR13062:SF9 (PANTHER); PTHR13062:SF9 (PANTHER); PTHR13062 (PANTHER); IPR000742 (PROSITE_PROFILES)	CAACAGCAGCAGCAGCAGCAGCGGAGAGGTGGGGAAGATTGTGAGCCGGCTGCTGAGCAACGTGAGGGTGGGCGGCCGCACTGCTTATGTTGCAACGGGTGATGGAGAGCGTGGAGCTGCAGCTCTGTCAGACCAGTCGCTGGCACTGATGCTCTTCCTGCGCTCCGGCACTGACAACCCCCTCATCCAAAAGATTGCAGCATGGGTGGGCCAAGGCGCTGCACCTCCACCGATTCGCACATTTGGCGCCATCTGTGTCAGCAGCAACCCGTGGGAGTCAGCACTGCGTGGCGCTGCATTGACTTCATATGATGCAGCTACCTCCAGCACCACTCCAGATGTTGCACTCACTGCTGTAGCTGGCGTGCCTGCGCCAGCAGCAGCAGGGGGCTCGCCGAA…
c10037_g3_i1	#N/A	#N/A		---NA---	2200							no IPS match	AGCAGCAGATGGCAGCAGCAGCAGACCATGCAGACATTGACACCCTGGCAGCAGAGATAGAGGCATTAGGGAGCAGCGGCAACAGCACTGCTGCGACAGCTCCATCCAGCAGCAGCAAGAAGAGCAAGAAGCGTGCGCAAATGCGCGCAAATGCCAAGCGGGTCTGAGGTGTGGATGTGTGGTGCTGGTGTGCTTGGCTGCAGGAAGTGGCTTGCTGCTTACATGCCTCGGGCTGGGGGTTTGAGGTGCAGTTGCTGGGGTGTGTTGAGTGTTTAGGGCTGCTGCTGTGAGCAGCGTAGGTATGCGGCTGAGGTGTGGCATCACAGGGTTGGTAGGAGGAAAGTTGTTTGTAGCAAGTATGCAATGCAAGGGCTGCACCCAACTGCTGTCGTGATGGCG…
c10037_g3_i2	-2.06805	0.00205503		---NA---	2349							no IPS match	CAGCAGCAGCAGCAGGCAGAGCAGCAGTGGCAGCAGCAGCAGCGGGCTGAGCCACAGCTTGCAGGAAGCGCTAGCAGGAACTGACCTGGACCCTATGGACTGGCTGGAGAGGTTCAAGGGTTTGAATGAAGCCGAGGCTCTGCAGGAACTTGCGGTTATGAAGTACCTGGGAGGGCAGGCAGCAGGTGTACTGAGACCTAGGGCTAGTGGCGGGTTTGGGTATGGTGGTAGGCCTGGTAGTGCAGTGGCTGCTAGCGGCAGCAGCAAGAAGAGCAAGAAGCGTGCGCAAATGCGCGCAAATGCCAAGCGGGTCTGAGGTGTGGATGTGTGGTGCTGGTGTGCTTGGCTGCAGGAAGTGGCTTGCTGCTTACATGCCTCGGGCTGGGGGTTTGAGGTGCA…
c10037_g4_i1	#N/A	#N/A		organellar elongation factor P [Chlamydomonas reinhardtii]	1545	10	4.59e-79	0.757	11	C:chloroplast stroma; F:translation elongation factor activity; F:dihydroxy-acid dehydratase activity; P:clathrin coat assembly; P:protein targeting to chloroplast; F:clathrin binding; C:clathrin-coated vesicle; P:branched-chain amino acid biosynthetic process; P:translational elongation; F:1-phosphatidylinositol binding; P:iron-sulfur cluster assembly	EC:4.2.1.9	IPR015365 (SMART); IPR015365 (PFAM); IPR013185 (PFAM); IPR001059 (PFAM); IPR011768 (TIGRFAM); IPR012340 (G3DSA:2.40.50.GENE3D); IPR012340 (G3DSA:2.40.50.GENE3D); IPR014722 (G3DSA:2.30.30.GENE3D); PTHR30053 (PANTHER); IPR011768 (HAMAP); IPR012340 (SUPERFAMILY); IPR012340 (SUPERFAMILY); IPR008991 (SUPERFAMILY)	GAGGCAGCGCAGCGGTGATTGTTCACGGCGCTGAACTGCCAGAGAAGTTTTTGTGCGGCATTCACAAACCAATGTACTAAGCCTGGGTGTGCGGGACTGTCGACACCACTACTCTTGTTTCAGCAAGTCGTCCACGATGCTCTCCCAATTGCAGAGGCAGAGCGTGGCTGGCTCCCGGAGCAGTGTGGTCCACCGCCATGCCCCTAGCTTGGCACCAAGGGTGCCCACCACACCTGCACCAGTCAGGGGTGTGTCACTCATCGTGCAGGCAGGCACCATCAACGTCAATGACTTCAAGACTGGAGTAACAATTGAGATTGACCAGCAGCCGTACCGTGTGCTGGAGTTCCTGCACGTAAAGCCAGGCAAGGGAGCAGCATTCGTGCGCACTAAGCTGAA…
c10037_g5_i1	-2.27179	0.000175437		, partial [Ostreococcus lucimarinus CCE9901]	1773	10	8.64e-148	0.822	1	F:ATP binding		IPR003593 (SMART); IPR003959 (PFAM); IPR027417 (G3DSA:3.40.50.GENE3D); PTHR20953:SF4 (PANTHER); PTHR20953 (PANTHER); IPR027417 (SUPERFAMILY)	GCTGCTACTGCTGCTTCTGCTGCTATTGTTGCTCCTGTTGCTTTGCCTGACTGATGCCGAAACAACATGCGCAGCGCAAGACAGATCTGAGTTCGGAGAAATCACGCATGTGGAAACCCTTGCCCTGCTGATTGTCACTTTTGTTGGTCAGGTCCTCGGCATGTGATGTGGAATATCTGGGGCATCGGCCCAGAGGATGCTGCTGTTGTTTGACGCAATCCGTTGACTTGAGCTGCACTAGAAAAGCACGCTGCTAGAGACACAGTGCAAGCAAACACCCCCTCTGCACGTCAGAGCTTCGTCCTTCAAAGCCTCTTGCACAGCAGAACAGAGCCGGCAACACAACATGAGGGTTACGGCGCTTCTAGGTAGCAGCACAAGGATGCACGCGCCTTGTCA…
c10038_g1_i1	#N/A	#N/A		[Physcomitrella patens]	1690	10	1.57e-120	0.629	4	F:ATP binding; F:protein kinase activity; F:amino acid binding; P:protein phosphorylation		IPR002290 (SMART); G3DSA:1.10.510.10 (GENE3D); IPR001245 (PFAM); G3DSA:3.30.70.260 (GENE3D); G3DSA:3.30.200.20 (GENE3D); PTHR23257 (PANTHER); PTHR23257:SF471 (PANTHER); PTHR23257:SF471 (PANTHER); PTHR23257 (PANTHER); IPR000719 (PROSITE_PROFILES); IPR002912 (PROSITE_PROFILES); IPR011009 (SUPERFAMILY); SSF55021 (SUPERFAMILY)	GCGCCACGTGTTTAAAGTCCCGCACTCAAGGTCAGCAGCATACGGTACCAAGAGGCATCTACCCAGCACCAGCACCTCCACCAGCAGTGGCACCCACCTGCAGCATCAAGTACTCTCCCGCTGGCCAAACAACATCCCTGCACTGCTCACCGTGCCGTTCTCATCCAGCAGCAGATTCGCCGCCTTCAGATCCCTGTGGATGATGTTGCGCTGATGCAGGTAGTCCATCCCGCGCGACACCTCCACGCACACCTTGAGCACCGTGCTCAGCTTCAGCGGGCCCTCGCGCCGGATCCAGTCATACACGCTGCCGCCACTCATGTACTCGAACACGATGCACAGGTTGGGCTTGCGCGTGCAGGCGCCGATGAACTGCACCACGTTCTTGTGGCGTACCTT…
c10038_g1_i2	-3.07287	2.72e-08		[Physcomitrella patens]	1943	10	0	0.707	4	F:ATP binding; P:peptidyl-tyrosine phosphorylation; F:protein tyrosine kinase activity; F:amino acid binding	EC:2.7.10	IPR001245 (PRINTS); IPR002290 (SMART); IPR001245 (PFAM); G3DSA:3.30.200.20 (GENE3D); G3DSA:1.10.510.10 (GENE3D); G3DSA:3.30.70.260 (GENE3D); PTHR23257 (PANTHER); PTHR23257:SF471 (PANTHER); PTHR23257 (PANTHER); IPR000719 (PROSITE_PROFILES); IPR002912 (PROSITE_PROFILES); SSF55021 (SUPERFAMILY); IPR011009 (SUPERFAMILY)	TGCTGCTGCTGCTGGCCTTGCGCGCCTCCTCCTGGCGCACCACCTCCAGCAGCACCTGCAGCTGAGGGGTGAGCTCCTTGAAGCTTGGCCTGTGCATAGGCGAGGCGTCCCAGCATGCGCTCATCATGCTGGCCAGCTGCGGCAGGCAGTTGGGTGGGATGGCTGGCCGCAGCCCCTTCTGCACCACGCCCACTGCTGCCTGCAGTGGCGTCATGTCGCTGTAGGGGATCTTGCAGGTCAGCAGCTCCCACAACACCACGCCAAAGCTGAACACGTCAGCCTTTTCATCGTAGGGCTTGTGCTCAATGACCTCTGGCGCCATCCACCTGTAGGTGCCCGTCTCTGCCGTCATGTGCCCGTTGGCCTCGATCATGCGCGCAACACCAAAGTCCGCAATCT…
c10038_g1_i3	#N/A	#N/A		---NA---	515							no IPS match	ACTTGGTCGAAGCATCAGGCAATTGCAGATGATGTGGGTTTAGCATTGAGGCTCAGTGCTTTCACGCCTAAAATTGCATCCTGTTGTTATGCAGAGCAAGCGTCAGCCTCTCAGCCAAAATTGATATGGTGCAGCTGCCGCAGCTGCTCATGCTGCTGCAGCATAGCAAGCCTTGGCAGTTTCGTCTGAGTTGTTGCAGCATCATGCTGCAAAGGTCTATGTCACCACGCTCCTGCAGCCTTGCCAGGAACGCATCGCACTGCTCCTGCTTTGTTTTCCGCCGTGAGACCCCTGCGGCCCCAGGTGGTGTCCGTGACAGCATGTTCAGCTGCAAGGCACACCGGATTGGGGCTTCTGGCCTGTGTTGGCCCTGGCCCTGCGTGTTCAGCCTGCTGTTGG…
c10038_g1_i4	#N/A	#N/A		---NA---	1130							no IPS match	ACTTGGTCGAAGCATCAGGCAATTGCAGATGATGTGGGTTTAGCATTGAGGCTCAGTGCTTTCACGCCTAAAATTGCATCCTGTTGTTATGCAGAGCAAGCGTCAGCCTCTCAGCCAAAATTGATATGGTGCAGCTGCCGCAGCTGCTCATGCTGCTGCTCAGCACTTGCAGAAACAATGTTGCTGAACGCATGCAGCTGCGCAGCTGAGCTGCAGCAACTGCAAGTGGTCAAGATTATGTGATGGTGAGCTTTATGAATGCAGCCCTACGTCCCATGATGCTGGTCGGACGCTTTCACTTACACCTACACCTTCTCTCACCTGCTGCCTTTCTTGCCTCTTCGCATTGCCGTCTCAGGCGCGTAGCAAGCCATGTCAGCATGCTGGCAGACAACCTGA…
c10038_g2_i1	#N/A	#N/A		---NA---	2753							no IPS match	CCAGCAGCAGCAGCAGCAGCAAGGGAGGCCTGCTCAGCAAGCTCAAGCTGGGCAAGGAGGGCAGCAGCAAAGACGGACGGCAGCAGCAGCAGTAGTGCGGCGGCGAGCTTGCAATTGGGTGCGGTGCGAGCGACGCAGCCGCTTGTTTGTGCAGCAAAGAATGGTGTGTTGCATCGCTTGCACTGCATCGCAGCAGCAATGGCCGGACTTGCAGGGCTGCCGTGTGTAGCCCTTGCTGCTGCGCCTGTGTAGTGCTGCCGCGGTTGCCCGAAACGCCAAGCCATAGCTTGCTTGCTGCCCCCAGCAGCCTTCTTGCTGCTGCTTGCTGTGGGCCTAGCGGTAGCTTTGATTGGAATGGATTGGAATGGAGTAGTCTAGGCCATATTCACGTTGGGCATC…
c10039_g1_i1	#N/A	#N/A		---NA---	745							no IPS match	CAGCAGCAGCAGCAGCTGGATGCAAGCAGCACATGCCTGACAGCGCGCAGCAGGGCGGGTAGCTGGGATGCAGCTGGGCAGTCTGGATCGGCTGGCAGTGTGTGGCCACTCAATGCAGGGCATGGCAGGGGCAGCGGGGATTTGAGCAGCTGGGGTGTAGATGAGGATGCAGCTGCCGCACCTCCAGCAGCAGCCGCAGCGTATGACGGTACTGCAGCAGTAACCACACCTCGCAGTGTGCAGCTGCACAACGATGCAGTGGCTGTCACGCCTGCAGCTGCGCGGCTGGTAGCTGCTGATGCAGCGTTCAGCAGCATTGGCAGCTCTCCAGCTGCGGGTGTGTCACCTGTGGCTGGCATGCCTGGGGGCTTTGGCAAGATCCTAGTGCGGCGCAGATTT…
c10039_g2_i1	#N/A	#N/A		---NA---	369							no IPS match	GCAGCAGCAGGCGGCAGGGCAGCAGCAATGCAAGCAGAAGGACAGGTGACAGCAGCAGGAGGGGCAGCAGAGGGGACAGTGTTGGTCCTCCTGTTGTGAAGGATGTGTGGCAGGAGGCTGTGGACGTGCTGCTGAGCAATGGAGGCGATGCAAAGGCTATGGTGCAGCAGGAGATGTCTCGAGTCTACGGCCAAGACAACATTGCAGCAGTGGTCATGGTGCACGATACAGCAGCTCTGGATGCTGCTGCTGCGCAATACTGCCAGCTGCAGGAGCAGTTTGAAGACGTGCTTGATTGGTACCAAAGCAGACTACCACCAGCAGCAGCAGCAGATGTTGAAGCACCCAGTGACCAGCAGCAGCAGCAGC
c10039_g3_i1	2.83864	9.07e-07		ERD4-related membrane [Chlamydomonas reinhardtii]	1480	10	2.11e-51	0.562	1	C:membrane		IPR003864 (PFAM); PTHR13018 (PANTHER)	CTGCTGCTGCTGCTGCCAGTATCAGCCCTTCCTTCTGGCTCTTCGCTTTGCTGCTGCTGCAGTGTGTATGCATCCATTGCTGCTGCCTCCCTGCTTGCAGGAAGCGTGAGTGGACGCTCCAACAGGCGGCCAGCCAGCACGTGGAAGACCAGCACTCCCACTGCCAGTGGTGCCAGCAGCAGTGCTGCCTCAAAGCGCTTGATGCCCAGCAGGCAGCCCATCACGGCAACAAAGAAGTAGATCGCCACAAGCACCTGTGTGAAGACCTGCCTCCACAGCGTTCCAGCGCCCTCATAAGGATGCCGGTACACATACAGCCACTGGTAGCGCTGACACACCGCACTTGACACAAAGTACAGCAGCGTAAACGGCGCAATCAGCGGGCTCGCCACACAAAAT…
c10039_g4_i1	#N/A	#N/A		---NA---	552							no IPS match	TACCCAATCAAGCCATAGCATCATCGCCTTTAAACAGTGCAGTGCATGTGGCTTTTGACAAGTGTTCTTACCGTCTGGCAAGCTCTTGAGGACAAGCGTTGTGTTGGGATTACATTGATGCAGCATGTGTGGGTGGTGAGGTTAACTGTCGTAGTCGGGTGTATGCTGGCACTCGTGTGCCCTTGTCTTGTGCAGGTGTCTTTGTACGACTGCACACATTGCACGGATGTTGTGGGGCATGGAAGCCCTTGCTATTTCATTGGTTGCAGAAATGGTTGCCTGCTATTGCAAGTACATCAGGCTAATGTATTGGGCAGTAAAGTTTGGGCGTGGCATGTCAATGCAATGCAGGACTGCAGCCATGGTACAAAACTCGTGGCGGACTGTAGGAGCATGTCA…
c10039_g5_i1	-1.64359	0.0047946		---NA---	915							no IPS match	GCAATCTCATTGCACTGACGGACTAACCTGAGCAGGCATGAGCTTGTAAGACATCCACAGCCTCAGCAGCAGCAGCAGTCCCAGCAACAGCAGCAGTGCAGCTTGCAGGATGCACCAGCATCCGCCATGACCGCTGCGCACTGTGGTGACGGCAGTGTGCCGCTTGCAGTGCTGTGTGAGAGCCCTGCACCTGCTCTTGAGCATCGCTTCACCTTTGCAACCCCCAGCCCCAGGTCAGCTGCAGAGCAGCAGAGCCCCCGCGCGCTTTGTGCACCCCTGTTGGCTTCAGATGCAGGTGCTGACGCAGCGGATGCAGATGCAGACATGGCAGTGCTTGGCAACAGCAGCAGTGGTGATGGCGGCAACTTCAACTGCAGCAGAAGGGGCACCACTACTAGG…
c10039_g6_i1	#N/A	#N/A		peptidyl-prolyl cis-trans isomerase PASTICCINO1 [Beta vulgaris vulgaris]	1820	10	1.61e-59	0.607	5	F:protein binding; P:cell differentiation; P:very long-chain fatty acid biosynthetic process; P:animal organ development; P:protein folding		IPR019734 (SMART); IPR011990 (G3DSA:1.25.40.GENE3D); G3DSA:3.10.50.40 (GENE3D); IPR011990 (PFAM); IPR013105 (PFAM); IPR001179 (PFAM); IPR023114 (G3DSA:1.10.150.GENE3D); IPR023566 (PANTHER); IPR031135 (PTHR10516:PANTHER); IPR023566 (PANTHER); IPR031135 (PTHR10516:PANTHER); IPR013026 (PROSITE_PROFILES); IPR019734 (PROSITE_PROFILES); IPR019734 (PROSITE_PROFILES); IPR019734 (PROSITE_PROFILES); SSF545…	TTTTTTTTTGAATAGATGTGTTACAACATAACAGCCAACCACACAGCCTTCCTGTGAGGCTCATGTTGCAGCTTATGTGTTCGAGTGTGAAGAATTGCAGGCCCTGTGCGAGCCAGACTAGTATAGGGCAAGGCAATGCAGCAAACGCAGCACTACGTAGCACCACCACTGTCAGTGACTGACTAGCTGATGGCACCGGGTTGCCTCAACACGTCTCCTTGCCTCGGCACAAGATTGCGGCAAGCTGCATGGCAGCACCATCGCAATGTGGCTGCGCGCAGTACACAGCCATGCAGTTGACACTGCGCATGCCCATTGTTCTGCTACTTTAGTACCCAGACTGAGACTCCCAAGCACAAGCGCAAGCGCATCAACTTCATGCCAGATATAGCCTCTGCT…
c10039_g6_i2	#N/A	#N/A		peptidyl-prolyl cis-trans isomerase PASTICCINO1-like isoform X1 [Glycine max]	450	10	4.26e-18	0.762	16	P:embryonic pattern specification; P:chaperone-mediated protein folding; P:cytokinesis by cell plate formation; P:very long-chain fatty acid biosynthetic process; P:microtubule cytoskeleton organization; P:protein peptidyl-prolyl isomerization; P:response to cytokinin; P:lateral root development; C:endoplasmic reticulum membrane; F:peptidyl-prolyl cis-trans isomerase activity; P:unidimensional ce…	EC:5.2.1.8	no IPS match	TGCTGCTGCTGCTGTTGTGTGTGCGGCGCAAGGGAGTGCCAACAATCAGCAACAGCTCCCTGCTATGCCTGCTGTGACCAATCACATATCAGAAGCCTGGCAGGGAGCTGGCATCACTACTGCTGCTGCTGCTGTCACGTGCTTGCAGGCTGCTGAACAGCCAGGGCCCTGGCCTGCCACCTGCTAGTGAGCGCACGCGGTAGTGCAGCCGCACTGTTGTGTCGTGCAGGGGGCAGTCCACTGGGAAGTCGCCGTGGCCTTCTCGCAGCCGCTTCTTAGTGACTGAGCCATCGCCAGTCATATCACGCACCTGCACCAAGTCATGCAGCTGTATACTCAGCTCCACCTGCACTGCTTTGGCTGGTGGCTGAGGTATCAGCGCCTCATGCTGCGACTGAC…
c10039_g7_i1	-1.94082	0.00782026		---NA---	457							no IPS match	GCAGCAGCAGCAGCAGCAGCTACGTGCGTGGGACGACCGTCTGCCTTGCAGCGCTGGGAAAGAGCAAAACAACCACCAATGACAGCGGCGAGGACTCTGATGATGAGGTGCTGGTGTCACTGGAGGATGTGCTGGCACCACACCCTGAGGACCTGCTAGACCATGAAACCTACCACCTGCACTCACAGCTGACACACGCTGGCAGCGGCTGCGTGGTCATGTCTCATGCGGGCTGCCGAATCGCAGCGGGTGCAGAAATGCCTCTTGAGACGCGGCTGTCAGGGTTTCAGGGGCTGGTGGCGAGGCCTGATGCATCTGGGATGTCTATCACTGGCAGTGAAGGGCTTGCAGGCATGCTGTCCCGCTATGCGTCTTCAGTTGCGGCACAGCACCAGCAGC…
c1004_g1_i1	#N/A	#N/A		---NA---	233							no IPS match	GCTGCTGCTGTAAGCAGTGGTGGAGTGAAGCGCTCTCAGCTGCTGTACCTGCAGGCTGCCGGGCAGTTGAATGTTGCAGGGCCAATCGCTCTAGAGCAGCTTGGCTGCAGCATACACAGCATGAGGATACCTGGGGGTCTAGGTGGCAGTGCTGCTGCTGGTGTGGCTGGCTTGATGTCGCCTGGCAGTGGGCTTGCAAGCAGGTGGGATGTGCTGCTGCTGTTGCTGCTGTT
c1004_g2_i1	#N/A	#N/A		---NA---	221							no IPS match	CAGTGCAGCAGCTGTGCGGCTTTCGCTTCCCGGTGGTAGCGTTCGAGGCAGGGCAGAGCATAAGGTGCCTGTGCCGCTGCAAGTGCTGGATATGGCAGCTGCAGGCTACTACGGACGTTATGTAGAGTCACCTACCCTCACCATTGGCAGCAGCAGCAGCACGGAGAGCCGTGCAGCAGACAGACCTGGTGACAGCCGCACCGCTGCTCCTGCTGCTGCTG
c10040_g1_i1	#N/A	#N/A		---NA---	404							no IPS match	GGTGAAGATTGGTTACCCAGCTGCCAACGCCAGAGGCGACTGACGCACTTAAACCTCTTCCAACACGTGCCTTGTTCAGTGGCCGCAGCCTGCGCGCCAGTGGCGCTCTGTAACATAAACAAAACCCACCAGTGACCAGTGACAGATTTAACCCCCCGATCAGTTGCAAATCCGTGAACACTTCAGGCCTGCGAGGCAAACCCAGTCGTTGCATTACACTGGTAACCTGTTGTTCCCGTAACAACAGGTGGCACAAGAACGGACCAAAGCATTGCTGTCACACAAAACAACTAGCTCAAAACCTCAGCGCAGGACCTTGATGCTACTCACATGAAGCGTGGTTTCTTCGGCCGCTTGTTCAGCTGCCTGCGCGTGTAGTCCTCTTCCTCACTGCTGCTG…
c10040_g2_i1	#N/A	#N/A		---NA---	275							no IPS match	GCTTGCTCCTGGGTGAGCTGCTGCTGCTACTGAAGACAGCAGCAGGGCAGCTACTGCTGGTCCTGCTGCTGCGGAGCTGGTGATCAGCTGAGCTGTGACACCGCCCATTGAGTTCACAAGAACGAGGGCGTTTGTCATACGCAGTTAGTAGACGGTGAGACGCAGCTAGTTGCGCGTAGCACAGCATCGTGCAATTGGACGGTTGAGCGACCGGTGCAGAGATTCTGACAGCTGATTGGGTGGCGATGACCGCTTTCTGCGCCAACAACTTTCTG
c10040_g3_i1	#N/A	#N/A		[Monoraphidium neglectum]	949	9	9.39e-47	0.6222				IPR001623 (PRINTS); IPR001623 (SMART); IPR001623 (PFAM); IPR001623 (G3DSA:1.10.287.GENE3D); IPR001623 (PROSITE_PROFILES); IPR001623 (SUPERFAMILY)	TGAAAGGTCAAGCTGGCATCGCTGCACATTGTCCGATGATGCATTCTGACTGACAGATGCCAGCTAATGTTGTCTGTAAAAGCACACTGAATTGACAGCAGCAGTAGCAGCAGTGCCTCACGCACTCTTCCGCGCCCGAGCAGCAAATTGTGCAAACGATTAGGCCTGTCCTGCAAGCATGGAACGGGTGCTCGACAGGGCGTTCAACAGAGCGCATGGCACAGTTCACAACGCGATTGGCTCGGCACTAGCTCGCTCGGACCCAAAAGTAGAACAGAAGAGCAAGGAGGACCAGCTGCGAGCGCTCACCACGCCAATGACAGCAGAAGATGTCGTAGAAAGAATAGGACTAGCGTTCAAAGACGGCGACTACTACAGGCTGCTGCAGCTGCCAGGACC…
c10040_g4_i1	#N/A	#N/A		[Physcomitrella patens]	1900	10	0	0.794	9	C:nucleus; F:DNA binding; F:ATP binding; F:transcription factor activity, sequence-specific DNA binding; P:regulation of transcription, DNA-templated; C:ribosome; F:protein serine/threonine kinase activity; P:protein phosphorylation; P:intracellular signal transduction	EC:2.7.11	IPR002290 (SMART); IPR000961 (SMART); G3DSA:3.30.200.20 (GENE3D); G3DSA:1.10.510.10 (GENE3D); IPR000719 (PFAM); PTHR24351 (PANTHER); IPR000719 (PROSITE_PROFILES); IPR000961 (PROSITE_PROFILES); IPR011009 (SUPERFAMILY)	CAAATGCGTGCCCTCGACTCCCAGCAATCTATTCCAGCCATTCCCCGGCTGCTGCATCGCACCCTGCTTCACTTCATGTTCGTCTGCGTTTGCTCAGATACAGAGTGTGGAAAGCCAGCTGGTTGACCTCACCAGCAGCCGGAAGCCTGGCCGCTGCTGGTCGTTCGAACAAAACGGGAAGCGAGCAACAACGCCACTGGGCAAGCAGTACGTGGGCAATAGAGCCGCAGGGATCTTAAATGAAGGTCCTTAACCCCGAAGCTCCAGCGTATGTCCCTGGCTGTGCTGTTGCTGGCAAAGCCGGCAGCGTCATCAGCGACATCAGCGCAGCATCGGCAGCACTAGCAGTGAAGCCAGCAATTGCAAAGCTAGTGATAGCAACTACCAGCGACGCAGCAG…
c10040_g4_i2	#N/A	#N/A		[Physcomitrella patens]	2497	10	0	0.795	9	C:nucleus; F:DNA binding; F:ATP binding; F:transcription factor activity, sequence-specific DNA binding; P:regulation of transcription, DNA-templated; C:ribosome; F:protein serine/threonine kinase activity; P:protein phosphorylation; P:intracellular signal transduction	EC:2.7.11	no IPS match	CAAATGCGTGCCCTCGACTCCCAGCAATCTATTCCAGCCATTCCCCGGCTGCTGCATCGCACCCTGCTTCACTTCATGTTCGTCTGCGTTTGCTCAGATACAGAGTGTGGAAAGCCAGCTGGTTGACCTCACCAGCAGCCGGAAGCCTGGCCGCTGCTGGTCGTTCGAACAAAACGGGAAGCGAGCAACAACGCCACTGGGCAAGCAGTACGTGGGCAATAGAGCCGCAGGGATCTTAAATGAAGGTCCTTAACCCCGAAGCTCCAGCGTATGTCCCTGGCTGTGCTGTTGCTGGCAAAGCCGGCAGCGTCATCAGCGACATCAGCGCAGCATCGGCAGCACTAGCAGTGAAGCCAGCAATTGCAAAGCTAGTGATAGCAACTACCAGCGACGCAGCAG…
c10040_g4_i3	#N/A	#N/A		[Physcomitrella patens]	1302	10	0	0.795	9	C:nucleus; F:DNA binding; F:ATP binding; F:transcription factor activity, sequence-specific DNA binding; P:regulation of transcription, DNA-templated; C:ribosome; F:protein serine/threonine kinase activity; P:protein phosphorylation; P:intracellular signal transduction	EC:2.7.11	no IPS match	GCAGCAGCAGCAGCGGCAGGGGCGGCAAGAACAGCACGAGCTGCAGCATCAGCAACGACGGCAGCAGCAGCACCAGCGCAAGCACCGGCAGCAGCAGCTGCAGGCCGATAGCACAGCTGCAGAGCAGCAGCAGCAGGATGCGGCAGCAGTTGCCAAGGCGCAGCAGGACCTGCTGGCTGATGCCGCGTACGTGCAGAGCGCTGCCGTGACTGACAAGAGCCAGCCCAAGCTGGGCCCGCAGGACTTTGAGATCCTGAGGGTGGTGGGCCAGGGCGCCTTTGGCAAGGTGTTCCAGGTGCGCGCGCGTGCCAGCAGCAAGGTGTTTGCCATGAAGGTCATGCGCAAGGAGCGCATCCTGCAGAAGGACCACGGCGATTACGTGAGGGCGGAGCGCGACCT…
c10041_g1_i1	#N/A	#N/A		FAD-linked sulfhydryl oxidase ALR-like [Octopus bimaculoides]	449	10	8.23e-57	0.712	18	F:protein disulfide oxidoreductase activity; P:cellular response to actinomycin D; P:cellular protein metabolic process; P:negative regulation of oxidative stress-induced neuron death; P:negative regulation of natural killer cell mediated cytotoxicity; P:protein targeting to mitochondrion; C:extracellular space; P:liver regeneration; F:protein binding; P:cellular response to lipopolysaccharide; F…	EC:1.8.3.2	IPR017905 (PFAM); IPR017905 (G3DSA:1.20.120.GENE3D); PTHR12645 (PANTHER); IPR017905 (PROSITE_PROFILES); IPR017905 (SUPERFAMILY)	CTGCTGCTGCTCCTGCTGCTGGCACATAATCACTACCAACTTCAGTGCCCTGTGGGGCATGCCTCATCATCCTCCGGCCCATCCCTCCACCGCTCAAACACCTTACTGCAGTCAAACTCCGGCTTACCCAGCCGCACATTCACCAAGTTATGCAGCCGGCAGGCCCAATCACTGAGCGCTGCTGCGCTGCTCACATCAGGTGGATGCTGTGCAAGCTCCTTGCGCAGGTGCCCTGCGCATTCCTGGCAGGGGTAGAAGTCTCCGAGTGCTGCGATGAAGGCGTGCATGGAGTGCTGCTGCTGGGGGCTGGGGGCGTCTGGGTAGTATGCGGCCATGCTGTGCAGCAGCGTCCAGGTGGACCTCCCCAGCTCCAGTATGTCTGGTGGGCATGGCATCTCA…
c10041_g1_i2	#N/A	#N/A		FAD-linked sulfhydryl oxidase ALR-like [Octopus bimaculoides]	447	10	8.23e-57	0.712	18	F:protein disulfide oxidoreductase activity; P:cellular response to actinomycin D; P:cellular protein metabolic process; P:negative regulation of oxidative stress-induced neuron death; P:negative regulation of natural killer cell mediated cytotoxicity; P:protein targeting to mitochondrion; C:extracellular space; P:liver regeneration; F:protein binding; P:cellular response to lipopolysaccharide; F…	EC:1.8.3.2	no IPS match	ATCAGTCAACCCCTGAAACCCTGGGTCCAAACTCCTACATCAGTGCCCTGTGGGGCATGCCTCATCATCTTCTGGCCCATCCCTCCACCGCTCAAACACCTTACTGCAGTCAAACTCCGGCTTACCCAGCCGCACATTCACCAAGTTATGCAGCCGGCAGGCCCAATCACTGAGCGCTGCTGCGCTGCTCACATCAGGTGGATGCTGTGCAAGCTCCTTGCGCAGGTGCCCTGCGCATTCCTGGCAGGGGTAGAAGTCTCCGAGTGCTGCGATGAAGGCGTGCATGGAGTGCTGCTGCTGGGGGCTGGGGGCGTCTGGGTAGTATGCGGCCATGCTGTGCAGCAGCGTCCAGGTGGACCTCCCCAGCTCCAGTATGTCTGGTGGGCATGGCATCTCATC…
c10042_g1_i1	2.27465	0.000369802		---NA---	1547							no IPS match	CAGCAGCAGCAGCAGCCTGCAGGAGCCGTGCCTGTGTACGTGCCTGCTCCTGCCTCCAGCATGTGTGCCTGTCTTGCTGCAGAAGGGTTTGAAATGGCGGACGTAGCTCTTCAGAATACGGCTGAGTTTGTGCAGTTGCGCACTGCATTCGTCAAGCTTGTAGCTCAGCGCCCGCATGGCACCCCAACAGCAGCAGTGTGCACGGGTTTGATTGCCGTGGATGGAGTTCAGCAGGGGGCCATCGCCTGTGAGGTGGCAGTGGGCGGCACCACCACAGTGGTGTGTGAGCCCCTAAACCTTGACCTGCAGAACGAGCTCAAGTCCTTCATGTGATCGACTTGCATGTTGTGTATATGATGTGCTGTTGTTTCAGAGCACAAGTACTGCTGTGGTGTGGAG…
c10043_g1_i1	-5.56252	6.18e-15		Os01g0653800 [Oryza sativa Japonica Group]	961	10	6.76e-94	0.557	1	F:protein binding		IPR015943 (G3DSA:2.130.10.GENE3D); IPR017986 (SUPERFAMILY)	GTTTAGAGATGCCGTGCCCAACTTCTACAGCAGGGTACTGGCATGCAACTATGCAGAACAGTGATGGTGCTGATCAGTAGTTCCTACTGCTAGCTTGAAGTGGCAGGCAACCAGTGACACAGTACGATAATATGTACATAATAGGTCCGTAGAGCTTCAGGATGTTGCAGCTGCGGGGCTTTTCGGGGACGCGCGATAAGGTGAAGCTAGTAGAGTTTCACCCGGTGCAGCCCTGGATAGCCTTTGCAGACAAAGCAGACAATGTGCGGGTGTGGGACTGGACAACGCAACAGACGCTCCATGACCTGCAGCTGGGTGGTGCTGATGATGAGGGCTCTATGGAGGCAGCGATAAGCACAGTGTCAGCAAAGGACCCTGCATTCATCAGCAACCCCTCAG…
c10043_g2_i1	-3.67001	7.38e-07		---NA---	361							no IPS match	TGCTGCTGCTGCTGCTTGTGCCTCTGCTGCCCAGCGGCCCTCTCCACCACCACATCCTCCACACTGGTGGGGCGTGCCTTTTTGGCAGGCGGGCCGTCTGTTGCATCATCCCGTGCCATCTCTACGCGCAGAGACGGTGTGCTGCCTCCTTGCTGTTCTCAGTTGCAGCAGGCCATGCTGGGACGTGATCGCCGGCACCCCTCCCACCGATCTGCCTTGACAAGATGTTTTGGTTTAACAATGCTGTCGCAGGAGGTAATGAAGAAGTACACAAGTAGCTCTGCTCTTGCAAGACGATGCAAGTACTGGGCGGCAGGCAGCTCGGAACGGAACACACAAAACTCACTTCACAGTAAACAAA
c10043_g3_i1	2.43013	1.76e-07		[Trichoderma reesei QM6a]	3755	10	8.44e-21	0.484	4	C:cell wall; C:membrane; P:proteolysis; F:serine-type endopeptidase activity		IPR000209 (PFAM); IPR000209 (G3DSA:3.40.50.GENE3D); IPR010435 (PFAM); IPR000209 (SUPERFAMILY)	CTGCTGCTGCCTGCTGCTGCCTGCTGCTGCTTCGTGCCTGCTGCAAGCAAGCTGGTGGACACCCTGTGCACCTCACCAAGTTCCACCATAGCACTCGTCACACGACTCGTCATAGGCTTGTGTTGACAACAGGTGACAACAGCAGTACAAACCGCTGTCACTCAATGATTTCCGACACTTGCAATAACAGTTTGACACAGTGTCACACCGTAGTACACACGACAATACCATGATGAACACGGCCATCATTGAGGCTTGACTGCCAAGCACGCGGCGCACTGCTATAGTAATACTGCTTCGTGCTGACCAAGCTATGATCCATGCGGCGCTTATGATGCTTCACATGCAGCTGGATGCTATGCTGCACTGCAGCATTAACGGCCATGCCATGGCACGCTG…
c10043_g4_i1	#N/A	#N/A		hypothetical protein MNEG_2644 [Monoraphidium neglectum]	3448	10	3.78e-120	0.5	1	F:protein binding		IPR015943 (G3DSA:2.130.10.GENE3D); IPR011047 (SUPERFAMILY)	TTTTTTTTCACAGTCTGCAAGTTACACAAGGATGCATCGATGGGCTCCACCTTGCGCAAGGCCAAGCAGACCTGGCATGGGCACAGGGCCTGTACAGGCACATGTGCTGCACCCCCGGCACGCCAGCAGGGGCGGCCCAACCAGCATATGGTATGATGCTGCCTACCAGCCACACAAACTGCTATTGCATCTCACTTTTATATGCCAGAGACACATGCTGAACTAAGTCGGATCAGCATTCACTGTGACGCTGAGAAGTATGCAAGTCGAGCATGCAAGACCGAGCTAATTCCGCTCTACAGAATGGAGTTGCTGGCAATCACCCCATCCCAGCACACAGACACACCAGGAATCTGAGCGTGCAATGGAAACCATGCTGACTGTCCGCGGGCCGCGTGC…
c10044_g1_i1	#N/A	#N/A		---NA---	289							no IPS match	CAGCAGCAGCCAGGCAGTGCAGCAGGGTGCAGTGCAGAATGCAGCACAGCTGTCACGCTTGCTTGATGAGCTGGGAGCTCAGCTGGTTGATGCTGCTGCTGCAGCTGCAGACCAGCTGGCTGAGCGGGCTGCTGCTCTTGCTGCTGCGGATGAACAGCTGCGTCAGCAGTTAGAGCAGCAGCAACAAGCATGGAGTGCAGCAGTGGCAGCAGTTAAGCAGAGGGCAGATGCAGGAGCAGCTGCTGGGAGTGCTGCAGTGGCAGAGGTGCAGCAGCAGCTGCAGCAGGAG
c10044_g2_i1	#N/A	#N/A		---NA---	1738							no IPS match	AACAGCAGCAGCAGCAGCAGCTCGACGTCTCTGTAGCAGAGGGTAGTGCATTCGCTGCAGCAGCAGCTGACGCGCAGCAGCAGGTGGGCCGTGCTGTGCAGCAGCTGCAGGTGGAGATTGAGGCAGCAGTGGCAGGAGCGAAGGCTGCGCTGTCTGAGCAGCTCTGCAGGGCAGGCGGTGCTGGGGAGCTGCAGGTGTCTCCGCTGCGGCAGGAGCTGATGGACAAGTGGGAGGCCTCTGCTGCCGCCACTGCCAGCCAGCTGTCCGAGCTGCAGTCTGCTGAGGCCGGCCTGTCAGGGCAGCTGCAGCAGCTGGGCTCCCAGGTCGACAAGCTGCAGGCTGGCGCAACAGCAGCGGCTGAGGCAGTGGAGGCCTTGCAGCAGCAGGTGCAGGCTGGTG…
c10044_g2_i2	#N/A	#N/A		---NA---	1864							no IPS match	TGCAGCAGCAGCTGCAGCAGGAGGCAGCAGCACTAGGCCGTAAGCTCGAGCCGCTGTCAGCAGCGATTGACAGCATACAGCAGCAGATGCAAGCCAGCTCTGCTGAGAGCCAGCTGCAGGTCAGGAATGCAAAGCAGCAGATGCAACAGGAGGCGAGTGCTGCCGTGCAGGGCGTGCAGCAGGCAGCAGCAGCTGACGCGCAGCAGCAGGTGGGCCGTGCTGTGCAGCAGCTGCAGGTGGAGATTGAGGCAGCAGTGGCAGGAGCGAAGGCTGCGCTGTCTGAGCAGCTCTGCAGGGCAGGCGGTGCTGGGGAGCTGCAGGTGTCTCCGCTGCGGCAGGAGCTGATGGACAAGTGGGAGGCCTCTGCTGCCGCCACTGCCAGCCAGCTGTCCGAGCTGC…
c10044_g2_i3	-5.69246	9.42e-07		---NA---	843							no IPS match	TGGCTATGACAAGCTGCTGGTTGATACAACAGAGCAGAAGGCGCAGCTGGATAAGGCCGCTGCTGATGCTGCTGAGTACAAGGCCGGGTTTGACAAGTACGCCGCAGACGCAGCGGAGCTCAAGGCCGGCTACGACAAGCTGTCTGCTGACAATGCTGAGCAGCAAGCGCAGCTGGACAAGGCAGAAGCAGATGCAGCAGAGGCATATGCCAGCACCAAGCGCGAGGTCACGTCAGGCCTGGAGAAGAAGATGCATGCCGCACTGGACGCTGCGCTTGTGACGCTGAAGACAGAGGCGGCTGAGACTGCGAAGAAGGCTGCTGCGGCGCATGCAGCGCAGCTGGCGGCTGCTGGTGGCGGCAGTGCGGCTGCTAGGGGCCGAGCTGAGGTTGCTGCTGC…
c10044_g2_i4	-4.85024	0.000248151		---NA---	244							no IPS match	TGGCTATGACAAGCTGCTGGTTGATACAACAGAGCAGAAGGCGCAGCTGGATAAGGCCGCTGCTGATGCTGCTGAGTACAAGGCCGGGTTTGACAAGTACGCCGCAGACGCAGCGGAGCTCAAGGCCGGCTACGACAAGCTGTCTGCTGACAATGCAGAGCAGGCAGCTCAGCTTGACAAGGCAGCAGCAGATGCGATGGAGTACAAGGCTGGCTATGATAAGTTTGCCGTAGATGCAGCAGAG
c10044_g3_i1	#N/A	#N/A		hypothetical protein MNEG_9236 [Monoraphidium neglectum]	610	1	4.22e-25	0.71				no IPS match	TGGCTATGACAAGCTGCTGGTGGACACATCAGAGCAGAAAGCGCAGCTGGACAAGGCTGCTGCTGATGCTGCTGAGTACAAGGCCGGCTACGACAAAGTGTCGGCAGACGCAGCAGAATTCAAGGCCGGCTATGACAAGGTGTCAGCAGATGCAGCAGAGCTGAAAGCTGGCTTTGACAAGGCTCTGGCAGACACAATGGAGCACAAGGCACAGGTGGACAAGCTGACAGCAGATGCTGTTGAGCTGAAGGCTGGCTATGAGAAGCTGACAGTGGACAGCTCAGAGCAGAAGGCACAGCTGGACAAGGCTGCTGCCGATGCTGCCGAGTACAAGGCTGGCTTTGACAAGTACGCTGCAGACGCAGCAGAGTACAAGGCCGGCTACGACAAGCTGCTTGT…
c10044_g3_i2	-3.72085	7.8e-07		3 5 -cyclic nucleotide phosphodiesterase [Volvox carteri nagariensis]	2679	10	7.36e-155	0.636	2	P:signal transduction; F:3',5'-cyclic-nucleotide phosphodiesterase activity	EC:3.1	IPR023088 (PRINTS); IPR002073 (G3DSA:1.10.1300.GENE3D); IPR002073 (PFAM); PTHR11347 (PANTHER); SSF109604 (SUPERFAMILY)	TGGCTATGACAAGCTGCTGGTGGACACATCAGAGCAGAAAGCGCAGCTGGACAAGGCTGCTGCTGATGCTGCTGAGTACAAGGCCGGCTACGACAAAGTGTCGGCAGACGCAGCAGAATTCAAGGCCGGCTATGACAAGGTGTCAGCAGATGCAGCAGAGCTGAAAGCTGGCTTTGACAAGGCTCTGGCAGACACAATGGAGCACAAGGCACAGGTGGACAAGCTGACAGCAGATGCTGTTGAGCTGAAGGCTGGCTATGAGAAGCTGACAGTGGACAGCTCAGAGCAGAAGGCACAGCTGGACAAGGCCACTGCTGATGCTGCCGAGTACAAGGCCAGCTACGACAAGGTCTCAGCAGACGCTGCTGATTTCAAGGCTGGCTACGACAAGGTGTCAGC…
c10044_g3_i3	-9.60177	4.36e-13		---NA---	358							no IPS match	TGGCTATGACAAGCTGCTGGTTGATACAACAGAGCAGAAGGCGCAGCTGGATAAGGCCGCTGCTGATGCTGCTGAGTACAAGGCTGGCTTTGACAAGTACGCTGCAGACGCAGCAGAGTACAAGGCCGGCTACGACAAGCTGCTTGTTGACACAACTGAGCAACGCGCACAGCTGGACAAGGCAGCAGCAGACGCAGCAGAGTACAAGGCTGGCTGGGACAAGCTGCTGGTGGACACAGCTGAGGACAAAGCGCAGTATGACAAGGAAGCAGCTGTGCAGCAGGCGCAGATGGCCAAGCTGACAGCAGATGCAGCAGAGCTCAAGGCTGGCTATGACAAGCTGTCTGCTGACAACTGG
c10044_g3_i4	#N/A	#N/A		3 5 -cyclic nucleotide phosphodiesterase [Volvox carteri nagariensis]	2637	10	5.02e-155	0.636	2	P:signal transduction; F:3',5'-cyclic-nucleotide phosphodiesterase activity	EC:3.1	IPR023088 (PRINTS); IPR002073 (PFAM); IPR002073 (G3DSA:1.10.1300.GENE3D); PTHR11347 (PANTHER); SSF109604 (SUPERFAMILY)	TGGCTATGACAAGCTGCTGGTGGACACATCAGAGCAGAAAGCGCAGCTGGACAAGGCTGCTGCTGATGCTGCTGAGTACAAGGCCGGCTACGACAAAGTGTCGGCAGACGCAGCAGAATTCAAGGCCGGCTATGACAAGGTGTCAGCAGATGCAGCAGAGCTGAAAGCTGGCTTTGACAAGGCTCTGGCAGACACAATGGAGCACAAGGCACAGGTGGACAAGCTGACAGCAGATGCTGTTGAGCTGAAGGCTGGCTATGAGAAGCTGACAGTGGACAGCTCAGAGCAGAAGGCACAGCTGGACAAGGCTGCTGCCGATGCTGCCGAGTACAAGGCTGGCTTCGACAAGTTTGCTGCAGATGCAGCAGAGCTCAAGGCCGGCTTTGACAAAGCAGCAGC…
c10045_g1_i1	#N/A	#N/A		---NA---	380							no IPS match	CAGCCAGCGCTGCAGCAGGATAAGGACCAGCTGCAAGACGGTGCCTATGACTCAGATATGGGCAAGCTATATGTGCATTTGCTGCTTGCCAAACTCTCAGGTTTCTTGCAGCTCATTAGGCAGTTCAAGGAGGCCAATACGGTGCTGAACAGCAACACAGCAGCAGCAACAGCAGCTGCTGCCGAAGCTTCAAAGCCTGCCACGTCACAATCAACGCCCAAGTCAGCTGCGGCCACACCAGTCAAGCCCTGCTGCATTTGCTACAGCAAGCCCCTCCGCTCGCCACACCACTCCTATCATGTCTAGCCCCTCTGGTGCAGCAGCAGCTGCTGTTGCAGTGCGTCCCACTGCCAGTGTCACAGCAGCAGCAGCAGCGGCAG
c10045_g1_i2	#N/A	#N/A		---NA---	3202							no IPS match	GCAGCAGCAGCAGCATGGCAGCAGGCTGTGCCGCTGCAGGTGCTGCTGCTGTGCGGGCAACTGCAGCAGCTGTTTACCACGTTAGACGTTTGCTTAAACACGCCTGGCGCGTTGATCCCTAGCTGCAGCAGCAGTGATGATGTGAACACTGCCGGCAGCAGCAGCAGCAGGTGGGTGGAGCTGGCGCGCCGGCGAGCTCTGGTGCAGCTGCTGCTGGTGATGCTGCAGTTACTGGTGGTGGCAGTGGTGGTGGTGGTGCCGCTCAAAGGGAACCCAGCAGTCCACGACGCACAGCTATGCTCCTGTCAAACCTGCTGCAGCAGCTTGCGTCTGGCAAGCGCTAGGCGGTTTTGCTGTTGGAGGAGTTAGGCCATGTGTTTTGGCGCTGTGCAGGGCGAA…
c10045_g1_i3	-2.49779	0.00243647		---NA---	418							no IPS match	GCAGCAGCAGCAGCATGGCAGCAGGCTGTGCCGCTGCAGGTGCTGCTGCTGTGCGGGCAACTGCAGCAGCTGTTTACCACGTTAGACGTTTGCTTAAACACGCCTGGCGCGTTGATCCCTAGCTGCAGCAGCAGTGATGATGTGAACACTGCCGGCAGCAGCAGCAGCAGGCAGCCAGCGCTGCAGCAGGATAAGGACCAGCTGCAAGACGGTGCCTATGACTCAGATATGGGCAAGCTATATGTGCATTTGCTGCTTGCCAAACTCTCAGGTTTCTTGCAGCTCATTAGGCAGTTCAAGGAGGCCAATACGGTGCTGAACAGCAACACAGCAGCAGCAACAGCAGCTGCTGACAGTGACTGTACTGGCAAGGCAGTGAGCTCTGATGCCGCTTCCAAC…
c10045_g2_i1	#N/A	#N/A		---NA---	203							no IPS match	AGCAGCAGCAGCAGCAGCGCAGGGGTCGCAGCCCATTGCAAGTCCTACAGCGGGTGATGAGGCAACTGGCAGGGCTGGTAGCGGCACGCGCTCTGTGCGCGAGAGCAGCACGCAGATTGGCGCCATGCAGGCAGCACTCCTGCGCAGTCTTGCATCAGGCCTGGCTGCTGGGCCGGCAGCTGGCAGCAGCGATCCTGCAGGAA
c10045_g3_i1	1.73405	0.000146688		---NA---	772							no IPS match	GAACTGAAATCTTCACCAAGCCCAACTGCACCCAATTACACACATTTTGATGTTTACAGCAGCTTGGTGACAGAGATATACATACGCAATGTAGTTTTGCCTGTTTGGGGAGCCAATGCACCTGCTGAGTCCCCATGATGGCCAGCACCCACCAGCAGGCTACCCCCCATTGGAGGGGTGCTGCTGCAAAGGGGCTCAGAGGCTGGTCACATGGGAACCCCCCTCCAACAATGCATCATCATCATCCAGTTGCTGAGGGGTATGCTCAATGACAGGCTGCAACAGCTGCTTCAGGATGACAGGCTGCATACCACATGCACATTCTGCACATGCACACCAACACTGCTGAGCATCAGCAGCTAGTGCCTACCATCACTCATAAAGGCAAAGGAAACACAG…
c10045_g4_i1	#N/A	#N/A		---NA---	207							no IPS match	AGCAGCAGCAGCAGCAGGCGATCATGGATTGCCGCAAGCAGCAGATGCGGCTGGCAGCAATGCACCAACAGCAGCAGCAGCACAACGAGAAGATTCTGTCAATAACGTGCACAGATTTGTACACGGCATGGCTGCGAACTTCATTCTGCAGTTCATAGAAGAAGCTTGGGAGTCTGGCGGTGGAGCAGCAGCAGCAGCATGGCAGCA
c10046_g1_i1	8.83234	8.92e-08		---NA---	438							no IPS match	TGAACATCTGTTACTCTTACACAAAGGTTGTTGCCACTGCGCAGTGCATGCAGCCTGGGTCAAGATGGAGGGTCATGTCCACGCATGGTTTATGCAGCCCCTATTATTGGAACAATCAACACGGCTGTGACTTCTTCCCGCATCATGGTGGGTACCATGCATCAGAAGAACGTGTACACAAGTGACTATACGAACAGGAACAGCATGTAATGTTGATCACTCAGAAAGATCATCTGTCCAGGCTGGACAAGCCAGGTGACAGGAAGCTGCGCACCCACGCAGACATGTGCAACCAAGACACTAAACACACACAACATGCCAGCTGTACATAGGTTACTGCCCTCATGGTGATGTCGTCATACTCAGCACTGCTGACTACAACACCATCATTGCATTCAA…
c10046_g2_i1	#N/A	#N/A		---NA---	652							no IPS match	TCACCTTCAGCTGTGTCTGACGTTACAGCAGAATGAAGCCACCCCCCTTTCACAGTGTACTGCATGCTAGTGTGACTTTTCTTTTACATCATGTGCTAGCTGCTGTAGCAGCAATATTGACGTGCACACTGGCAAGTGGCAGTTGAGCCCTTGCAGTCTGCCAGACTGCTAGTGCGGATGGTCCCCAGACGGCCTGCATGCGCAGCACTAGCAGTGGTTGCTCTGCTGTCGGGTGGCAGATCTGATACTGCCAGAGCAGCAGGGCCATGACAGCAGACATGGCCCCTTAAAATTGCGAAGTTTTTTGTGCGAATTTGCGAGTTGTCTTGGCCTCCTTGTGATGGTTGATTGGTGCTGCGCTGCAAGCTGCAGTACACCATTGGTGCAGGCAGTACAGGC…
c10046_g3_i1	#N/A	#N/A		---NA---	256							no IPS match	GAACTTGGTAAGCTCAAGGCCAAGATCTACCTCTTGATATATATTTCTTTCATCATCACCACCATCACTCTGCTCTGCCCATCGCCTGTTGGGCTTTGAGCACTGCCAGTGTTATCCACTGGTGTGACACCATCAATGTTGTCAATGCAGCTCATTTGGACCAGGAGAGTGAGCTAGTTTTGCATCGTTGTGTCAGCTTTGCTTGCATGCAATGCATTCAATGCAATTCAATGATTGAAGGTGCGCAGCTTGCTTT
c10046_g4_i1	1.91198	0.000489596		---NA---	568							no IPS match	GAACTTGGTAAGCTCAAGGCCAAGATCTACCTCTTGATACATTGCTGATACACTGTGTGATCCAACTGCCCACCACCCTGACCGCACACAAGCCTTGCGTTGATTGCTAACTACACCCCAGTCAGCCACAAATGACGGTGTGTTGCATGCCATGCCAGTAATGCAACCACGCCAGGAACCACAGCAACATTTGTTGTCAACGTTGCTGCAACATCACAACACGCAACAGCAGTGATAGATACAAGTCCGTCAGGAGCCACACCCACCAAGAACCCACAGGCTGGCCGCACCACGTGCACAGGTTCCACTCACAATCATGGCACCTTGGTTGCATCAACAAGCAGGATCATGCATCACCACGTGTCATCACAACATCAGCAACACAATGCCACAGTACCA…
c10046_g5_i1	#N/A	#N/A		---NA---	1930							no IPS match	GAGCCATCTAGCGCTAGATGGCTCCTATCATGTATAGCGGAAGTGAGGAAGTCAACAAAAACACAAGCTTCATGCCACCAAGTAACAACGGATCGACGTCTTGGCAAGAGGCAGGGCTCCATGGCAAGGAACCCCAATACAATTTCAGGCCTGCTTAAGTGGCCGTCACTTGAAAAAGAAAACTCGGTTGTGCAACAACCAGCAGCTGTCGCAATGGCAGCGATTGGCAGGCCACATCAGCTAAGCGCTGGCTTCGAGGGTCAATAGTATCCAATCCAAACAAACAGAACAACAAGCAGCACTGCGGCTGGCTGGCATGTTGGTTTGTTAATGCAAAGTTGCTAACATTCTCAGCTAGCCAGCTTGCCACAGTATCACCTACAGTATAGCAGCTGCACA…
c10046_g5_i2	2.64719	4.5e-05		[Chlamydomonas reinhardtii]	2153	6	4.11e-27	0.7283				no IPS match	GGCCTTGAGCTTACCAAGTTCTCCGGCCAAAGCTTCTATGTTGTCCTTGCTGAGGCTGCGCGCCGTGCCGGCCCCAGCAGGCGAGCACCCGCCATCCATGATCTGTGCTGCCATGCTTCATGTTCATGTCTTGGATTTTCGTGGCATGCACTGTTGCGTGCAACAGTCTCTGCAAGCTCAGGTTGAGCACTTGTTGCCACGCGGGCATGAATGCTAGCCTGGAGTGACCAGTCATCAGCATGATGCATCGCAGCATCACTGTAACTGTTACATCACATTCAAACAAATGGCTTCATGTGGCGCGGGCAGATGCATATGCACATGTGCTTTTTCTACAGAAGCCTTCTGCGGCAGCCTGCTTTTCCAACAGAACCACATAATGGCGTCAACAACTGTCTT…
c10046_g5_i3	#N/A	#N/A		[Chlamydomonas reinhardtii]	2521	6	5.97e-27	0.7283				IPR018800 (PFAM)	CAGCAGCAGCACCTGCAGCAGGCGCTGACACTTGCAGTGTGGCGCCTGAACAGGGCAGCAGCTTTGTTCTTGGCTGCTGTTTACCAGCATTCAGAGCAAGCACTGCCAGCACAACAGCACAGCAGCAGCAGCAGCGACAAGGGCGCACATGCGCCGATGCAGGTTACACCTGCTGATATTGCTGCGATTGCCAGCAGTCATCCCGAAGGCACACTACTCCTGCAAGATCTGGACCCTACCCTGCTGCCAATACAGTATCAAGAAGCAGCAGAGACAGCTGCTGCCCTGGTTGGCCCGGTGCTACCTGCGCAGCTGCAGGCTTTCGCCGGTGCGCTGTGGTCAGCGCTGCCACAGCCGCGCTGCTGCAACAATGCAGCATGTGCCAATTTGGGTGGTGTG…
c10046_g6_i1	5.23482	1.17e-07		---NA---	767							IPR020683 (G3DSA:1.25.40.GENE3D); IPR020683 (SUPERFAMILY)	TGCTGCTGCTGCTGCTGCTTCTCAGTAGCAACCTGCAGCAGTTGTGCCACACCCTCGCTGCTCACTTGCTGCGCTGTTGGAAGGCTGGCTAGTACTTTGCACTATGATTGCTGAACTTGCTCTGTGGCTGTCTGTAGCAGTGTCGCCAGTGTGCTGCTACTGAACTGCTGTGCTGCAGGCAAGCTCAGCAGGCCTTCACTGCCGCCTGGCCCCACCAGGCATTGTGGCAGCTTGGCTTGAACTGCTGTATGAACCAGGCTTGCCACTGTGTCCTCGTCTAGCTGCCTTGCTCCTGGAAGCCAACACAGCACCCTCACACATTCACCACACTTAATGTTGGTAGCTGCCTGCATCAGCTGTGCCACCGCGCTGCCTTTTAGCTGCTGTGCTGCGGGCGAC…
c10046_g7_i1	#N/A	#N/A		---NA---	655							no IPS match	GCAGCAGCAGCAGCAGCAGGGAGGCACACCAGAGCCTGGTGGTGCCCCCTTCAACAGCACAGCAGCAGCAGCAGCGCCCAGAACATCCCGCTCAGTGGTGCAAGACGCTCAGCTGCAGCTGCAGCTAGAGACAGGCTGGTCGGATAGCAGCTCAACTCTTTTTGCACATTGCTGCCTGTTGTTCGTGCCTGTTGATGTAACAGCTGCTGAAGCACCTAGAGCAGGGGCAGCCACAGCAGCAGACAGCAGCAGTGTCATACTGTTTGACTGTGCTGTTGAGGCTCAGCAGCTAGCAGTAGCGTGGCAGGCGCAGCTCGCCCAGCAGCAGCTGGTAGATGTGAAGCTGTCAGTTATGCTGCATGGCGGAGCAGTGGCCGAAACATACGGCCCACAAGTAAC…
c10047_g1_i1	#N/A	#N/A		[Bathycoccus prasinos]	1047	10	2.17e-14	0.62	3	F:oxidoreductase activity, acting on paired donors, with incorporation or reduction of molecular oxygen; F:ion binding; P:oxidation-reduction process		IPR005123 (PFAM); PTHR10869:SF66 (PANTHER); PTHR10869 (PANTHER)	GAGATGCTGTCACAGGGCCATGCCACATAGCTCCGTCATGCTCTTCACCTCCTCTCAACCGAATTTGTACTGCCCACCCTACCCCAACTGCAGGACTTCAACGTGCTGCGCTACAGCCCTGGCCAGCACTACCACAGCCACATGGACACCTTTGACGCCCGCTTCGTGGCTCGCACAGGCCCCGGCTTTGGCCAGCGCATGGCCACGATGATCCTGTACCTGAGCGACGTGGAGCAGAGAGGGGAGACGGTGCTGAAGTGCGAGGGCAAGTATGGTGAGCGTCCCCAGCTAGGCCGGCTGCAGCTGCAGAGCGAGTACGTGACAAGAGCTGGCCTGCCCTGTGGTCTTACTTGCTGCTGTGCCTGACAGACGTGAAGCAGGGTGAGCACGGCGCCAGCT…
c10047_g1_i2	9.61932	5.68e-15		prolyl 4-hydroxylase alpha subunit, [Ricinus communis]	1147	10	8.48e-74	0.607	4	F:L-ascorbic acid binding; F:iron ion binding; F:oxidoreductase activity, acting on paired donors, with incorporation or reduction of molecular oxygen; P:oxidation-reduction process		IPR006620 (SMART); IPR005123 (PFAM); PTHR10869 (PANTHER); PTHR10869:SF66 (PANTHER); IPR005123 (PROSITE_PROFILES)	GCAGCAGCAGCAGCAGCGGTGCCACATCCCAGCAGCAGCAGAAGGCAATGATGGCGCAGCGTCTGGATGTGTTTGGTCCTGACCTGGCACAGTCTGCGCTGCTGCAGCAGCGGCCACCACTACAGCCTGGCATGTCAGGCAACAGCCACTACACAGTGACACCTCACCAGGTGCTCAGCTGGTACCCGCGCATCATTCTCTTCCCTGCCTTCCTTGACGCCAGCAGTGTGGCCCAGATCAAAGCAATGGCCAAGCCGCTGCTGCAGCCCTCAGAGCTGGGCACTGCTGGCACCACTGAGGAGCAGAAGGAACAGGCGATCCGCACCAGCATGGGTGTGTTCCTCAATCGCACTGCTGACCCCTCAGGCCTGCTGGCGGCAGTGGAGGACAAGATCGCAG…
c10047_g2_i1	-5.56637	1.66e-12		---NA---	916				1	F:starch binding		IPR002044 (SMART); IPR002044 (PFAM); IPR013783 (G3DSA:2.60.40.GENE3D); PTHR15048 (PANTHER); PTHR15048:SF0 (PANTHER); IPR002044 (PROSITE_PROFILES); IPR013784 (SUPERFAMILY)	TGTAGATATGTTTCTTGTGACAGCCATTGACTGCATCTCTCGCAATGTGCTAGTAATCTACTGCCGTTCCTCCTAAGCGTTCTCCTAGTAGCAATCTACAACTGGTGTACATCCAAAATGGCTCCGTGCTCTGCTTACAGTGTTAGCCAGCGCTCTGCGGCAAGCAGCAGCATGCAGTGCCTCGTGGCACCTGCTGCTTCTACCGGCCGCGGCACATTCCGTAGCAATAGCTGGCGAACGAGGCATGCTGAACGTTTGCGTCCTTCAGCAGCCGCGGCTGTGGAGGTCCATCCGCTGCATGCAGACGTGGCCGCTTACTATGCAGACTATGCAGGCACCTCCTCGGTGCTCACACAATCGCAGCCGTCTCAGCAACAGCATGTTGTCGAGGTGCACTTG…
c10047_g3_i1	6.1825	0.00103079		---NA---	226							no IPS match	GCTGCTGCTGCTGCCACCTGCAGGAGGTTTGATGCTGTCTCCTGCAAGGTGGTCTGCGCTGGGATGCTGCGCGTGCTGCTCTGCTGCTGTTTCTGGTGGCGGCAGGAAGGCATCCATGTCTATAGGATAGGGATATGTTTGCGGGGCATGCAGACAGCCAAGGAGGTATCCAGCTACAAGGCACAACACAGCAATGCTGCGCGTGCCGAGCACTCTGCTGTTGCTG
c10048_g1_i1	2.1386	1.09e-05		rRNA methyltransferase 2, mitochondrial [Cicer arietinum]	870	10	1.48e-142	0.68	3	P:RNA methylation; P:methylglyoxal catabolic process to D-lactate via S-lactoyl-glutathione; F:methyltransferase activity		IPR002877 (PFAM); IPR029063 (G3DSA:3.40.50.GENE3D); IPR015507 (PIRSF); IPR015507 (PANTHER); IPR015507 (HAMAP); IPR029063 (SUPERFAMILY)	TTTTTTTTCTTTTTGAGCTGTTACAGTATGACAGGTGCTAGCACTCCAGGTGTCCGCTACTGTCCGTCCTCCTAGCAGTCTCCACCAGCCTGGTGTCGCACACTACTTCTTCTTGGGCTGCTTGCGGCCCAGTCCTATCGCGTAGAACTCCCTGCTCATGGACCTGCTGGCCTCCACCCTCAGCCGCACCACCTTGGTGAAGTACTGCTGCATCAGCTTGGTGAACTCCTGCGTGCCTGACCCCTCGTACACCTTCATGACTAGGTTGCCGCCAGGTCTCAAAAAGCCGCTGTGCCGAAAGCCAACCTGCTGCTCAAAAGCCTCCCCATACAGGTCATAGTAGTGCCCTGTGGCCACGTTCATGGCAGTGCCGGCAAGCTCTAGCGACAGCTCCACGTC…
c10048_g2_i1	4.26844	1.92e-12		---NA---	4969							no IPS match	GTTGTTGCTGCTGCAGCTGCTGCTTTGCTGGTACCAGGAGGTTGTAAACTTTATATGGTGACGATTTCACTGGCTTCGCTGCGATACACCCGCAGCAAAGGGTACAGCAGCAGCAGTCGTGGCCCGTACTCAAGTATGCTCCGGCTGAGGGTTTCCCAAATCCCACTGGCACAGTTGCGACTGTAGCCTTTAACACAATAATGGCAATTCTGCTTCAATCGAGCAGGTTCGATCCACGGCTCTGTTGTGCAAACCCCAGTTGAAAGCACTGCTGGCAGCAACTCTGTGGTGCCTGAGCACGCAAACGCAGCCTTAGACCACTCTGAATGGAATCCGCCGTGAACGAACTCGCGTATGCTGTTGAACTTAACACAGACGGTTCGAGTTCGCTGGAGCATA…
c10049_g1_i1	2.05817	0.00076538		[Physcomitrella patens]	1604	10	5.24e-173	0.716	5	C:membrane; F:methyltransferase activity; P:steroid biosynthetic process; C:membrane-bounded organelle; P:methylation		no IPS match	CTGCTGCTGCTGCTGTCTGCTGCCACCTCTGATGTCAGCCCTGTGTCCGCAGCCCTCACCAGTCCCGCCCACAAGCAGATCTCAGCTACCAGCAGAAACCGAGCCAGTGCCAACACCCACATGCCTGATGGTGTGCTGCTGCTACTGCTTGTGGCTGCTGCATCTCCAGCAGCAGCAATTCCTGCCTGAGAAGCACTCTTCAAAGCCACCTGTACAGCACCATAAGCTGCTGGCCACTCAAGACAGCTTGCTCTTGTTACTTTCAGGCAGCTGATAAGCAGAGAAAACAGCTGCTGTTGCGCGGCAGCTGAACCGCCCTCTTCGGCAGTCTACTGCTGCTGCTGCTGCTGTGTGGCGCTTCACTTGGGCTTCTGGAAGACCAGCATGTGCATGGGTGAG…
c10049_g2_i1	#N/A	#N/A		---NA---	903							no IPS match	CAGCAGCAGCAGCAGCAGCAAACTCAGCGCAGCTGGAGGCGCTCAGAAAACGCTGGCAAGGCTGCTGCACAGGCAGCTAGCCCAGCAGCGGACAACAAAGGCACAACTGCAGCACAGGAAATAGCAGCAGCAGAAAAAGCGGCAGAAGCAGGGCTAGAAGCATCTGACGGCAGCACCCCAACCAGACCGCAGCGAAGCCCTTGGAGGCAGCAGCAGCAGCAAGGTCGGCAGCCACACAGCAGCAGCAGCAGGCCTGTTGTCCGCCGCGGTGAGCCAGGTTGGGCGAAGCAGGCGTGGCTGTGGTGCCAGCAGGAGGGCGCTGCATTGGAGCGCTACAGCCAGGGTGAAGTCAAGGAGCTGCTTGCTGCTGCTGCTGCTGGCTGGCGTCCTGCTTCTCCT…
c10049_g2_i2	#N/A	#N/A		---NA---	796							no IPS match	GAGGCAGCAGCAGCAGCAGCAACACTATTAGAAGCCGGCGCGAGGGCAATCGCATTGCAGGATCGCCTAGATTACCGACATCAGGTTCTGTTTGCTGCCACACTCTGCAACAGCCTGGCAGCAGCCACACAGCAGCAGCAGCAGGCCTGTTGTCCGCCGCGGTGAGCCAGGTTGGGCGAAGCAGGCGTGGCTGTGGTGCCAGCAGGAGGGCGCTGCATTGGAGCGCTACAGCCAGGGTGAAGTCAAGGAGCTGCTTGCTGCTGCTGCTGCTGGCTGGCGTCCTGCTTCTCCTGCTCCAGTTGCTTCAGCCACTCCTTCACCTCGACCTGGAAGCCCTGCAGCGCGTACAGCATGCGCAGCACCACGCCGCTCTTGGTGCCAATGGCGGGGGCCAGCTGG…
c10049_g3_i1	-5.12892	5.46e-07		---NA---	243							no IPS match	GCAGCAGCAGGTGCAGCAGGTGCTGCAGCAGGAGTTCCCTGCACTGACACCTGCAGCTGCTGCTGCCGCTGCTGTTGCCGCTGCTGAAGCTGGTGCGTTTGCAGGGGGCGGCGATGGCGATGGTGCTGCTGCTGCTGGCTGCAAGGAAGAAAGTACTAGCAAGCAGCTTAGCAGCAGCAGAGGAAGCAGAGCAAACCTGCTGTAACTTGTAAGCGCTGACGATGCTGGCGAGCGCCGCCATCG
c10049_g4_i1	#N/A	#N/A		---NA---	241							no IPS match	CAGCAGCAGCAGCAGCAAGTGCAAATCAAGCAGCAGAGTGCCGGCCGTCCGGCAGGAGCAGCAGCGGCGGCGGGCAAAGCAGCTGTGCCGGCTCGCAAGTTCCACTGGGCCAGTGTTGCGCTTAACGTCATCAGCTGGGACCTGAGCAAACCTGTGCCTACCATCAAGCCCAAAACAAGCCGCAGCTTGGCAGAGCTCGATGCCAAGTTTGCAGGGTGGTGCCGCTCAGCAGTCAACCCTA
c10049_g5_i1	#N/A	#N/A		---NA---	486				1	F:nucleic acid binding		IPR001374 (G3DSA:3.30.1370.GENE3D); IPR001374 (PFAM); IPR001374 (SUPERFAMILY)	GCAGTGGCGGCAGCAGCAGCAGGAACAGCACCTGGGCGCAGCCTAGATGAGCTTGCACCGCACAACATGCACATCAGGATAGATTATTCCTCCGGAGGTCCTTTCTCACTGCACGGCTGCCCAGACAACGCAACAGAGCAACCAGCAGAGGAGCAGCAGCTGCACTCGACAGAAGGCAACCCCAGCAATGCAGCACACCAAGTAACGTGCTGCATTCTGGACAGCCCTGCCTGCCCAGATGTCTACCAGATACATGAGCTGCTGCAGTGGTTCCAGCAGGCCAGCAGCCACTCACGCGAGCCAGACTATCCTGCAGGAGACACCAGGGTCACGCTAAGCCTGCCTTCACACCTTTCGAAGCGAGAGCGCGCCATCTGGCATGGCGCAGCACAACGGCTG…
c10049_g6_i1	#N/A	#N/A		---NA---	475							IPR020683 (G3DSA:1.25.40.GENE3D); IPR020683 (SUPERFAMILY)	CTGCTGCTGCTGCTGGTGAGGATGCACTGCCACAAGAGCTTGCTGAGCTGATTCAGAAGAGGGAGGCATCCATAGCTCTGATTGACGCCTTGAACAGCAAGGATGAGGCAGCTGCCTTGGTGCTGCTGCAGCAGGCCCCAGCTAGCAGCAGGCTGGCTTGGGTGAGGGACAGCACCTCTGGTGGCTACCCGGCACATGTGGCAGCGTGGCACGGGCTGGGCGGGTTCTGTAAGCAATTGGTGGAGATGCACGGTGTAGCCATCCTGCAGCAGCATGACATGGCACGCAACACACCCATCAACCTGGCACAGCAGCTGGGCCACCAGCAGCTGGCAGCAGAGCTGGAGCAGCTACGGCAACAGGCACTCCAAGCAGGTGGCACTGCCGGCAGCAGTAGTG…
c10049_g7_i1	#N/A	#N/A		---NA---	331							no IPS match	GCTGCTGCTGCTGCTGCCTCCTTGACAGTTGGTGCTGACTGGCTGCCTGCCAGCACAGAATCTAGCCGAGCAGAACGGCAGGTGGCAGCCTGATCACCTTCAACCTGTGCTTGTTGCAAGTTGTTGGCAAGAAGGTGCACTGTTGCCGCGTAGTGACTCAGCAGGAATGTCTCTGTGGAATCGGCGTCTGCAGCAGCAGGAACCTTTGTCACTTTGCTGCTCTGCTGCACAGAGTGAAGGATGAAAGGCGCCAACTCCAGCAAGCTATCCAGCAGCAGGGAGCAGGTATGCTTGTGCGGAACAATTTCTTTTGCTGCTGCTGCTGCGGCTG
c10049_g8_i1	#N/A	#N/A		---NA---	607							no IPS match	GCAGCAGCAGCAGCAGGAGGAGGCTTGCGGGGTGCTGCAGCAGTAGATGGCTGCTTAGCTGGTGAGCCAGCAGGCTTCAGCTGCTGACAAGCTGCTGCTGCTGCTGGCCTGCCCGTGCCACTAGCTGAACCTGGCCTGCTTCCTGCTGCTGCTGCTGTGGGCTGTGCAGCAGCTGCAGTGGAGCTGGCCTGCTGTGCAGTAGCAGCTGGGACACTGCTACCACCCACAGCTACTGCTGGTGCTGTTTTAGAGGGAGCTGTCTTTGACGACTTGCCTGCTGCCGCAGCAGCCTCCGATGTAACAGAGCCCTCCGCAAGCTGAGGTGACAACTGCTGGCTGGGAGCAGCAGCAGCAGTGGCTGGTGCTGCTGGTGAAACCTGTACAGCTGAGGATGCATTC…
c1005_g1_i1	-6.57543	9.97e-05		---NA---	440							IPR013083 (G3DSA:3.30.40.GENE3D); IPR011011 (SUPERFAMILY)	GCAGCAGCAGCAGCAGGATGAAGATCAGCTAGATCCCAAAGAGGACGGCAGCAGCAGCAGCGAGGAAGAGGACGAAGCGCTCTGGCAAAGGCTGCAGCGCTTGCAGCAGCAACAGCAGCAGAGGCGGCAAGGTAACAGCAACAGCGGCAGCGATGTGCAGCTGCTCACCTCCATCAGCAGCAGCAGTGACGATGGTAGCGAGCAGCAGGTGGCGAGGGGCCGTGGGGCAGCTGCGCGTGCTAAGGCGCGTGGCAAGCGCACAGCGAGCCCCATGACAGCCGATGCAGCTGCGACCAAGGCTGCTCAGGCCGCATCCAGCCGGTGCGGCTGCTGCAGCCGCGCCATCGACCGCTTCATGCTCAGCTGCAGCAGCTGCGCCGCCACCTTCCATATCGACTG…
c1005_g1_i2	#N/A	#N/A		histidine-aspartic acid phosphotransferase 1 [Chlamydomonas reinhardtii]	3212	10	1.11e-35	0.715	6	F:2-alkenal reductase [NAD(P)] activity; P:phosphorelay signal transduction system; P:oxidation-reduction process; F:transferase activity; F:signal transducer activity; C:intracellular	EC:1.3.1.74	no IPS match	GTGTGATCGGTACTGTAAAGGCGTCTGCAGAGAGTGACTGTCCAACTCAGGGTCGTGCTGGCATAATGCCAGGTTGTAAAGCAAAGCCTTCAGAAGATGCGGCACCTGATACACCAGAGCTCTCATCATGTAATTACCCTTGTCCCTCTTCACAGCATATGATATGCTTTTCTGAAAATTTCAAGTGGTCTTAAAGCACACTACACTGCTATGGGGCCAGTGGCTAATGTCACTGAGTGCCACCCAGCACCAACCATCCCCGCAGAAGCCAGCTGCTGCTGCCTCTTGTCACACAGAGGCAGCTTCCATCAGTGTCGTGCACAAAACATGCAAAGCCAGCTGTTCACGCATGCAGCGCAGGCGCTGCCTGTTGTAGCATACCCTGATAGCATGCTGCAC…
c10050_g1_i1	#N/A	#N/A		---NA---	562							no IPS match	ATCAACGTACTGATGAACCCTGGTTGTATCCATCAACTTCAGCTGAACCAGAACAAAACAGTTGTCAGTTGATGCACAGCACACGAAACTCACGACACAGAACTTCTGTGCAGCTCTGTTAGCTACAAGATGAAACATAGGCCCATGCGGGCACCGCGGTGCACTCGGCCCAGAGAAAATACACAGGACTTGTACAGCAACAACAAAGACAGCATAACCCTCGATACCAAGACTCATGCGCCACAACTGGCAAGAAGCTTGACATCTCCCAGAATCTAAACCATAAGATATCTGCTTCATGCCAATTGCTATGGCAAAGTCATTGGTAACTACTCTCATGTCTAACAGCTAAGCCAGGCCACTACCACAGCACAGCTGCTTGCCACACTCATCAACAGC…
c10050_g2_i1	-5.72487	7.4e-10		hypothetical protein CHLNCDRAFT_57278 [Chlorella variabilis]	782	8	3.89e-14	0.55	1	F:starch binding		IPR002044 (SMART); IPR013783 (G3DSA:2.60.40.GENE3D); IPR002044 (PFAM); PTHR15048 (PANTHER); IPR002044 (PROSITE_PROFILES); IPR013784 (SUPERFAMILY)	AGGCGCAGGCAGCAGCAGCAGCAGTCAGCGCCTAGCTAGCCTTCGCTTTAGCATTGTGCGTGCTGTGGATTATGGTCAGAAGCTGCGGCTGGTTGGCAGTCCGGACTGCTTGGGGGCCTGGGATGCTGCGCAGGGTCCTGATATGAAGTGGCATGAGGGCCACAAGTGGACGGCATGTGCTGAGCTGGCAGCTGGCAGTCACGAATTCAAATTCGTGGTTGTGCACAGGTCTGGGCAGATGGAGTGGGAGCCTGGCAGCAACCGCGTGCTGGATGTGCCAGCAACAGCAGCAGAGATGCAAGTGTCGGGGCAGTGGGGTGAGACCGGCGACACGGAAACACTTGAGTTGCTGCAGCAGCCGAGCGTCAGTGAGGGGCGGCGCCGCCAGCAGCAGCTGGT…
c10050_g3_i1	#N/A	#N/A		histone-lysine N-methyltransferase, H3 lysine-9 specific SUVH3-like [Jatropha curcas]	1609	10	3.32e-42	0.519	1	F:protein binding		IPR001214 (SMART); G3DSA:2.170.270.10 (GENE3D); IPR001214 (PFAM); PTHR22884 (PANTHER); PTHR22884:SF352 (PANTHER); IPR001214 (PROSITE_PROFILES); SSF82199 (SUPERFAMILY)	GTTTCTGTTAGCCACCTGCTGTGTCTTCTCGTTTCCGGCAAACATGGCTCATCTACTACAGCAACAGCAGCAGCAGGTTCGGCTTGGCACAGGATCACGGGCAGCTGCTGCAAGAGTGCACTACAATAGTTTCAAAGGAGCATTACGCTGCAATTCTCAGCGTCTGCCTGGCATACGCGAGTTCATCCAGGCGGAGTGCCCTGTGCAGGGTCTGGATGGCCAGCTGAGGGAGCAGGCCAAGGCCGTCACGCTGACCTGCAGCGTCATTGCTGTTGACCAGGGCGCCCTGGTGGTGCCTGGGGAGAGGCGGCTGTTTGATGTGACTGAGCAGCAGCTGGAGCAGATCATCGCGGACAGGGGGCAGGTGCTCATCTGCTGCTTTGAACCCAGCAACAGCAG…
c10050_g3_i2	#N/A	#N/A		---NA---	256							no IPS match	CTCGTTTGGTGTGGTCATCATGCACACCGCTCGGCAGGCAAGTTTTGCTTGCACTGCTCTTTACATGTTGCGTCACTGGCCTCCGGGCAGGTACGACTATGGCAGCACCTACATCGAGGAGAACCTGGGTGGCGTGTGCCTGTGCGGCACGCCTGCCTGCAAGTACAAGCCGCCGCAGCAGGCGCAGGAGCAGCAGCAGCAGTGAGTGACACTGCAGCTGCTGCGATGGGTGGTACGGCAGGTGGCGCAGTATTGG
c10050_g3_i3	#N/A	#N/A		histone-lysine N-methyltransferase, H3 lysine-9 specific SUVH3-like [Jatropha curcas]	1745	10	3.24e-44	0.525	1	F:protein binding		IPR001214 (SMART); G3DSA:2.170.270.10 (GENE3D); IPR001214 (PFAM); PTHR22884 (PANTHER); IPR001214 (PROSITE_PROFILES); SSF82199 (SUPERFAMILY)	GTTTCTGTTAGCCACCTGCTGTGTCTTCTCGTTTCCGGCAAACATGGCTCATCTACTACAGCAACAGCAGCAGCAGGTTCGGCTTGGCACAGGATCACGGGCAGCTGCTGCAAGAGTGCACTACAATAGTTTCAAAGGAGCATTACGCTGCAATTCTCAGCGTCTGCCTGGCATACGCGAGTTCATCCAGGCGGAGTGCCCTGTGCAGGGTCTGGATGGCCAGCTGAGGGAGCAGGCCAAGGCCGTCACGCTGACCTGCAGCGTCATTGCTGTTGACCAGGGCGCCCTGGTGGTGCCTGGGGAGAGGCGGCTGTTTGATGTGACTGAGCAGCAGCTGGAGCAGATCATCGCGGACAGGGGGCAGGTGCTCATCTGCTGCTTTGAACCCAGCAACAGCAG…
c10051_g1_i1	#N/A	#N/A		---NA---	501							no IPS match	GGTAAAAGCAAGCTGCGCACCTTAAAAGCGATGCTGATAGCTGGACCAGGACGGACCCGCCCAATCCTCCTGGCACTCCAAGTGCGCTGCGTAATTGTTGTATGGCCCGCAGGGGCTAAGCCACCCACAAACAACCTTACGTTACACACTCATTTTTCTTTACACGCTCAACCCAAGTAGTGGCTCATAAAACAGCCATGCGCATGCACCACAAACAACTTGCACACTGCAAAGTGACGCCGCTCATAAGGATGCGCGGCGCCAACACATAAAACACAACATGAAACTTTGACGGCGTCAAAACAACACAACTATCAGCACAGTCCAACACCAACTCAGTTGATGCCGGCTCATGTGTGGCACTTAGTGGTCTTGCTGCGTGCACCATGCACAGCGCCC…
c10051_g2_i1	-2.70759	0.00251809		---NA---	370							no IPS match	GCATCTTTGTTCATTGTGATTGAGTCTATTGTAAAAGTATTCGTTGCTGTTTTCCACTCCGTACAAAGGCTCGCAGCACCGATCTGATCGCAGCACGCGCGACTTGGCTGGCAGGAACCACTAAACACACAAGGGAGAAGAGCAAGCAGGTTACTGCGCGCATCACGATGCATTAATTGCTTTCCGCCCCGCCCAGCTTGGATCTGGCTATCGCACTGGCGCTTTCCCACCTGCAGCTGGTGGCGTGTTGTTCCGGCATGCTCAGCGATCAACATGGAGGATGCATGTACCCCTCTCTGGACACCACGGCGGAATTTATGCCGGAAGACGCACTGGAGCTGCTCGTGCAGCAGCAGCAGCTGCCGCAGCA
c10051_g3_i1	#N/A	#N/A		---NA---	1523							no IPS match	GCGGCAGCAGCGGCAGCAGCAGTACGTGGCAGCAGCGGCGGCGACATCATGCCTGATGAGGCTCGATACCCTGTTGTGCCAGTTGCTATGGGGCCTTCAAGCTAGGCCATATAAAGCACCTGCTGATGCAGCAGGTTTGGTGAAAGCCAGGCGCAAGGATAAATCATTTTTTTCCGGGATGGGGTTTCCTCTGAAGTTTTTTGGGTTTAGCGGAACAACGTCATGTATTCTGATTGGTTCTTTGATGCGGACAGCTGGTGTTGGCAGCAGCAGCAGCTGTAGACCAAGGTGTAACTCATGAAAAGGCCATTTGGGGGCCGGGCGACAGGCCAAGTTATGCAGTGTTCAGGCCGAATAGGGTTCAGCTGCTCTATGTGGTGCTGCGTGTGGCAGTGCTGG…
c10051_g4_i1	#N/A	#N/A		EVI5 isoform X1 [Nicotiana tomentosiformis]	1445	10	4.35e-140	0.721	1	C:cytoplasm		IPR000195 (SMART); G3DSA:1.10.8.270 (GENE3D); IPR000195 (PFAM); PTHR22957:SF212 (PANTHER); PTHR22957 (PANTHER); IPR000195 (PROSITE_PROFILES); IPR000195 (SUPERFAMILY); IPR000195 (SUPERFAMILY)	GCAGCAGCAACATCAGCAGCAGCAATAGTGTGGGTACAGATTTGCCCTGTGGGCCCTGCACATTGCAACCGGCTCCTTGTGCCTCAGCCCCAGCAGCAGCAGTAGGAGCAGCAGTGTGGTGCGGGCAAATGATTGAAGAAGTTTCTCTTGCAGCAAATGTTGTGCACCAAGAGGGCTGAAGCTGCTGTCGTGCGTGCTGAGCTGTTGTTCGGCAGTGCTGCTGCTGCCGCTGCTGCCGCCGCCTGCGCTGCTGCCACCTGCTGCTGGTACTTGTGCTGCAGCAGCTCTAGCTGCCGGGAGACTGGGATGCGCAGCGCAGCCTTCATCAGCACATCTGGGTGTCGTGCCAGCACCGGAAACTTGCGCCCATTCAGTGCCTCCACCAGCCTCTCAAAGGGC…
c10051_g4_i2	-2.633	0.000154654		EVI5 isoform X1 [Nicotiana tomentosiformis]	1869	10	3.77e-138	0.721	1	C:cytoplasm		IPR000195 (SMART); G3DSA:1.10.8.270 (GENE3D); IPR000195 (PFAM); PTHR22957:SF212 (PANTHER); PTHR22957 (PANTHER); IPR000195 (PROSITE_PROFILES); IPR000195 (SUPERFAMILY); IPR000195 (SUPERFAMILY)	GCAGCAGCAACATCAGCAGCAGCAATAGTGTGGGTACAGATTTGCCCTGTGGGCCCTGCACATTGCAACCGGCTCCTTGTGCCTCAGCCCCAGCAGCAGCAGTAGGAGCAGCAGTGTGGTGCGGGCAAATGATTGAAGAAGTTTCTCTTGCAGCAAATGTTGTGCACCAAGAGGGCTGAAGCTGCTGTCGTGCGTGCTGAGCTGTTGTTCGGCAGTGCTGCTGCTGCCGCTGCTGCCGCCGCCTGCGCTGCTGCCACCTGCTGCTGGTACTTGTGCTGCAGCAGCTCTAGCTGCCGGGAGACTGGGATGCGCAGCGCAGCCTTCATCAGCACATCTGGGTGTCGTGCCAGCACCGGAAACTTGCGCCCATTCAGTGCCTCCACCAGCCTCTCAAAGGGC…
c10052_g1_i1	#N/A	#N/A		---NA---	316							no IPS match	TGAGCCAGCCGGGATGATGCACGCCTCTCTGGAGTAAAAGCCCCGGCTGCTCGTGTCAAAGAAGAACTGGTCTGCTGCGGATGCGTTGGTGATGGCAGCCGTGTCTGCTGTCTTGGTGCCGAATGGGCACTCCTGGCAGGGTGCTGCGCTGAGCTTGAAAATCTTGTCATTTGCGTCACCGAAGTAACCATAGTTTGTGCCGCTGTTGCAGCTCACGGCCCTGTACTGGGGATGGGTGGCGTTGGATGCAGCTGTAAGCACCAGTGCCTGACCACGCAAGATGTAGCAAGAGTCTGATGACAGGGCCACAAGGGTA
c10052_g2_i1	3.25527	5.66e-09		---NA---	2185							no IPS match	GCATCATCCCGGCTGGCTCAGTGCTCATGGGCGGCCTGGCCCTGGCTTGCCCCAAGGGGCAGTACAACGACGCAGCAGGAGACGATGCACGCTGCCAGGCCTGCCCCACAGGCACAACGACAGCAGGCGCCAACAGCACATCTGCTGCCACTTGCAGTGTTGTGCTGCATGGCTATGGGTACAGCAACGCTGCAGCACCGTCAGTCATGGAGTGCCCCATTGGCACGTACTCGGAGAACGAGAGGCCCATCATCGCAGGCAGCGCGGCAGGCGCCTGCACAACTTGCCCCGGCAACAAGCTCACACCTTCCACCGGTGCAACGACTGCGACCTCATGCACCATATTTGGCTGCAGTATGCCCACTCGGCTGCGGCATCACATCTACCAGCGCTGGCGCG…
c10053_g1_i1	-2.27462	0.00525203		---NA---	242							no IPS match	TGCTGCTGCTGCTGCTGCTGAGCGAGATGATGGATCGCTGGCTGCTGGTATGGTGTGTTGGTTTGCAGCAGGGGGCTGCTTGCATGTAAGTGATCAGCTGAAGGGCTTAACCCAGCTTGCTGCGTTGCTGCTGCTGCTGTGGCTGCAGGAATTGCAGGAGTCTTGCTGCTGCTGCTAGGGTTCAAGCCAGCCACCTGTAACAGCTTCGACAGCAGGGTGTGCCGCTGCTGCTGCTGCTGCTG
c10053_g10_i1	-6.10524	9.59e-09		---NA---	286							no IPS match	GAAACTGGCAAAGGTCGTGAGTTGGTGGTCGTCGCTCTTTCTCCACCTGGGGTTACCTACCTCACGCTGTTACTGAGACTGGCAACCGGGGGAGGTTATGTAATAAAGAAATTTCTTCAAGGTTACCTTGTGCCAGCCAGCTGCCAGCTGCTTTCCCTGAATGTCCTGCATAAGCACTACAACCATGAGAGTGCCAGCAGCACACAAGCAGGCAACGGTCTGCCAGCTCAGGCCCCCAAGGGCGCCAGCACAGCAGACAGCCTGGCGTCCACTGCAGCAATCAACG
c10053_g11_i1	#N/A	#N/A		---NA---	523							no IPS match	GCAGCAGCAGCAGCAGCAGGAGAGCCGTACTGATGGCGACATTGCTGCTGCTGCGCTAGGCCTCATTCGCCGGCTGCGGCTGGGGCTTGCTGACAAGGTGGAGTGCATTCTGCGGCGCGAATTTGAGGAGGTGTGGCTTGATGTGGTGTGCAGGAAGCCACCTTGGAAGGATGGCGACTTCCTGCATGTGCTGCATAAGCACTGGCGCTCTGCATTGCAGCCCATTATGCACAGCGGGCGGTGTTTGTTCCCTGCAGGGGCACCTGTGCAGCTCAGCTCGGCACAGCAGCAGGCAGCTTGAGGAATCAGCCAAGAGTCTCATGGTAACACACAGGAAGCTGCTGCGACACAGCAGCTACTCGCAGCTGCAGCTGCTGCGCATGGAGGCTGATGTGGCAG…
c10053_g11_i2	#N/A	#N/A		---NA---	486							no IPS match	GCAGCAGCAGCAGCAGCAGGAGAGCCGTACTGATGGCGACATTGCTGCTGCTGCGCTAGGCCTCATTCGCCGGCTGCGGCTGGGGCTTGCTGACAAGGTGGAGTGCATTCTGCGGCGCGAATTTGAGGAGGTGTGGCTTGATGTGGTGTGCAGGAAGCCACCTTGGAAGGATGGCGACTTCCTGCATGTGCTGCATAAGCACTGGCGCTCTGCATTGCAGGGGCACCTGTGCAGCTCAGCTCGGCACAGCAGCAGGCAGCTTGAGGAATCAGCCAAGAGTCTCATGGTAACACACAGGAAGCTGCTGCGACACAGCAGCTACTCGCAGCTGCAGCTGCTGCGCATGGAGGCTGATGTGGCAGCACATGTAATGCAGCTGCTGCAGGCCTTTGGTGCAGA…
c10053_g2_i1	-1.8661	0.00317114		---NA---	290							no IPS match	CTGCTGCTGCTGCTGCTGCCCTGGGTGTTGGTGCCTCACAGCATGCCTGATGACACGATGCTGTCCTGCTCCTGCAGCAGCAGCTGAAACTGGGCTAGCTTTGCTGTCTGCTGCACTGGCTGATGCTCTAGGCGCTGCAGGTGGTGCTGCCTCTACTTGCGCTGCTGCTGCTGTTGCTGTGCTAGCTCTGCGTGCCTCCCCTAAGTGCCCCGACTCTGATGCTCCCAGCAACTGCCTCTTCCCTCCTGCATCTTCTCTACTGCTGCCCTCTACTGCTGCTGCTGCTGCTG
c10053_g3_i1	-4.23072	8.5e-09		---NA---	833							no IPS match	GGCAGCAGCAGCAGCAGGTGGCGCTGGAGGACCCCGAAGAGGATTATGCAGACCTCTGTGACCTGTTAACTCAAGTTGAGGAGCAACACGAGGTCTACAGACAATCGCAGCAGCAGGGGAGGGGTGCAGGGGCTGCAGCAGCAGCTACAGAAGCCGCAGCAGTTGGCATGACAAGTGCGCCACGCCCGTATGAGGTCGTGTATGACAGAGTCAGGCAAACAGCACGGCGAGGCGGTGCAGCAGCTGGCAGCAGCGTGCATGGGCAGCAGAAGCGGTCGGCCCTGTATGGAAGCACAGCTGAAGAGCAGGGGCCGCCCAGTGCTCTCAGGTGGCGCAGCATTACAGGCGACAGGCAAGGCAGCACAGCAGGGCGGCAGCTGGAGCGGCAGCATCAGCATC…
c10053_g4_i1	-2.25639	0.0098996		---NA---	290							no IPS match	GCAGCAGCAGCTGCTGCTGCTGCGTATCAGCAGCAGCCGCAGCTGGTAAGTCAGCAGCAGCTGCAGCAGCTGCTGAAGCCGGCGGCAGGTGCGTAATCCCCACAAGCCCTGCATCATCTGGCGTGGCAGATGCCCAAAACGGATCAACCAGCTGCACATGCCGCCTAAAATACGCTTCGGGGCTGTTGCGACTGCCGCCCTGGCCTGCAGCACCACCAGTGATGCCGCCAGATGCACCAGACATAGAGGATGCATGCTGCAGCATGGCTGCTGCCCTGGCACTGGCAGAT
c10053_g5_i1	-3.73846	1.68e-10		Cytochrome c6 [Monoraphidium neglectum]	658	10	6.05e-37	0.788	3	F:iron ion binding; F:electron carrier activity; F:heme binding		IPR009056 (PFAM); IPR009056 (G3DSA:1.10.760.GENE3D); PTHR34688:SF1 (PANTHER); PTHR34688 (PANTHER); IPR009056 (PROSITE_PROFILES); IPR009056 (SUPERFAMILY)	CAGCAGCAGCAGCTGCAGCAGCAAAAACAACGAAAGCCAAATCTACAGTTGCAGCAGCTCAGAAACTCAGCTATACATGTTGCGGGTGTGGTGGCATCCCTGGTGCTCTGCAGTTCAGCAACTGCTGCACCAGCTGATGTCTTTGCCACGAAATGTGCAGGCTGCCACGTTGGCGGTGGCAACATAGTGCAGGCCGGTGCCACACTGTTCCCAGCAGATCTAGAGAAGAACGGTGTAGCTGACAGCAGCAGCCTCTACCAGCTCATCTATGCTGGCAAGGGGCGAATGCCAGGCTTTGGGCAGGAGTGTGCACCAAAGGGCAAGTGCACCTTTGGTCCCCGCCTAACCGACGAGGAGGTGCAGCAGATGGCGCAGTATGTGCTGGAGCAGGCAGCAAAC…
c10053_g6_i1	#N/A	#N/A		---NA---	929							no IPS match	CGTTGATGCTATGGCTTGATTGAGAAACATGATGATGATGATGACTGTACACATCATCATGCATATGAGATGCACAGCTGCGCATGGGCTTTAGGTAACCATTCAATGATTAAATGGAATCCCGCTCGTGCGCATGCGGCATGCTGAGGTAGCATTGTCTATGTAGGCACGCATGCAGCAAGCAACTCAGCTGCAGTCAAGTCAGCACCCCACATATGCAACGGATGCGCTTGTTGTGACCTGTTGTGACTACAGTTGCTCCTTGCTGGAGCTGGTGCACATGCAGAGAAGTACTGCATGTTTGAACGGTTTGAGTTCACAACTTACACTTACATGTCCCGAAAACACAGAGTGTGGTTGAGGTTTGGCAATCCCATGGTGCACTGCTACTTTCAAACC…
c10053_g7_i1	-2.24671	0.000226815		E3 SUMO- ligase SIZ1-like isoform X2	980	10	3.13e-34	0.488	1	F:zinc ion binding		IPR004181 (PFAM); PTHR10782:SF42 (PANTHER); PTHR10782 (PANTHER); IPR004181 (PROSITE_PROFILES)	CAGCAGCAGCAGCAGGAGCAGCACCTGCTGCTGCGCCACTGCTGTCTCGCCGCTGCTGCTTGTGCTGCCGCTGCTGCATCAACTCGAGGCCTAGCGCCCCTGCTGCTGGCGCATCGCTGTCTGTGGATCTGCGCCGCTTGATGCCTCCGCCAGTCTCTCCTTTGAATGCTGCCCGCAGCTCTGCTGGGCTGGACGGCTGCAGCACACTGAACCAGGGGCAGGCGCTGCCACTGGCTGCACCCTTGGGGCGCCAGCGACCATCTGGAGCCACCTCTACTGCTTCTACGCCTTCTGCCAGCCCAGCCCCTCGCAACGCCTTCAGCACTGCCCCCAGGTACGGCTCCACCACCAGCTGCGCCACACTACGCAGCGCCATCGTCTGCGGGCACTGCCACTTGC…
c10053_g8_i1	-3.49749	0.00989578		---NA---	392							IPR002716 (PFAM); IPR029060 (G3DSA:3.40.50.GENE3D)	CAGCAGCACCAGCAGCTGGTGCTGGTATTAGACACAAATGTGCTGTTGGATGCGAGGGGCTTGGTGCTGCTGCAGCAGCTGCAGGACTTGCGGGACAGCTGCAGGGCTTGGCTGCAGCTGCTGGTGCTGCTGCCCTGGACAGTGCTGGTAGAGCTAGACCGGCTCAAGTCAAGACATGACTCAAATAGCCAGGATGGCCTGTCTGTTGCTGGCCAGGCCCGGGCTGCATTGAGGCATCTGCAGGCAGCAATGGCGCAGAGCAGCAGCTGCAGTCATATGTATAGCGCTCAAAGCATCCAGGAGTTCAGAGATGCTGCACGTGAGCACAGCCTGGGAGAGGGAGACAGAGACTTGGTGGCAGACGACCGCATTCTGCAGTGCGCCATGCACAC
c10053_g8_i2	#N/A	#N/A		---NA---	292							IPR002716 (PFAM); IPR029060 (G3DSA:3.40.50.GENE3D)	CAGCAGCACCAGCAGCTGGTGCTGGTATTAGACACAAATGTGCTGTTGGATGCGAGGGGCTTGGTGCTGCTGCAGCAGCTGCAGGACTTGCGGGACAGCTGCAGGGCTTGGCTGCAGCTGCTGGTGCTGCTGCCCTGGACAGTGCTGGTAGAGCTAGACCGGCTCAAGTCAAGTGAGTTAGCTGAAAAAAGCATTACAACATGAAGCAAGATGTGAACTTGTACTGTGGCGTGAAGTTAACTGTGAATTCACACATAGTTGCCAGTAGATGAAGTGAAGTGGCGCAGCAAAT
c10053_g9_i1	#N/A	#N/A		---NA---	222							no IPS match	GCAGCAGCAGCAGCAGCAGCTGCATCAGCTGCCAACTCTGCTTGCTCAAGCACAGACTCCCAGAGATACCCTGCCTCTGCTTCTGCTACTGCAACAGCATCCCGCGCATCTGCAGTCATGCCTTGGTGAGCTAGCTGAGCTGACGCAGTCAGGGCTCCCCAGCTGTACGGTGCTGAGGGTGTGCTAGGTGCACCGCTCGATGGACCAGCAGCAGCAGCAGCA
c10054_g1_i1	#N/A	#N/A		---NA---	875							no IPS match	GACCCACATGTAACTACTCTCTCTAAAAAAAACTGAGCATGGCTGTATGCAGCAGCACTGCAATCTAGCAAGGAAGCAACTTGCAGCAAAACTTTTGCTGAGTAAATCCACATGCATACTGTGCATGGATGGCCACAGCACCTGGTACGGGCACTGCTACTAACACAAGGCACCCCGTGACTAGCAACAGCATGCAGTGACTAGCAGCAGCATGCACAGGGCAGTACTACTGCCAGTGAACTTCTTTGTACTTGAGTTTGCCACACTGCTGCCCTGTGACAACACACTCTCAGAAATGCGACCACTATTGTTGCAGCCACCATCCTAGCGGATCCCACCCTCCTGTTACTGCTGGCTTTGGCTTTGACATGCAGCGTCTACATGCGTTGACCGCCGCGG…
c10054_g1_i2	#N/A	#N/A		---NA---	849				1	C:integral component of membrane		IPR009311 (PFAM)	GACCCACATGTAACTACTCTCTCTAAAAAAAACTGAGCATGGCTGTATGCAGCAGCACTGCAATCTAGCAAGGAAGCAACTTGCAGCAAAACTTTTGCTGAGTAAATCCACATGCATACTGTGCATGGATGGCCACAGCACCTGGTACGGGCACTGCTACTAACACAAGGCACCCCGTGACTAGCAACAGCATGCAGTGACTAGCAGCAGCATGCACAGGGCAGTACTACTGCCAGTGAACTTCTTTGTACTTGAGTTTGCCACACTGCTGCCCTGTGACAACACACTCTCAGAAATGCGACCACTATTGTTGCAGCCACCATCCTAGCGGATCCCACCCTCCTGTTACTGCTGGCTTTGGCTTTGACATGCAGCGTCTACATGCGTTGACCGCCGCGG…
c10054_g1_i3	7.31482	1.49e-05		---NA---	1075				1	C:integral component of membrane		IPR009311 (PFAM)	GACCCACATGTAACTACTCTCTCTAAAAAAAACTGAGCATGGCTGTATGCAGCAGCACTGCAATCTAGCAAGGAAGCAACTTGCAGCAAAACTTTTGCTGAGTAAATCCACATGCATACTGTGCATGGATGGCCACAGCACCTGGTACGGGCACTGCTACTAACACAAGGCACCCCGTGACTAGCAACAGCATGCAGTGACTAGCAGCAGCATGCACAGGGCAGTACTACTGCCAGTGAACTTCTTTGTACTTGAGTTTGCCACACTGCTGCCCTGTGACAACACACTCTCAGAAATGCGACCACTATTGTTGCAGCCACCATCCTAGCGGATCCCACCCTCCTGTTACTGCTGGCTTTGGCTTTGACATGCAGCGTCTACATGCGTTGACCGCCGCGG…
c10054_g1_i4	2.86808	0.00217537		---NA---	654							no IPS match	GACCCACATGTAACTACTCTCTCTAAAAAAAACTGAGCATGGCTGTATGCAGCAGCACTGCAATCTAGCAAGGAAGCAACTTGCAGCAAAACTTTTGCTGAGTAAATCCACATGCATACTGTGCATGGATGGCCACAGCACCTGGTACGGGCACTGCTACTAACACAAGGCACCCCGTGACTAGCAACAGCATGCAGTGACTAGCAGCAGCATGCACAGGGCAGTACTACTGCCAGTGAACTTCTTTGTACTTGAGTTTGCCACACTGCTGCCCTGTGACAACACACTCTCAGAAATGCGACCACTATTGTTGCAGCCACCATCCTAGCGGATCCCACCCTCCTGTTACTGCTGGCTTTGGCTTTGACATGCAGCGTCTACATGCGTTGACCGCCGCGG…
c10054_g2_i1	3.79494	1.16e-05		---NA---	880							no IPS match	GCAGCAGCAGCAGCAGCCACAGCTCGTCATCTGTCACAGCGGCATGCAGCAGTGCCAGTTCCCTTCGCGCTGCGTCAGACAATCAGTGCCAGATGACAACGCCATGCTCATCAATACTAGTTTAGAATACACTAGTCTGAAGTCAGCAATGTGCCATGCATGTAGATGCATGGAATCAAAGAATTCAAGGTAGTACAGCAAACTTGAACTTCGCTCAGATGTGGCATGTCATGTGGCACACAGACAGCAGCTTGTACAAGCTAGATAAAAGAGCGCTGTGCCCCACACCGAGTACCACGGCCATAGCCAAGCCTGGCAAGTCAGGTGCATGCCGCATGCATGAGGGCCTCACAGCAGTGCTGCAAAAGCAGCTTGGCTGGCCAATGCAATGCACACCAG…
c10054_g3_i1	#N/A	#N/A		hypothetical protein [Sporolactobacillus laevolacticus]	423	9	2.97e-15	0.5211	2	P:carbohydrate metabolic process; F:hydrolase activity, hydrolyzing O-glycosyl compounds		no IPS match	GCAGCAGCAGCAGCAGCCTGCAGTGAATGCAGAAGCAGCAGGAGTGGCACGTCCGGGTGCACCAAGCCCATGATCATCGGAGAGACTGCGGCGTTATACAACCTGTGTGACAAAGTCAACCCTGGCCGGGGCTGTGGTGACGGCAGCAGCGAGGGCACAGAAGCAACAATCAAGAGCACCTGGTGGCGGCAGGTGTTTGCTGTTGCTGACTCAACCCTGGGCCCTGCAGTGCCAAGAGTGTTCCCTCAGATCAAACTCATCAACTGGTTCGACATCAAAAAGTCAGAAGGGGAAGCACAGGGCAACACTGTGGACTGGACCATCAGCAGTAAGCCCACCATCAGGAACCCCTTCCTCACACAGCTAAACCGCAGACACACCGGCAACACAAAACCCTAC…
c10054_g3_i2	#N/A	#N/A		hypothetical protein [Sporolactobacillus laevolacticus]	1538	10	1.9e-59	0.607	1	P:carbohydrate metabolic process		IPR013781 (G3DSA:3.20.20.GENE3D); IPR017853 (SUPERFAMILY)	GTCTGCGTCTCTGGCGCAGTCGATCGGACTGCCTCCATCATTCCGCCCTATGGGACGTTGATTGGTGTCTCTATGGATTACGGAGTGTATCAAAGCAACATTAGCGCGTATGAAGCCCAGTTGACGCGCTCCCCTGCAGCGTTTGTCCTCTTCCCTCTGGTTCCCTCTGAGAGACTGGGAAGTATAGCAAGCCAAGCCCATCTTCGCCCAAATCGGCGCTCGCAAGCGCATAGCACTTGTTACTCTGGAGCCGTTCGAAGGCTTAGCAGCAGCACAGGACCCTGCTGCTCTGGTAAAGCTGTCAGAGCAGGTGCAGGCATGGGCGCAGATGGGAGTGACCGTGATCGTCCGTTTCGCGCACGAGATGAACGCGCCAAGCAATGTTGGGCCATAATCATT…
c10055_g1_i1	-7.31167	0.000216715		[Streptomyces azureus]	313	10	3.53e-19	0.818				no IPS match	TGAAAGGCCAATCAAATTCCGTGATAGCTGGTTCTCTCCGAAATGCATTTAGGTGCAGCGTCGTGTGTTTCTTGCCAGAGGTAGAGCTACTGGATGGCTGATGGGCCCCAACGGGTTACTGACGTCAACCAAACTCCGAATGCTGGTAAGTGAGAGCACGGCAGTGAGACTGTGGGGGATAAGCTTCATAGTCGAAAGGGAAACAGCCCAGACCACCGACTAAGGCCCCTAAGCGTGTGCTAAGTGGGAAAGGATGTGGAGTTGCTCAGACAACCAGGAGGTTGGCTTAGAAGCAGCCATCCTTGAAAGAGTG
c10055_g1_i2	#N/A	#N/A		retrotransposon protein	313	2	9.84e-12	0.715				no IPS match	TGAAAGGCCAATCAAATTCCGTGATAGCTGGTTCTCTCCGAAATGCATTTAGGTGCAGCGTCGCATTAGCTTGGTGGAGGTAGAGCGACTGGTTGGTTGAGCGGGACTACAATCTTAGCAATGTCAGCCAAACTCCGAATGCCATCAATTGTGTTGTGCGGCAGTGAGACTGTGGGGGATAAGCTTCATAGTCGAGAGGGAAACAGCCCAGATCGCCGGTTAAGGCCCCTAAGGGTGTACTAAGTGGAAAAGGATGTGGGATCGCGAAGACAGCCAGGAGGTTGGCTTAGAAGCAGCCATCCTTGAAAGAGTG
c10056_g1_i1	-3.59581	2.87e-06		---NA---	243							no IPS match	AGCAGGTGACGCTTTGCGCCTGTGTCATCAAACATGAAGGGCTGCACACCGCCCCTGTTGGCCAGCTGTGCGTAGTTGACTCCCTTCTTGGTGGCAACGGTGGTGGTCTTGCCGCCATTGAACACAGCCCTGCTGATCGCCTCCTGCGCAGCCATGCCTGCCATCTGCATCCTGTCAGAGCGCTGGTAGGAGGCCTGCGTTTGCAGCAGGTGACGCTTGGCGCCCGTGTCATCAAACATGAAG
c10057_g1_i1	#N/A	#N/A		hypothetical protein MGL_3949 [Malassezia globosa CBS 7966]	327	10	1.65e-25	0.86				no IPS match	TTCCCATTCAAGTCGTCTGCAAAGGATTTCCCCCCGCGCATGTTTACATTGCAATCAACCACGCTACCCCTTCCGGCTGCACGCGGCTTGTATGGTGTACGAGCAAAGCTCTATTCCAACACTAGGCATGTGCGGGACCAACGTTATCGCTTCTAGCACGGATTCTGGCTTAGAGGCGTTCAGCCATTATCCAGCAGATGATAGCTTCGCACCATTGCCCGATCGGACAGATGCAAATACCAATTATCTGAATCAACGGTTCCTCTCGTACTAAGTTGAATTACTATTGCGATAACCCTCCATCAGTAGGGTAAAACTAACCTGTCT
c10057_g1_i2	#N/A	#N/A		hypothetical protein MGL_3949 [Malassezia globosa CBS 7966]	356	10	3.88e-22	0.847				no IPS match	CTCCGTTCCCAATAAGTCGTCTGCAAAGGATTCACCCCCGTGCATATTTCAAATTGTACTGTGCGGGCAAACGGACGCCACCTTTCCGTGACGTACGCGAAACCCGCCAAACTATGGTGCACGAATGCTAGGCATTCTATTCCAACGCGTGTGACACGCACGGGACCAAACATCATCGCTTCTAGCACGGATTCTGGCTTAGAGGCGTTCAGCCATTATCCAGCAGATGATAGCTTCGCACCATTGCCCGATCGGACAGATGCAAATACCAATTATCTGAATCAACGGTTCCTCTCGTACTAAGTTGAATTACTATTGCGATAACCCTCCATCAGTAGGGTAAAACTAACCTGTCT
c10057_g2_i1	2.63024	0.00241017		[Aspergillus nidulans FGSC A4]	405	10	5.78e-45	0.89				no IPS match	GTCGGGCTGACGCTCAGCGACTCGTAGCAACAAGGCTACTTGACCGCTTACACGACCCGCTTGGTCACTTCAGTCGTCTGCAGAGGATCTATCCCCGCGCGAGGTGACATTACAATCCGCTAGCCAGCTCCCGAGGGTTTCTCCCCGGGAGCCGTCGCCAGCCTGCTGAGGTGCATGGCCCGAAGGCCTATTCGTATCCAACTACGACGTGCGGGGCGAAATCGCCGCGTTCCGGCACGGATTCTGACTTAGAGGCGTTCAGCCATAATCCGGCAGATGGTAGCGTCGCGGCACTGCCTGGTCAGACAGCCGCAAAAACCAATTATCTGAATCAACGGTTCCTCTCGTACTAAATTGAATTACCGTTGCGGCGACCTTCATCAGTAGGGTAAAACTAAC…
c10058_g1_i1	#N/A	#N/A		---NA---	292							no IPS match	GCGGGAGGCAGCAGCTGGCTGCGGCAACAGCATGGCAGCAGAGCTGCCAGCAGAGGTTGCAGGTGGCCAGTGCCTGCAGCTGGTTGCCAACAGCAGCAACAAGAGGCAGAATGTCGCTGCTGGGGCAAGCAGCAGCAAAAAGCCCAGGCAGCCACCGCCGCAGCAGCGTGATCCACCCGCTGGCGTAGACAGGCGCCCTGGCCTGTGGCTCACAGGCGGTTTTTATGCCCAGCTAGGCGACACGATCATTCAGCAGGTGAAGGCGGCTGCTAGGGACCCATGCACCTTCAAT
c10059_g1_i1	#N/A	#N/A		Fructose-1,6-bisphosphatase, chloroplastic [Auxenochlorella protothecoides]	4203	10	4.77e-44	0.553	7	P:carbohydrate metabolic process; C:nucleus; P:protein dephosphorylation; F:fructose 1,6-bisphosphate 1-phosphatase activity; C:cytosol; F:phosphoric ester hydrolase activity; F:hydrolase activity		no IPS match	CTTGCCCGTTCAACTGTATCGTTTTTTCCTTTCATGATACCGCCGTAAGCCAATCAACCCGACAGAATTCAAGTTTGATTTCTTCAGTGTGCAGGTCATCCTCTGCTGTCGATCGGATATGTCCGCTGATATCGACTGTCTCGAGGAAGCAACATTCACTCAAGGAGATCCCATAGTATACCAGCGCCCTACCTCCATCCACCACTGGCAGCTGCGCGACTTGATATCCCCAGCAGACAACGAGCAGGAGTTCTACTGCGTGCACGACACATGCATATACAGCTACAACACAGAAACAAAGCAGTCGAAGCTTGTGACCAACCTAGGATGGTCTGCCAACAGCATGACCTGCAGGGCGGGCTTCATCGCAGCAGGCGGCCTGCATGGGGAGCTTGAGGT…
c10059_g1_i2	#N/A	#N/A		[Chlamydomonas reinhardtii]	3967	10	1.07e-67	0.561	7	P:carbohydrate metabolic process; C:nucleus; P:protein dephosphorylation; F:fructose 1,6-bisphosphate 1-phosphatase activity; C:cytosol; F:phosphoric ester hydrolase activity; F:hydrolase activity		no IPS match	CTTGCCCGTTCAACTGTATCGTTTTTTCCTTTCATGATACCGCCGTAAGCCAATCAACCCGACAGAATTCAAGTTTGATTTCTTCAGTGTGCAGGTCATCCTCTGCTGTCGATCGGATATGTCCGCTGATATCGACTGTCTCGAGGAAGCAACATTCACTCAAGGAGATCCCATAGTATACCAGCGCCCTACCTCCATCCACCACTGGCAGCTGCGCGACTTGATATCCCCAGCAGACAACGAGCAGGAGTTCTACTGCGTGCACGACACATGCATATACAGCTACAACACAGAAACAAAGCAGTCGAAGCTTGTGACCAACCTAGGATGGTCTGCCAACAGCATGACCTGCAGGGCGGGCTTCATCGCAGCAGGCGGCCTGCATGGGGAGCTTGAGGT…
c10059_g1_i3	#N/A	#N/A		peptidyl-prolyl cis-trans isomerase, parvulin-type [Chlamydomonas reinhardtii]	4544	10	1.18e-79	0.603	7	P:carbohydrate metabolic process; P:response to abiotic stimulus; F:catalytic activity; P:cellular protein metabolic process; C:cell part; P:single-organism process; P:response to stress		no IPS match	CTTTTGTTAGTACACACCGCCGACGTTTGCCTCCGATTGCTGTGCCCTGACCTGTTCGCATTGCTGCTGTTGCTGTTGCGCTCCTTTCAGCAGTTCCAACAGATGCCTACATTCCATCCTCCAGACTGGGTATCGCAACCCTGCAGAGTTGCAACTCTCGAGGTGCAAGATGCTGATGGTTCAGTATCAACACAGCCAGTAGACAAACAGGCATATTATCTGTTTGGCAGGGACGCCAGCGTCTGTGACATCCCGCTGAGCCATGCCACTGCCTCCCGGCAGCACGCCGTGCTGTGCCACCACACAGATGGCCGCGTGTTCCTCATAGACCTGGGCAGCAGCCACGGCACCTTCCTGGATGGCGCCCAGCTGCCGCCCAACAAGCCTGTGGTGCTCAAG…
c10059_g1_i4	1.70671	0.000353007		peptidyl-prolyl cis-trans isomerase, parvulin-type [Chlamydomonas reinhardtii]	1919	10	1.55e-83	0.6	9	P:response to abiotic stimulus; F:protein binding; C:cell part; P:primary metabolic process; P:cellular metabolic process; P:single-organism process; P:organic substance metabolic process; P:response to stress; F:isomerase activity		IPR000253 (SMART); IPR000253 (G3DSA:2.60.200.GENE3D); G3DSA:3.10.50.40 (GENE3D); IPR000253 (PFAM); IPR000297 (PFAM); PTHR10657:SF4 (PANTHER); PTHR10657 (PANTHER); IPR000297 (PROSITE_PROFILES); IPR000253 (PROSITE_PROFILES); SSF54534 (SUPERFAMILY); IPR008984 (SUPERFAMILY)	CTTTTGTTAGTACACACCGCCGACGTTTGCCTCCGATTGCTGTGCCCTGACCTGTTCGCATTGCTGCTGTTGCTGTTGCGCTCCTTTCAGCAGTTCCAACAGATGCCTACATTCCATCCTCCAGACTGGGTATCGCAACCCTGCAGAGTTGCAACTCTCGAGGTGCAAGATGCTGATGGTTCAGTATCAACACAGCCAGTAGACAAACAGGCATATTATCTGTTTGGCAGGGACGCCAGCGTCTGTGACATCCCGCTGAGCCATGCCACTGCCTCCCGGCAGCACGCCGTGCTGTGCCACCACACAGATGGCCGCGTGTTCCTCATAGACCTGGGCAGCAGCCACGGCACCTTCCTGGATGGCGCCCAGCTGCCGCCCAACAAGCCTGTGGTGCTCAAG…
c10060_g1_i1	#N/A	#N/A		oligosaccharyltransferase complex subunit beta [Monoraphidium neglectum]	7567	10	4.68e-141	0.673	4	C:endoplasmic reticulum membrane; F:transferase activity, transferring hexosyl groups; P:cellular component organization; P:protein N-linked glycosylation via asparagine		IPR005013 (PFAM); PTHR10830:SF0 (PANTHER); IPR005013 (PANTHER)	CTGCTGCTGCTGCTGCTGCTGCTTTTCGAACACCGTGGCGGCGCTCTGAGCCAGTCACCAGTACACTACTAGATTATATAAAGCCAGACGCTCCTGCCTATAGCACGCTGCTCGCTGCTGTTAGTGACAGACCTGGTTGTGCGTTGCTGCTGCCTACAAAAGGGAATCAGCAAGTCTGGCGACCAGGTAAAAGCCCAACACACACCAACAAGCACACACTAGCTGACTGGTGCTAGGCTGCGGCAGAGCAACTGCGTCAGTTGGTGGCCGGTGAGCATTTCTGATCTGTCAGCTGGTGACTGTACTCCTACAACACATGCACAGGCTGTGGCAAGTGCTGCACTTGCACCACCGGGAGCCTCAACAACAACAGTTGCTCAGCATCCACACATGGTTCTG…
c10060_g1_i2	#N/A	#N/A		oligosaccharyltransferase complex subunit beta [Monoraphidium neglectum]	6250	10	6.7e-142	0.673	5	C:endoplasmic reticulum membrane; F:protein binding; F:transferase activity, transferring hexosyl groups; P:protein glycosylation; P:cellular component organization		G3DSA:2.130.10.140 (GENE3D); IPR015943 (G3DSA:2.130.10.GENE3D); SSF110296 (SUPERFAMILY); SSF110296 (SUPERFAMILY); SSF110296 (SUPERFAMILY)	CCCCGCCCCCTCCTCCCGCTTGTGCAGCCAGCCCCGCAGAGCCTGTGCTGTACCCTGGGGGACACAGGGTGGTGCCATGAGCTGCCTGTCCATGAGCCCTTACAATGACCTGTGGCTGGTGGGAACAGACATGGGCACCCTGTACAGGAGCACTGACCGTGGGTCAACTTGGACAGCCATCAACCAGCAGCAGATAAAGATGACGAATGACATGCCGTGGGCGCCTCCTGTGGGCTTCAGTGCTGACGGGGCCACGCTGTTCTTTGCGCCCTGCTGGGACCCGGCCAAGGCCATGCCCTGCGTGGCCAAGCGCTCCATTGATGGAGGAGTGACCTGGCAGTACATGGACGTCAATGCGGGCGGTGCGAAAGTGTTCAACAAGGATGGCATGCCCCCCAA…
c10061_g1_i1	2.02129	0.000158044		[Chlamydomonas reinhardtii]	2264	10	7.39e-80	0.709	2	P:metabolic process; F:aminoacyl-tRNA hydrolase activity	EC:3.1.1.29; EC:3.1.1.1	no IPS match	AGCAGTGGCAGCAGCAGCAGTGAGGCCGGCTGGCAGCCGGGTGTATGTTACACACAAGCTGCGTGAGCACGGTGCTATGGTGTGGAAGCTGCTGGCGGAGCAGGGGGCTTGGGTTTATGTCTCGGGGTCTGCTGAGAAGATGCCTGCTGCTGTTGTGTCAGCACTAGAAGATGTGGCGGAGCAGCATGGCGGGCTGTCACGTGAGGCAGCAGCAAAGTACATAAGGCAGCTGGAGTTAACAGGCAGGTATCATGTGGAGGCATGGTCGTAGGTGCCGCTTGGCCAGCTGGTTTCGGCAGTGGGCGTGTTGAGTTGTGCAGGGAGCTCAACACAGCAAGTTATAGCTACCATGCACGTTTGCTTGGTTGCCGTCACATGCCGTCACAGCAGTCTGATGTG…
c10061_g2_i1	#N/A	#N/A		---NA---	353							no IPS match	TGCTGCTGCTGCTGCTGCCGCACCCCGGCGCTTCCACCTTGCTGCTGCTGCTTCTGCTCTAATACCACCCTTCTTGCCACCCGTAGCTCTGCAGGCAGCTCAACTGCATCAGCAGGCACCAGGTTCGCACCACCCAACACCCCGTCATGCCCTGCTGCTGCTCCCTCCCCTGCTGTTGCTGCTGCTGCTTGATTGCTGCTCGATGCCAGCAGAACGATCTAAACGGCGCAACGCCAGTGCCCGGCCCAACCAGCAGCAGCGGCGTACTGTGCGACGGTGGCAGCCGCAATGCCCCTCGCTCTACCCAAACTGGCACCCTAACTGGCACAACATCACCACTGCTGCTGCTGCTG
c10061_g2_i2	#N/A	#N/A		---NA---	585							no IPS match	TGCTGCTGCTGCTGCTGCCGCACCCCGGCGCTTCCACCTTGCTGCTGCTGCTTCTGCTCTAATACCACCCTTCTTGCCACCCGTAGCTCTGCAGGCAGCTCAACTGCATCAGCAGGCACCAGGTTCGCACCACCCAACACCCCGTCATGCCCTGCTGCTGCTCCCTCCCCTGCTGTTGCTGCTGCTGCCTTCACTGTGAGCCGCCCCACAACCTCAGCTGGGAAGCCCTGCTGTTGTGCCCAAGCCAGTGCATCAGCCCTGCCCCGATCGAATAGATCAAACAGGAAGTCATCTGGCTGTGGGTACAGTGCCAGCTGCGTGGTCTGGTTTAAATCGTGTGGCCACAGCTGGAACTTGTCTGGTGCTATGCTGACTTCCTCGGCAGTAGGTGCCCGAAGC…
c10061_g2_i3	#N/A	#N/A		NADPH-dependent diflavin oxidoreductase 1 [Poecilia reticulata]	314	10	3.49e-17	0.584	3	F:oxidoreductase activity; P:oxidation-reduction process; F:binding		G3DSA:3.40.50.80 (GENE3D); IPR001433 (PFAM); PTHR19384 (PANTHER); PTHR19384:SF10 (PANTHER); SSF52343 (SUPERFAMILY)	GCTGCTGCAGCACCTGCTGCTGCATCAGCCGGCCCCACTCCTGCTGATAGTAAAAGTCAGCCGTAGGACTCCGGCAGCCAAAGAACAGACAGCTGCTGTCTGACACCTGCTGCTGCGGCTCCTCACTCCCCTGCTGTTGCTGCTGCTGCTTGATTGCTGCTCGATGCCAGCAGAACGATCTAAACGGCGCAACGCCAGTGCCCGGCCCAACCAGCAGCAGCGGCGTACTGTGCGACGGTGGCAGCCGCAATGCCCCTCGCTCTACCCAAACTGGCACCCTAACTGGCACAACATCACCACTGCTGCTGCTGCTG
c10061_g3_i1	5.39421	1.57e-24		N-acetylgalactosamine 6-sulfate sulfatase	2680	10	3.45e-44	0.479	2	F:sulfuric ester hydrolase activity; P:metabolic process		IPR000917 (PFAM); IPR017849 (G3DSA:3.40.720.GENE3D); PTHR10342 (PANTHER); IPR017850 (SUPERFAMILY)	TTTTTTTGATGATGATGATGTTACCAAGGTCAGGGCTTGGTGGCAGGGGACAGTCCCGACCTGCCAAGGGTGACCCTTAGTAAACTAAGGGGGTAGCCAGAGTAGTGAGAAACCGCCTACTTGGTGAGCGCTGCAACAAGTTGTGATGAAACGCATGCAGGCACGATCCAGCTGTCACTTTCTGTCTCCTAAATCGCCACAAGGCACTCGGCACACTCTCCAATATCCTCGGCATCATACGGAGAGAACAGGCTCTCCATGCTGCCCTGCCCCTGCACCCAGCCGTGCTGCAGCCGCAGCTGCTCCGACACATTCACGCTCTTTGCAGGAACAGCATCACGCACACCTCCCGCACCGCTGTCAACTCCATCTGTTGCAGTGCCTGCAGCAATAGCAGTC…
c10061_g4_i1	#N/A	#N/A		---NA---	458							no IPS match	CGCACTGCAGCCTGATCATACCAACAGCACGTGCCATGCTCTGGTTAGCTTAAAGATGCACAGCACTCGTCTGCGTGAGCACCAGTGTGGAGCACAGCAAGCACACGTGCCACACAAAGGCAGCCGCAGAGCAGCTGTCCTTGCCAACTTTCATATTTTTTGTCCTCAGGAGGTCTTGCTACAGGTGATGGAAAACACAGCATCCTTCAAATTTGGCTCACGCATACGGCCGGCCGCGTTACATGGCCCGCACACGCGCAGCCGCAGCACTGAAGCACAGCGCTATCAGACATCAGGCGCGCAGCTTGCTTCATGCACAATGCTCAGATTTGTCTGAAATATGCTATCTTACATAGCATCCACACGCTCCACCTTGCTGAGGCAGCCATGACAGCCCCT…
c10062_g1_i1	#N/A	#N/A		---NA---	250							no IPS match	CAGCAGCAACAGCAGCAGCAGGAATTTCAACTCCAGGGACTACACAGCTCAAGCAGCACCACGCAGGATCTGCAGGCGGCCTGGGAGCAGGCCATGGCAGTAGCAGCAGGCCTGCTGGCCAGTTATGACGTGCGGTATGATGTGCTGCGGCCGGCCCGCCTGAGCAGCAGCAGGGGTCGGGCGCGTGGGCCTGGTGCTGCTGGTGGTGGTGTTGGGCCTGAGGGCCTGGGTCCTGGTGAAGTGTGCCTCA
c10062_g2_i1	#N/A	#N/A		Serine threonine- kinase SAPK5, partial [Monoraphidium neglectum]	1424	10	3.02e-124	0.542	3	F:ATP binding; F:protein kinase activity; P:protein phosphorylation		IPR002290 (SMART); IPR000719 (PFAM); G3DSA:3.30.200.20 (GENE3D); G3DSA:1.10.510.10 (GENE3D); PTHR24343 (PANTHER); PTHR24343 (PANTHER); PTHR24343:SF167 (PANTHER); PTHR24343:SF167 (PANTHER); IPR000719 (PROSITE_PROFILES); IPR011009 (SUPERFAMILY)	TGCTGCTGCTGCTGCTGCTTTTGGGGATCCTGGCGCGGAACATGCTGGGCTGACTGTGATTCTCTTCAAGTCCATGTGCGCCATGTCCAGGCAGAACACCTTGTCCAATCCCCCACCTGGCATTTTCCTGTGCTTTTGCGCCAGGTCCACCAGCAGGTCAATGGTCGCAAACTCGCCAGTGCCCGGCGATGCGGTGTCATGGCGGTTGGCTGCCAGGGACACTGTAGCTCGCTCCATGCGGTCACGCATGTCCTGCTCCAGCTGCATGTCGTCCAGTGCCTGCTGCAGGAAGGGCGGCAGCTCTGCAGTGTACCAGGGGTGCTCCTTGATGCCCTGCAGTGTGATGCGTTTAAACTCATCTGCCACAAAGATCTTGTCCAGCAGGTCCCTGCACTCAGG…
c10062_g3_i1	2.78406	3.33e-06		---NA---	359							no IPS match	GGGTAACATGATGATGATGACCAACAGGGAATTCAAAGATTCTGGCAGCGCGTGTGTTGCAGCAGCACTGGCCCCGCCGCAAGGAGCGCAGGAGCGCAAAACAACCACTACCAGCACTGCAGGCAACCGCTGCGAGTTGTGCTGAGAAACTCATCGACTGCTGCCACATTCAAGGCGGGTGGCAGCACAATGAAATCTGTTCCTTGCTGTGCTAGCCCCTGGTCTGTGCAAATGGTTCCAAATAGCGGGGTATGCATACACAGCATGTACCGTGGAACTTGACTCATTGCTGCTGGAAATGACGACAAAACAAAGTAATTGAGTTGCAGCAGCACAGTCTGGTTGGTGTGTATGGCCAG
c10062_g4_i1	#N/A	#N/A		Phosphatidate cytidylyltransferase [Auxenochlorella protothecoides]	3807	10	1.44e-142	0.697	2	F:phosphatidate cytidylyltransferase activity; C:membrane		IPR016720 (PIRSF); PF01148 (PFAM); PTHR13773 (PANTHER); PTHR13773 (PANTHER); PTHR13773:SF8 (PANTHER)	CTGCAGCTGCTGCAGCTGCTGCTGAGGGTGATGTTGATAGGCAGTGCCTAATAGCTTGTCAGCAGTGCTAGAGTGATGCTATGGGCAGCAGCGCTTGGGCGGACTGCTGGTTGCTTTTGGCAGCAATGTTTGGGATGTACTGGGATGATCTGTACTGATCGGCTACATGCAAGATGGCCGCACTGCATGCCTGCTGCCACCCGGCTTAACTTTGAGCAGTGGAGGCTGTGACACAGTCGAACACTTGACTTCTTTCTGCTGCCGACGTGTCTGTGAGGTTAGCAGCTGCCTGCTCAGCTGGTAGTTGCACTGCATGTGGGGTGGTTGTTTGATCTGCATTGCTCCGTGATGTTATGCCTAGCCGCGTACAGTGTACGAAGCAACGCATGCTGCTAAAGC…
c10062_g5_i1	#N/A	#N/A		---NA---	1734							no IPS match	GCAGCAGCAGCAGCAGCAAAGAAGCCGCAGCTGCCACCGTCTGGCCTGAACACCAACAACAGCAGCAGCAGCAGCCGAGTGCCGCCCCAGCAGCAGACGGCAGCAGCTGCTCTGTCAGCTTCCTGGTGCCATCTGTGAGTGAGGCAGGTGCTGCAGGGGGTGCAGAAACACCACACATGGCCTCACCAGCTGCTTCTGCTGTGGCTTCTGGTGGTGTGGCCTCTGGTGTGCTGCCATCATTGGGTGTCAGCCATGGGCCTGTGAAGCCTTCTACATCGCGCAGGGAGTTACTCAAGGAGCTCATGCAGCGCAGCATGATGCTGCAGGATGCCCCGGAGTACCCGCAGCGCCGCACTCTGGTCAGCTGCCAGCATATCGGCACGTATGCATTCAAGGGCT…
c10062_g5_i2	#N/A	#N/A		---NA---	1783							no IPS match	CAGCAGCGGCAGCAGCAGCAAACATCAACAAACAGCGACATGGCGCATGCGCCATCCTTTGGGTCCCCCTTACAGCAGCGCCTGGATGAGCTGCAGCAGCTCCAACAACAGCAGCAGCAGCAGCCGAGTGCCGCCCCAGCAGCAGACGGCAGCAGCTGCTCTGTCAGCTTCCTGGTGCCATCTGTGAGTGAGGCAGGTGCTGCAGGGGGTGCAGAAACACCACACATGGCCTCACCAGCTGCTTCTGCTGTGGCTTCTGGTGGTGTGGCCTCTGGTGTGCTGCCATCATTGGGTGTCAGCCATGGGCCTGTGAAGCCTTCTACATCGCGCAGGGAGTTACTCAAGGAGCTCATGCAGCGCAGCATGATGCTGCAGGATGCCCCGGAGTACCCGCAGCGC…
c10062_g6_i1	#N/A	#N/A		---NA---	555							no IPS match	AGCAGCAGCAGCAGCAGCAAGCCGAGCAGCAGACGCTGGAGCAGACATCTCTATCAGCAGTGCTCGACACAAGGCCGGCTCAGCAGCAGGCGATCAGTCGATACGCAGCGGCAGTGCGACGCCTGTGTTTGCAGGATTGGCAGCAGGCGATGGCAGTATCGACGAAGATCAATTGGAGGGCACGCAGCACAGCGCCGTTAGCTGCGCGAGCAGCTTAGCGCGTGCAGCGAGCGCGGGCGACCGATCGACGCACCTAACGTCAATCGCGGGTGCACCTGAGCTGCTGTCCACAGGCCGATTTAAGAAGACGCTTAACCTCAAGGAGAGCAAAAACGGCATGCTTGTGGGGCAGTATGTACTAGAGCCTGCAGATACACCAAAGAGCACGGCTTCTGGCAG…
c10063_g1_i1	#N/A	#N/A		DNA-binding response regulator	2977	10	6.03e-20	0.585	3	F:catalytic activity; P:phosphorelay signal transduction system; P:cellular metabolic process		IPR001789 (SMART); IPR001789 (PFAM); G3DSA:3.40.50.2300 (GENE3D); PTHR24423 (PANTHER); IPR001789 (PROSITE_PROFILES); IPR011006 (SUPERFAMILY)	CGGCGCTCAGGGTTCCGACCTGGCCTCAGGCTTCTGCAAACACAGCAGCTGGGAGGCTACACTTGCCGCTTTAAGCCCGGGAGGCCGATACATTGCTTAAACACTTTGCCGACCTATAACTTTCTTCAGTTGAGGACACAGTCTTTCAAAGTTGAGGACACAGTCTTTCAAGCCTTGCCAGTGCCAGCACCTTCCTGCAAGCAGTGACTGAAGCACTGCTACTGGCAGACGTACTGCAATGTTGTCCAACAATCTCGAGCCAGTAGAGCTGATTTCAAGGGCCTGTGCTAGGCCAACCTTTGCATGGCATGCCTTGAAATAGGACATTGGAGGCTTGCAACGCTGCCAGCGAAGCATGCATGCGCAGCAGAAGCGCATCAAGTACAGACACACTACAAA…
c10063_g1_i2	-3.73098	1.84e-06		---NA---	652							no IPS match	GCAGCAGCAGCAGCAGCGCCAGCGCCGCTACCGGCACTCAAGCTGCGCTGCCTGCCGTGCACTATAGCATTGCCGCTATTCCAAGCTGCACTGCTGCCGCCGCTGCTTTGCCTGCTATGTCCTTGCAAGAGGTGACTCGTGGTAGGGTGGGGATGCGGGTGATCAGCTTCACTGCTGCTGCGCGGCCCTAGCTGCTGCTGCTTTGCTGCGGCTGCTCCTCTGGTGCTGCTGCCTTGTCTGCCATCATGCTGCTGATCTGTATCACACGCGTCGCCATAGTAGCTGTAAACGTAGCTGTCTTGGGACTCTTTTGACGCCACAGCAGAGACAACAGCAGCTCCTGCAGCAGCTGCAGCTGCTGCTGTCGGGCCTGCATTTGCAGGTATCCCTGAGCTGGCC…
c10063_g2_i1	-4.80087	4.73e-08		---NA---	423							no IPS match	TGCTGCTGCTGCTGCTGGCTGGCAGCTGAGGAGAAGCTTGTATCACTCGCAACAGAGGCAGCATCTGACAGCTTGCGCGAGATACCGCATGCATTGCCGGCGCTGCTGGTGCTGCTGCCGCTGCCGCTGCTGGCAAGCAATGCGTCGCGCTGCATGCCGGCGCTGCTACCGTTGCTGATGTTGCGTTGCAGAGTCTGTGCACCGCCACTCAGCTGCATCTGCAGCTGTTGAGTTCCGGCCTTGATCAGCTGGTTGCTGCAGGGTGGTGGCAGAGCAGCAGGGCCTGAAAAGCAGCTGTCGACATGTGACAGGCCACCTGTTCCTGCAAGGCCACCAGCATCTGCTGCTGCTGGCCCTGCAGCACTCGTAATGCTGATGGTGCTTGCGGGAACACCCACG…
c10063_g3_i1	-3.50604	9.92e-06		---NA---	587							no IPS match	CTGCTGCTGCTGCTGCTGTTCCTTCTGGCTGGCAGTTGCCAGGCGTTGCAGGTAGCCATGGAGCATCAACACCTGCGGGGACGTCCCCGTTAGCTAGGGTTAGTCCCATAGGGCTTAGCAGTGTAGACGAGCAGCAGCAGCTGCCGGCAGTAGGGTTGCGGCCACCGCCGGCAGCTGCTGCAGCAGCAATTGGTGGCAGGGGCTACATCCATAACATTGGGTCGCATAGCCAGAGTGAGAGCCGCAGCAGTGCGGGCAGCATCAGGGAGATCTTGTTAGGGGCAGTGCCACTGGATCCCCCACATGCAGGCCACAGCAGCGCAGCTGTGCGCTCTGCTGCAGCTGCTGCTGACGCGTCTGTTGTCAACAGCGGCGGCAGCAACATTGCGTCCGGCCAGG…
c10063_g4_i1	#N/A	#N/A		hypothetical protein MNEG_14146 [Monoraphidium neglectum]	1019	1	4.91e-56	0.71				no IPS match	GCTGCCTTCTCTGTGTGCTGCGTGCTCTGACTTGTCATGTAACACACCTGCAGCGCGCCCCACGCCCAGCAGCTTCTACATGTACCGCGTGTTCAACCTAGGGTTCAACATCATCGTGTTTTTCGTGGACATGGCGATCATCCTGCTGATGATGGGAGCCTTCTTATGGCTGGTGGTGGCGTATGCGGCAAACGTGTCCATCAAGTTTGGCGTCAGGGATGCGAAAGCCAGCGGCATCGACCCAATGCAGCAGTTCAACCTTGCGAACCAGAACTACAGCACAGTTGTCAGCTACTATGAAAAGCAGCTGCGTGCGACGCCACCCTGCGTGGTGAACACAACCTGGTTCAAGGGCCTGAACAGCAGCATCAGCAGCATTCTCGCACCAGCGCCAGATTC…
c10063_g4_i2	-6.40892	1e-11		hypothetical protein MNEG_14146 [Monoraphidium neglectum]	1551	1	5.78e-83	0.7				no IPS match	GTTTATGTGATTCGAGACGGCAGATCGACGCCCACCACTCGTGCAGCGTCCTTCGTCACGCCCCTTGTGTCCTTGGCAATCAGTGCAAGCCTGGATTCCCTTCTATATTCAATTTCTCTCTACAATATTATACCTGAGATTGGTTGTTGCTGGTGCACGCTAGACTGGCACCCACCTGTCCAGCTATGCAGGTTGAGCTTGTTGCTAAGCGAAGGCCTGGAGCTGATGTGTTATAAACAAGCATGATCTCAAAACAAGAGCCTGAGGGGCCAGCGGAGCTGAGGTCGATTTGGAAGGTTGCGGCGCGTGTGCCATGGCCAGCAGTGCTGTCTGTGTGCCTGTACCTTCCAGGCATCGTGCTGTGGAGCGTATACTCCCTGCGATGCAAGGCCAGCACCT…
c10064_g1_i1	#N/A	#N/A		cleavage and polyadenylation specificity factor subunit 1 [Arabidopsis thaliana]	2862	10	5.24e-44	0.504	2	F:nucleic acid binding; C:nucleus		IPR004871 (PFAM); PTHR10644:SF2 (PANTHER); PTHR10644:SF2 (PANTHER); PTHR10644 (PANTHER); PTHR10644:SF2 (PANTHER); PTHR10644 (PANTHER); PTHR10644 (PANTHER)	AGTAGGGGTTAGGGAACCAGGCTAAGAAGAGGGTAGCGGGAAGGTTGGGGGAAGGGAGATGCAGTCCCATGCAGCTGGAAGTTGAGTATGCTGCGAAACTGCGGGCGATTGGACTTCCCGCCCAGCACGTCGACTCAATGCAGTTTTGGCATTCGCTCCCTTATGTTATTTCAACCTAAAACCCACTTTCTCAGCGACCAATGTGCCCTATCTGATGTCTTTTGTACTGCATGTGCCTGGTGCTCTGCAGACACAGCACACATCACACCTTGGCTGGCATAGACATGATACAACACAATAAGGGTGCATGAGACGTTGAGTTGATTGGCATGGGTGTTGTGTCTGACGATGAAACACACCTTCCATGTCTGGCGCAAGACTGCGTCGACCGAGCAGCAG…
c10064_g2_i1	2.67938	0.0010003		---NA---	437							no IPS match	GCAGCAGCAGCAGCAGGAAGGTGGTGGTGTTGCAGCAGCTGATTATGCTGGGCTGCCTGCTGCTGTCGCTGCCAGCTGCAAAGAGTCTGCTGGACTTTGCGTTTGCAAACCACACAGTGCCTGCGCAGATCGCGCCGCTGAAGAAGTATGGTGTGCGCTGGCATGTGGCCATGGGGCTGAGCCTGGTTGGGGGCCTGCTGATCAGCTAGCTAGCTGGGCTGCCTCAAGGTGCAGTTTGACTCCCACTGCCAATGAAGCAGCTGAGCTGCTTCAAGCAGTGGTGGCTGTTCGTTTGGGGTCCGGCCCTCCCGTGCATGGCAGCCTGCCAGTTGAGGCTCAGCTCAGCAGCAGCCTGTTGTGCTGGCAGCGTGAGTATTCACTTGTTAAAGAGTACCAGCT…
c10064_g3_i1	#N/A	#N/A		methylmalonic aciduria type A , mitochondrial [Latimeria chalumnae]	1550	10	2.67e-87	0.678	6	F:GTP binding; P:short-chain fatty acid catabolic process; P:fatty acid beta-oxidation; C:mitochondrial matrix; F:GTPase activity; P:cobalamin metabolic process		IPR027417 (G3DSA:3.40.50.GENE3D); IPR005129 (TIGRFAM); PF03308 (PFAM); PTHR23408:SF3 (PANTHER); PTHR23408 (PANTHER); IPR027417 (SUPERFAMILY)	GAAGAACAGCAGCAGCTCCTGCAGCACATACTATAGGCTGAGCAGGCCCCACGTCTTGCCTCACAGGCTGAGCAGAGTAAACAAGAGCCTTCCTGACGAGAACTGCTGTGCTTTTGTTCTTTTGGCAAAACGCAATTCAACAACACATATGTAGTGAGCTTTTGGCTGTCCAGCAGCTGCCTGGCAGCATTGGTGCAGGAAAGAAGCACTGAAAGGCTGTGGGGCTTCTATCTGTTGGGGAAGGTAGGCAACCAGATAACAAGTCAACTTGCCTAAGAGCCCTCAGGCCGGCACGCTAAGATTAAAACTGCACAGCTAGAACGGTCAACAGCGGCTCCAATTAAAGCCAATAAATGTACACTGACTGCAACTCAGAATGCTGCAGTACAACTCAATGAA…
c10064_g3_i2	#N/A	#N/A		---NA---	1048							no IPS match	TTTTTTTTTTTACCGTATTATTTTACATGCACAGTCTGCAACCCTTGTATCAGACAGCGTCATGCATCAAAGCACAAAGCACATTCCGACCCCAGTACGCTGCTGCGAGCAAACCAGGCTTTTAACCCAACTGCCATGCTTTGCAGGCAGCCCTCAAACTCAACAGCACGGATACGCAAGCCCAGTGGGGCTTCTATCTGTTGGGGAAGGTAGGCAACCAGATAACAAGTCAACTTGCCTAAGAGCCCTCAGGCCGGCACGCTAAGATTAAAACTGCACAGCTAGAACGGTCAACAGCGGCTCCAATTAAAGCCAATAAATGTACACTGACTGCAACTCAGAATGCTGCAGTACAACTCAATGAACTGGGCCTATACACCCATCTGCAGAACATCTCCA…
c10064_g3_i3	#N/A	#N/A		methylmalonic aciduria type A , mitochondrial [Latimeria chalumnae]	716	10	2.82e-80	0.734	2	F:GTP binding; F:GTPase activity		PF03308 (PFAM); IPR027417 (G3DSA:3.40.50.GENE3D); IPR005129 (TIGRFAM); PTHR23408 (PANTHER); PTHR23408:SF3 (PANTHER); IPR027417 (SUPERFAMILY)	CCGCCTGCGCATGAATGCTGCAGCTCGAGGTGCAGCATATGCTGCGATCATCAGCGCACCTCTCCAGCTCTCCAGAGTCACTGATGGCTGCCTGGAACTCAGCCACCAGTCGCGCCAGGGCAGGCACGTTCCTGCCAGTGAATGCGCTCACAGCCAGCACCTGCGGGCTCCAGCCCTGATACCTGTGAGGCATCAGCTTGAGGCAGCCGCTGTACTCTGCTGCTGCGCGTGTTGCTGCTGCCTCGGTGGCGCCATCTGCCTTGTTGACCAGCACCACATCAGCCACCTCCATGATGCCTCGCTTGATCATCTGAAGGTCATCGCCACCCACAGGCGGCATGACCAGCAGCATGCAGTCCACCAGGTCAGCCACTGCCACCTCGCTCTGGCCCACCCCCA…
c10064_g3_i4	#N/A	#N/A		methylmalonic aciduria type A , mitochondrial [Latimeria chalumnae]	1516	10	1.96e-87	0.678	6	F:GTP binding; P:short-chain fatty acid catabolic process; P:fatty acid beta-oxidation; C:mitochondrial matrix; F:GTPase activity; P:cobalamin metabolic process		PF03308 (PFAM); IPR027417 (G3DSA:3.40.50.GENE3D); IPR005129 (TIGRFAM); PTHR23408:SF3 (PANTHER); PTHR23408 (PANTHER); IPR027417 (SUPERFAMILY)	TTTTTTTTTTTACCGTATTATTTTACATGCACAGTCTGCAACCCTTGTATCAGACAGCGTCATGCATCAAAGCACAAAGCACATTCCGACCCCAGTACGCTGCTGCGAGCAAACCAGGCTTTTAACCCAACTGCCATGCTTTGCAGGCAGCCCTCAAACTCAACAGCACGGATACGCAAGCCCAGTGGGGCTTCTATCTGTTGGGGAAGGTAGGCAACCAGATAACAAGTCAACTTGCCTAAGAGCCCTCAGGCCGGCACGCTAAGATTAAAACTGCACAGCTAGAACGGTCAACAGCGGCTCCAATTAAAGCCAATAAATGTACACTGACTGCAACTCAGAATGCTGCAGTACAACTCAATGAACTGGGCCTATACACCCATCTGCAGAACATCTCCA…
c10065_g1_i1	-2.48445	0.00242383		---NA---	3727							no IPS match	CCGCCATCGCAGCAGCAGCAGCAGGACCGCAACGGGCGCCGCAGCAGCAGCAGCGGCCTGCCGGCTGCAGGCTTTGCAGCATCTGCAGCGCAGGATTTGCGGCTGCATGTGCCTGCCATTGGTGCACGCTTGGACAGCCGGCAGTTTGAGGTGCTGGTAGATGTGATTCAGAACATTGCCATGGCGCCACTGCCAACGTTCCCGGCGTCAGTGCGCGGCATGTGCCGCAACCCAGATGGCACGAGCGAGGATGATGATAACCAGGATGTGCAATACGCGCTCGAAACGCTGCAGTCGCTGCGTGAGAGGCAGCGTGGGCTGGAAGCGGAGCTTGCAGTTGTACTGCAGGCACACCAGCAGCACCTGCTGCAGCAGCAACATGCACAGCTTGTGCTGCAG…
c10065_g1_i2	#N/A	#N/A		---NA---	2134							no IPS match	GCAGCAGCAGCAGCTGCTGTGCAGGCAGCACCTGCAGTGCTTAATGGCAAGGGTTCTGTGCCTGCCAATGGCGCTGCAGTGAATGGGAAGAAAGCAGCGGCATCAGGAGCTGTGTGTGTTGGTCCTAGCTTGCAGCACAGCAACGGGGCAAGCACTGCCAGCTGCAGCAAGACTGACTGTGTAAACACCAGTTGCAGCAACAACCACGCTGCTGAGGCTTCAACCACAAGCAGCAGATAGAGCCTGGCGCTGCTGCAGCAGCAGCAGCGCGTGCTGTTGTGCTTGCAGAGCAGGCACGCTTTGGTGGCATCCCTTGCCTGCTTGCATGCGCACAGGTTGCGTGCCGCAGGGTGACTATTAATGTTGCAGTGTGTTTGTGTTCCTGTGTGTTGTCCAGTT…
c10065_g1_i3	-2.35833	0.00150913		---NA---	4470							no IPS match	TGCAGCAGGAGCAGCAGCAGCACTCTGGGCAGCTGCTGCCTGCGCAGCAAATGATGGTGGTGATGCCGCAAGATGGCTCCGCTGTTCAGGGCGGTCAGCTTGGCTGGGGCGGCATTGGCGGCATGCAGCCGGGCATGTGATGAGCAGACGCAGTAGGCGGCATGTTGTGCGCGCTGCGCTTGCACTCACTGTGCGCTTACCAGCGGGTGTACTGCTCATTACCTTCAAAGGTTTCTGTTCTTTCAGCCATTGCTGACACGGTGTCACTGGTCATGTCTTGCAGTCAGCAGGGATGTGGGTGAGCTGCTCTGTGCGCAGTGCACGAGGCTGCTGGCTTGCTGGCTACCAGCTCAGCGGGATGTGCAGGTGCTCATGCTGCCCTGCTGCTTGTTATGATCA…
c10065_g2_i1	#N/A	#N/A		---NA---	2812							no IPS match	GTGTGTGTGTCTGTGTCTGTGTCTCTGTGTCTGTGTGTGTGTGTCTTTTCACTCTGTGTTGTGCTGCTTTGATGGCAAAAGAACGCTTGCTCCGCCTGTTTGAAGTTGTCATGGCGGGGTGTCAGGGCCTGCAGGTGTGGGCTTTGGATCTGTCACGGGAGGATCTGTCTCGGATTTAAACACAATGACGACAACAGCAGCAGCCATGGTAGGAGCAGGCTACTGCCTACTTATCTGGCCCAGGGCGATGCCACATGTTGTTTTGGACTTCTACAGCTGGTGTGCTGGAGCTGTTACACAAATGGTTTTGCTGCTTTAAGGCACATATGTTGGCACCAGTCACATTATGCATGCGCGCACACCTTTGTGGCTTTTGACATCAAATGACGTGACGGTGTA…
c10065_g3_i1	-2.25683	0.000133795	De novo fatty acid synthesis: FAT	fatty acyl-ACP thioesterase A [Monoraphidium neglectum]	970	10	1.7e-141	0.684	4	F:myristoyl-[acyl-carrier-protein] hydrolase activity; F:palmitoyl-[acyl-carrier-protein] hydrolase activity; F:oleoyl-[acyl-carrier-protein] hydrolase activity; P:fatty acid biosynthetic process	EC:2.3.1.85; EC:3.1.2.14	IPR029069 (G3DSA:3.10.129.GENE3D); IPR029069 (G3DSA:3.10.129.GENE3D); IPR002864 (PFAM); PTHR31727 (PANTHER); PTHR31727:SF6 (PANTHER); IPR029069 (SUPERFAMILY); IPR029069 (SUPERFAMILY)	GCAGCAGCAGCAGCAGCAGAGCCCTCGGTAGCACCTCCCGCTGTGGCCCACCGGGTGCTGTCAGCACCAAAGGATGCCCGGTTCAATGAGGACTGTACAGTGTTTATCGAGGAGTTCAGGATCAGGGGCAACGAAGCCGGCCCCGACCAACGAGCAAACATCATCACCATCGCAAATCTGCTGCAGGAGGTTGGTGGCAACCACGGTGTGGCTATGTGGGGTCGTGCCAACAGTGGCTTTGCTGCTATGCCGGGCATGGATCACTTGATCTTTGTGGCTACACGCATGCAGATACGCATGGAGGCGTACCCAAAATGGGGTGATCTGGTGCGGCTGGAGACTTATTTTGCTGAGGATGGCAGGCTGACCACTCGCAGAGACTGGCGCATCACAAACGCA…
c10065_g4_i1	#N/A	#N/A		---NA---	286							no IPS match	GCAGCAGCAGCAGCAGCATGGTTCTGTAGAGCTTTGTGGCGCTGGAGCTGTGTCACTGGCCAACACAGGTGCACCCACAGCAGCAGCAGGCGGCGATGGCTCGCCAGCCATGGTGAAGTCGGCAGTGTTGCTGGTAGTAGGCTGGCAGCTTGCAGTGCATTGCAGTGGTGTGCACTTTTCTCTGCTGCCTAGTAGCATGCACGCGTGGCAAAGTGTTGTACCCTTTGCAGGCAGGAGACAATGTTGGTCTTGCATGCCACAGCCCCCCTACTACCCCAAATATCAT
c10065_g5_i1	-2.02635	0.00438072		---NA---	973							no IPS match	GCTGCTGCTGCTGCTGCTGAGGCAACGGCTGCTGGTACTGCCTGCGTTCCTCCTTAAGGCCAGCATTCTGGTAGCACTGTGCTTGCATGCACAGCCTTAAACTGTGGCGCAGGTTGTGTTCCCACATCACTCTGTGCCACTGAAGCGCACGCCACCAGCCTTGCCGCCAGCACCACCCTCACCAGCCCCAGCTGCTGCTGCCTGCTGCTGCGGGTCCCTGAAGGTTGCTGTGTGCAGCTGGATCTTGGTGGTGCCGGTGTGGTCCTCGCTGCGGATGCTCTGGTAGGTGATGCCCTGCAGCTCTCCCTGCACAATCACCGTGTTGCCCTTGCTCAGCGCCCAGTCAATCGTGTCAACCGTCAAACTGACTCCCATGGAGTCGCGCTGCCGCACCTTCAG…
c10065_g5_i2	#N/A	#N/A		Transcription initiation factor TFIID subunit12 [Monoraphidium neglectum]	626	1	1.2e-22	0.71	5	P:cellular nitrogen compound biosynthetic process; P:gene expression; F:binding; P:primary metabolic process; P:cellular macromolecule biosynthetic process		no IPS match	GCTGCTGCTGCTGCTGCTGAGGCAACGGCTGCTGGTACTGCCTGCGTTCCTCCTTAAGGCCAGCATTCTGGTAGCACTGTGCTTGCATGCACAGCCTTAAACTGTGGCGCAGGTTGTGTTCCCACATCACTCTGTGCCACTGAAGCGCACGCCACCAGCCTTGCCGCCAGCACCACCCTCACCAGCCCCAGCTGCTGCTGCCTGCTGCTGCGGGTGCAGCTGCGCCTTCCGCACCAGTATGGTACGTGCCTTATGCAGCTCTGATGGCACAGGCCGCTTGTACTGCCTGTACTCCTTGTTGAACCCTGGCACATAGATGTGGTGGCTGCGCTGCATGTACAGGGCTAGGTCAGATGGCCGCAGTGTTGCACCGCGGCGGCGTGCTGCGAGTGCGCAGCC…
c10066_g1_i1	-5.29116	0.000643262		potential maltose permease [Candida albicans SC5314]	1840	10	0	0.835	6	C:integral component of plasma membrane; P:proton transport; F:sugar:proton symporter activity; P:hexose transmembrane transport; P:glucose import; F:glucose transmembrane transporter activity		G3DSA:1.20.1250.20 (GENE3D); IPR005828 (PFAM); IPR003663 (TIGRFAM); PTHR23500:SF162 (PANTHER); PTHR23500 (PANTHER); IPR020846 (PROSITE_PROFILES); IPR020846 (SUPERFAMILY)	CGCAAACAAAGATTTTATTTAAATATAAATGTTGAAGAACTAAAGACTGAATGAGTGTTAAATTACTTCCAAGCCGTTTACATTGATTCATCATCAGCATATTCGCGATGCTCTCTTTCATTGACGATGTTCTTGATTCCGTGATCACCTAATTTTTCCATCATCTCACCAGCATCAAAAGTCTTGGGAATTGTGTGCTTGAATTTCCTGGCTGGGACCTGTTGTTCAAATAATTTATCCAATTCAGCAAATGTTCTGCCTTTAGTTTCTGGCAACTCAAACCAAGCCCATATAGCAGCACAAATAGCAAAACCAGCCCAGAAGAACCCAGTTTTGGCACCCCATCCCCACGCAGACGGATTTAACATATAGGTTGTGAGAACACTGACAACAATACCC…
c10066_g2_i1	-9.2667	2.71e-06		potential maltose permease [Candida albicans SC5314]	1836	10	0	0.855	6	C:integral component of plasma membrane; P:proton transport; F:sugar:proton symporter activity; P:hexose transmembrane transport; P:glucose import; F:glucose transmembrane transporter activity		IPR003663 (TIGRFAM); IPR005828 (PFAM); G3DSA:1.20.1250.20 (GENE3D); PTHR23500:SF162 (PANTHER); PTHR23500 (PANTHER); IPR020846 (PROSITE_PROFILES); IPR020846 (SUPERFAMILY)	TTTTCGTATTGAAATATAACTATATTTTGAAAGAATTGAATTCTAAGTACGTAGAAGTATTACTTTTGTATCATCATTTTAATTCGTCATCAGCATATTCAATATGCTCTCTCTCGTTGATGATATTCTTGATACCATTGTTTCCTAATTTTTCCATCATTTCACCAGCATCAAAAGTTTTGGGGACAGTATATTTGAATTTTCTAGCAGGTACACCCTGCTCAAATAATTTATCCAACTCAGCAAATGTTCTGTTCTTGGTCTCTGGTAATTCAAACCAAGTCCATATGGCTGCAAAGATGGCGAATCCTGCCCAAAAGAATCCTGTCTTTGCTTTCCAATTCCACTCGGTGGGATTCAACATATAACTTGAAAGAATACCAACAACAATACCCGATA…
c10067_g1_i1	#N/A	#N/A		---NA---	950							no IPS match	CTGCTGCTGCTGCTGCTGTATGCTAGCTGCATACCACTCCCGCTGCCGTGGTTCATACTGCCGTTACTGTTGTTGTATTCGGCCTCGTAACCATCTATGGACATCTGCTCCTTGCCCCGCTCGTGTTTGAGCAGCTGCTCAAAGGCAATTGTCTTCCACTTTGTTACAACACGTGTTATAACGGCTACTGCCAGTACAATGTACAGTGACAGCAGCATCTGGTCCAAGGGAGCCAATGCTGCGTTGATGCCTTGCACTAGTCCGTCGACAGGCGAGACCCAGTTTGAATTGAACTGCTGCACGTACTGCTGCAGCAAGCCAGCAAGCGTGCGCAGCACCCTTGTAGCAACCAAGCTGGTTACAGCAAAGCGAGTGGGGTTTTCCAGTGCTGCTGGCAGC…
c10067_g2_i1	#N/A	#N/A		---NA---	605							no IPS match	CTGCTGCTGCTGTTCCTGCAAGCGGCCCAGCTGCTGCGCCTGCACCACCTCCAGCCACAAACACTGCTTCTCCCAGCAACTTCAGCAGCTGCAGCAGCTGCAGGCAAAGCTACAGGGCCAGCCGAGTGTTGCTGGGTCGTTGCCACCTACACATTTGGAGTGGTGGGATAGTGCACGCTCACAAGGGCCACACAGTAGCTCTTCAACCTTGCTGCTGCTGAGCCCAGCGCATCTGTTGGTGCTGCGAGCATCACAGCACAGCCCGGCCTAGTCGTTAGTGCTGCTGTGGCCGCTGTTAAGTCACCAGCAAACTTGCGGGAAGCCAGCAGCAGCAGCGCAGCTAGCAGCAGCAGCAGTGCAGAACGAGCCACAAGTGCAGTTGGCGTAACTGGGGTTATG…
c10067_g2_i2	#N/A	#N/A		---NA---	277							no IPS match	TGCAGCAGCAGCAGCGCAGCAGCAGCAGTGCAGAACGAGCCACAAGTGCAGTTGGCGTAACTGGGGTTATGACACGGGAAGGGCCCGGTGGTATGCTGTCAGTTGAGATGCGACCGCGATCACCTACAGCAGCAGCGGCAGCAGCAGGACGACAGGAGACAGTTGGAGCAGCAGCAGGGCGTGGGGCGGTGGTGGCAGCATGCCTAATGCCATTCAGTTTGGCAGGGTGCCACTGCCAGGACCGTTACCTGCAACGCCAGCAGCAGCTGCAGCAGCA
c10067_g3_i1	#N/A	#N/A		mechanosensitive ion channel [Chlamydomonas reinhardtii]	1004	10	2.71e-32	0.67	2	P:transmembrane transport; C:membrane		G3DSA:2.30.30.60 (GENE3D); IPR006685 (PFAM); PTHR30566:SF5 (PANTHER); PTHR30566 (PANTHER); IPR011014 (SUPERFAMILY); IPR010920 (SUPERFAMILY)	GCTGCACATAAAGCACATGTGCCTTTCTGCAGCTCCACTCCTTCACAGCATGTGATACGATATCGCGTGGGGATCCAGGTGGCGCCATACCGCCATGCTCTGAGTGACAGGCATGCAACTGCCAGCCTGCCACAGCAGTAGCACAAGCACGCTGCTGCACCACCCGTTACATGATGCTGACGAGGGTGGCGCCGTACTGCCGTGCCGGTAGTGACAGGTCCAGCAGCAGTAGCCTAAACGCGCTGTAGCCCTTTCAATCACATAATGCTGACCAGAGTGGCGCCATACTGCCGTGCCGTTAGTGACAAGTCCAGCAGCAGCCGCTGGCCTTCAGGACTGCCAGGGGCAACAAGCAGCAGGAACCGGACCAGCAGCTCAGCGCCCACATCAGAGAACTTG…
c10067_g3_i2	3.10986	5.6e-06		mechanosensitive ion channel [Chlamydomonas reinhardtii]	1830	10	4.83e-31	0.67	2	P:transmembrane transport; C:membrane		IPR006685 (PFAM); G3DSA:2.30.30.60 (GENE3D); PTHR30566 (PANTHER); PTHR30566:SF5 (PANTHER); IPR011014 (SUPERFAMILY); IPR010920 (SUPERFAMILY)	GCAGCAGCAGCAGCAGAAAGGGCATCAGCAAGTGTGGCGGAAGACAATGATTTGCAGGACAACAGCAGCAGCAGTCAACAGTTGCTGTTGATTGAGCTGCACCTGCCTGCAGCCAGCAGCGCTGAACTCCAAGCCAGTAGTAACAGCAGCATCGAAAGTGCTACAGCAGCTGCTGCAATGCAGCAGGCGGCAAAGGGAGTAACAAAAGCAGGCGACTCACTGCAGCTGTGGTTGGGGCGTGCAGCCATGCTGATGGTGATAGTGGCGGTGCAGGTTGCAGTGTATCGCTTTGCCACCACATAGTGTTGCTGGTGGACTGGATGGTAGTTAGGGGTGTGTGCGGGGGTGTGTCTGTGCATAAGCTTCATTGATTGCCATAGGCTTCAACAGCATGTTAGG…
c10067_g3_i3	#N/A	#N/A		mechanosensitive ion channel [Chlamydomonas reinhardtii]	1634	10	2.61e-31	0.67	2	P:transmembrane transport; C:membrane		no IPS match	ATGCTGCACATAAAGCACATGTGCTGCAGCTGTGGTTGGGGCGTGCAGCCATGCTGATGGTGATAGTGGCGGTGCAGGTTGCAGTGTATCGCTTTGCCACCACATAGTGTTGCTGGTGGACTGGATGGTAGTTAGGGGTGTGTGCGGGGGTGTGTCTGTGCATAAGCTTCATTGATTGCCATAGGCTTCAACAGCATGTTAGGAGTACATGGCAAGTATGGCAGATGCTGCAGATGGAAGGCGGTGTACTTCCTGCAAGTATCTTTGCTATTGCTGCCTGCTGTGTGGTGCACCCAGCTGTGCGGTGCTATGGCTGCCGCAGCAAAACAGTGTACTGAACTCAACAATGATATAATGATTTGTGGTGAGTGACTGAACAGGTCTTCTGAAGGAAGGGCT…
c10068_g1_i1	6.30536	3.53e-29		---NA---	1371							no IPS match	CGACGGCAGGTCGTTAGCCAGATGCCCCCTGCTTTGAGGTAATCTTTATATTATTGCAACGTCAGTCTTGCAGCTGCGTGGCCACACCTGTGCAGTCGTTGAGTCTTCCTGGAAGCGGTCTTTCACTTCAGGCAAGAGAGCCAGACAGCTCCTCGACGGCAGGTCGTTAGGCACAATGAAGGCCACAAAGATCACGATTATGCTGGTGTTTGCTGGCATGGTCATGAGCGCAGCAGCAACCGGCCGCGAGCTCAACCAGTATCCCACAGTCACCATTGACTCCCCCAAGACCATCCCCAGCATTGCTGGCCCCACCTTCAAGTTTGGCTACAAGAACGGCGTAGGTGCATTCCAGGGCTGGAACGGTGGTCTGGAGCTGCCAAAGACCATCGACCTGGG…
c10069_g1_i1	#N/A	#N/A		---NA---	591							no IPS match	GCTGGCTGCTGCAGCTGCTGCTGCAATCCGGGACAGCAGCAAGTTCGATAACACCAACACTGACATCATCCAAAACTGGGGGCACTGGCAGATCACGGTAACAGAGGCGCAGCCGGACATCACAGTCTTCAAGAACCTGGATGGGCCCTCACAACGATGCAGTGCAGGGCATCAGCCACAAAGTTGACACCAAGAGGATAAGCAGGCAATTGCAGTTTGAGGCAGCATAGCAGCAGGCATGGTGGTGATGTGAGCGAGACAGCAGTGTGATGGCATGTTCGTCATAGACGTGATTGTTTGTATGCTACAGAGTTCGAGACAGTGCAAAGTATATATTAGACTGCACTTTGTTCTGAAGAACTGGCCTGCTTGTTGCCGGCCATCATGGTGTTGCTGTCA…
c1007_g1_i1	#N/A	#N/A		---NA---	398							no IPS match	AGCAGCTTGGAGCAGCAGCTGCAGAGGCAACAGGCACAGCAGAGCCAAGCAATTGCAGCAGCCGTGGCATCTGCAAAGGCTGAGCAGCAAGCCCTTTTGGCTAGCACAAGCAGCAGGAGCAGCACCAGCGGCATGAGTAACAGCACTGTTGTAATGCAGGCTACCACAGGTGCAGCTCCTAGGGTGGCAGCAGTCAACACAGCAGCCTCAGCTACAGCACCTGCAGCTACAGCTCGGCCAACCATGCTACAGCTGGCACAGGCGGCAGCCGCAGCTGCGGCTTTGCAGCCTGCCCCTACTGCCAACACCTCTGCATCTGTAACTCCAGCAGCTCCAGCGGCAGCACGTGCAGCACAAGCAGCAGCAACAGCAGCCCAGCTCAGCAGCCAGCAGCAGCA
c10070_g1_i1	#N/A	#N/A		lipid kinase	1187	10	1.31e-82	0.579	2	F:kinase activity; P:phosphate-containing compound metabolic process		IPR001206 (SMART); IPR005218 (TIGRFAM); IPR001206 (PFAM); PTHR12358 (PANTHER); IPR001206 (PROSITE_PROFILES); IPR016064 (SUPERFAMILY)	CTGCTGCTGCTTGGGCGGCCCTGCTGCCGCTGCATCCTCATGTGCTGCTGCTGCTGCCGCCTGGCCCTGCAGCAGCAGCCGGTTGTCTGGCAGGTGCAGCTGGATGCGGCGGGGCAGCACCTCAAACACAAGCTTCTGTGCGGGTGGTGATGGCTCGCCGTCCCTGTTGCATTTGAGGTCCTGCCCCGCCTCCACCACCAGCCAGGGCAGCCGCAGCAGCTGCACTCCACCCTGCGCCTGGCTCAGGCCTGATGACACCAGGTCAGACGCAAGCGCGGCAGCCTGCTTGCCTGGGCTGCCAAAGAGCAGTGTGAAGTCCAGCAGGCCATCATCCAGCAACGCATCAGGACACACGTTGACCATGCGGCCCATCTGGCGCGCCTGGCCGGCTGCCAGCAC…
c10070_g1_i2	5.612	9.21e-21		lipid kinase	3112	10	5.03e-70	0.557	2	F:kinase activity; P:phosphate-containing compound metabolic process		IPR001206 (SMART); IPR001206 (PFAM); PTHR12358 (PANTHER); IPR001206 (PROSITE_PROFILES); IPR016064 (SUPERFAMILY)	CAGTCGTTTCACTTTTCCGTTTCAAATTTCATTTCATTTCACATTTCAGTGTAATTTCTTACACCGGGGTCTGAAAACCTGAAATGGCACACCCCTGCTGTGACTGCAGTGCTGCATAGCCGAGTACGTGAATGGCAGTGGCTAGTGATAAAAGCAACGTTACACGCAAGCAAACATACCCCAGCCCTGGCAGTGCCCACCACTGCCAATTGATGATGACCATAGCAGTGCTGTAAAAACATACAGCCCGGACAGCCAGCCTGCAGGAACATCACCTGATGCCCCAACACACTACCTCACATTACGCACTCGAGGCCTGCAGGCCCATGCAGCTGCTCAAGATGGCATGCTTTAGAATTTATAATTATTCGCAGGCCAACCACACCCGGACACAGGGCC…
c10070_g2_i1	2.65398	3.03e-06		---NA---	884							no IPS match	TTTTTTTCAAAATGAGAGCATTACATCGCCCCGCAACCCGCGCTTTCGCGGTCACCAATATCTTGCCAGCACAGTTCGCGAGATTGTCGCGAAAAGATGGCCTCATGTGGCTCACTGCTATGTCTAAGGCGGGAGCCAGTTCGCACTGCGCTAGCCGGCCAGCCAGGCGCCACCATCATGGTGCACAGTGCAGTTCAAGACATTCCACAAGTTACTAGAATGCAACATTGACCCGGCAGATCACACAAGACTTTACAACATGCATACGCTGTATGTGTGATACGGGCACTCGCAGAAGTAATCACGACTTGACTGGCGGCCAGTAATAACACATGCCGCATGGCAGTGGCAGTTGCAGTGGCAGTTGCAGTGCAAAGCTAGAGCAAGTGCTGGCCAACA…
c10071_g1_i1	#N/A	#N/A		---NA---	205							no IPS match	CTGTCAGAGGGACATATGATGTCAGCATGCGCTGCATTGCATGTGTGGCTGAAGCTGGCATGATGTGTAGTTGCTGCTCTCCACACAAGCTTTTGATTCACATGCCACGTCCTTTACATTAGTGAGAGCTACTTGGAAGCTGTGTTTGGCTGTGGTTATGGGCTTGTCTTGTGCTGTGGCGCTAGCTTACCAGCTGTCAGAGGGC
c10071_g1_i2	2.73088	0.00170385		---NA---	867							no IPS match	TGGGATTACGCAACTAAAACAGTGCAGGGCAGCTCCTTTACAGCTACAAAACTCATTACATTCACCGGCAATGCAGCTGTGAGCCAGGGTGGAGCGATATACATGATCGGTGCCAATACGTCCTTTTTTGGGGGTGTAAACTTTATAGGGAACAAGGCGGCGCTTGGGGCAACGTTTATGGCGGTGCCATATGCGCAATCGGCAACAGCAGCATCTCCATTTCTGGTGCTGCTTCCTTCAGGTACAATGCAGCTTGGATTGGAGGCGCGGTGAAGTTAGGGATGAATGGCAGCGCTGTTTCGCAGGGTGCCGCTACAACAGCGTCGACCGATGTGCTGCAGCTGGTACCTGGCAGCAGCAGCTGCTGGCTGGGAAACAGTGCAAAGAAGGCTGGCGTTG…
c10072_g1_i1	-1.38048	0.00291203		mitochondrial substrate carrier [Volvox carteri nagariensis]	1849	10	2.78e-149	0.828	15	P:tricarboxylic acid transmembrane transport; F:molybdate ion transmembrane transporter activity; F:tricarboxylic acid transmembrane transporter activity; P:glycolytic process; C:chloroplast envelope; F:dicarboxylic acid transmembrane transporter activity; P:response to cadmium ion; C:vacuolar membrane; P:glucose catabolic process; P:dicarboxylic acid transport; C:plasmodesma; C:cell wall; C:inte…		IPR023395 (G3DSA:1.50.40.GENE3D); IPR018108 (PFAM); PTHR24089:SF284 (PANTHER); PTHR24089 (PANTHER); IPR018108 (PROSITE_PROFILES); IPR018108 (PROSITE_PROFILES); IPR018108 (PROSITE_PROFILES); IPR023395 (SUPERFAMILY)	TTTTTTTTTTGACCACGATCTCTCTTACAATGCCCAGGGCTCCAGCAGACGCCCCTTGCCCAACGCGGCTGACTCAGAGGCTGATCACTCCCAGCAGCGCTGCATGAGGCCAGCTTGGCAAACAGCTGAGCTGCTGTCACGTCACACACACGACGGTGGGTTGGACCATCACACATGCATAATTCTGTCGTGGAAAGACAAGCAAAGCTCGCACACTCCCGCTCTCACAGTCGCGCCAGTGCTGCTCTCAAGACACCTTTTCCCAAGCTGCTTAGCCAATAGCCAACGTAAAAGACCTTTGGGCCCCAAAGTCAATAGGCTATCCAGCCGATCTGCATATGCTGGCAGCGCATACCGGTTGCGGCTGCTGCTGCCGCATACTGTGCAACAGGCTAGGCC…
c10073_g1_i1	-2.52598	5.4e-05		Serine--pyruvate aminotransferase [Monoraphidium neglectum]	2267	10	0	0.791	2	P:metabolic process; F:alanine-glyoxylate transaminase activity	EC:2.6.1.44	IPR015422 (G3DSA:3.90.1150.GENE3D); IPR024169 (PIRSF); IPR015421 (G3DSA:3.40.640.GENE3D); IPR000192 (PFAM); PTHR21152 (PANTHER); IPR015424 (SUPERFAMILY)	TTTTTTTAAATGTGTGTGTTCCACTGCTGTGCAAGAGGATTTCACAAGAATGGAGCACCGCTTGTCCTTAAACCGCCTGCTGTGCCACAATGACTCAGGCCCAGCCAAGAAGCGCCACGCGCGATGTTGTTCACACGTCTGCATGCAGTAACAACAGAACCTTGCCAATAAGGGGGCAGTGCCGACGAAGGGGGCCAGGTCACTGCACTGGTCACTAGTGCCACACTGTGAGTCTCAATGCAGTTAGGCAGGTAGCAGCTGGCAACCCTGCTGCCTGAGTCCATATGATACGAAGAAGGCCAAACATACAAAACCAAGACGCAGCACTGTCATGGACAGGCTACAGCATGCTTACAGGCGGCAGGTCGCCAGCAGCCTGGCCCGCCCTAGTTGAACTCG…
c10073_g1_i2	#N/A	#N/A		Serine--pyruvate aminotransferase [Monoraphidium neglectum]	2342	10	0	0.791	2	P:metabolic process; F:alanine-glyoxylate transaminase activity	EC:2.6.1.44	IPR024169 (PIRSF); IPR000192 (PFAM); IPR015421 (G3DSA:3.40.640.GENE3D); IPR015422 (G3DSA:3.90.1150.GENE3D); PTHR21152 (PANTHER); IPR015424 (SUPERFAMILY)	TTTTTTTAAATGTGTGTGTTCCACTGCTGTGCAAGAGGATTTCACAAGAATGGAGCACCGCTTGTCCTTAAACCGCCTGCTGTGCCACAATGACTCAGGCCCAGCCAAGAAGCGCCACGCGCGATGTTGTTCACACGTCTGCATGCAGTAACAACAGAACCTTGCCAATAAGGGGGCAGTGCCGACGAAGGGGGCCAGGTCACTGCACTGGTCACTAGTGCCACACTGTGAGTCTCAATGCAGTTAGGCAGGTAGCAGCTGGCAACCCTGCTGCCTGAGTCCATATGATACGAAGAAGGCCAAACATACAAAACCAAGACGCAGCACTGTCATGGACAGGCTACAGCATGCTTACAGGCGGCAGGTCGCCAGCAGCCTGGCCCGCCCTAGTTGAACTCG…
c10073_g1_i3	#N/A	#N/A		Serine--pyruvate aminotransferase [Monoraphidium neglectum]	2462	10	0	0.791	2	P:metabolic process; F:alanine-glyoxylate transaminase activity	EC:2.6.1.44	IPR015421 (G3DSA:3.40.640.GENE3D); IPR000192 (PFAM); IPR015422 (G3DSA:3.90.1150.GENE3D); IPR024169 (PIRSF); PTHR21152 (PANTHER); IPR015424 (SUPERFAMILY)	TTTTTTTAAATGTGTGTGTTCCACTGCTGTGCAAGAGGATTTCACAAGAATGGAGCACCGCTTGTCCTTAAACCGCCTGCTGTGCCACAATGACTCAGGCCCAGCCAAGAAGCGCCACGCGCGATGTTGTTCACACGTCTGCATGCAGTAACAACAGAACCTTGCCAATAAGGGGGCAGTGCCGACGAAGGGGGCCAGGTCACTGCACTGGTCACTAGTGCCACACTGTGAGTCTCAATGCAGTTAGGCAGGTAGCAGCTGGCAACCCTGCTGCCTGAGTCCATATGATACGAAGAAGGCCAAACATACAAAACCAAGACGCAGCACTGTCATGGACAGGCTACAGCATGCTTACAGGCGGCAGGTCGCCAGCAGCCTGGCCCGCCCTAGTTGAACTCG…
c10073_g2_i1	#N/A	#N/A		serine threonine- kinase pats1 [Monoraphidium neglectum]	1089	10	9.11e-75	0.611	3	F:ATP binding; F:protein kinase activity; P:protein phosphorylation		IPR001245 (PRINTS); IPR002290 (SMART); G3DSA:1.10.510.10 (GENE3D); IPR001245 (PFAM); PTHR23257 (PANTHER); PTHR23257:SF430 (PANTHER); PTHR23257:SF430 (PANTHER); IPR000719 (PROSITE_PROFILES); IPR011009 (SUPERFAMILY)	TCTACACCCACATGGTGGTGGAGGCAGGTGAGGCCGCTGCTTTCTAACCATGATCTTCACTAAGGTCCTGTTTAGGCCAGCTATGGTCTCAGCACGCCATTTTGTTGATTGTGTGAGGCAGCCTATAGTGTTGCGCGTGTACGCGGTCTACACAGACATGGTGGAGGAGGCAGTGCCTGGCGGCCGTCCCGGGCCTGACAATGTGAGTCGGCGCTTCAGGCCAGCCTGGGACGGCAGCATCCCGCTAGTGACAGGCTGCTCATCGCTGTGCAACATCGTGGTCATGGAGGTGTGCGACAAGGGCAACCTGCGGCAGGCAATGCGGCGCGGGCTGCTGCACAAGCGCACCGCCAGTAAGGGCCTGGTGGTGGACATGCGGCTGCTGGTGACGGTGCTGTT…
c10073_g2_i2	#N/A	#N/A		serine threonine- kinase pats1 [Monoraphidium neglectum]	1791	10	3.75e-103	0.61	3	F:ATP binding; F:protein kinase activity; P:protein phosphorylation		IPR001245 (PRINTS); IPR002290 (SMART); IPR000719 (PFAM); G3DSA:1.10.510.10 (GENE3D); G3DSA:3.30.200.20 (GENE3D); PTHR23257:SF430 (PANTHER); PTHR23257:SF430 (PANTHER); PTHR23257 (PANTHER); PTHR23257 (PANTHER); IPR000719 (PROSITE_PROFILES); IPR011009 (SUPERFAMILY)	GCTGCTGCTGCTGCTGCAGCCGAGCCAGCAGGGGCTCCACCCAAGACTCAGACATCAGCAGCTCCTGATCTTCGTGAATAACAAAAATAACAGGCAGCTCCACCAGCTGAACCACACACGGCTCCAAAACCCCAGGCCCTGAACCCTCAGCCTGGGCCGCACTAGGGTTTGGCTGCTGCAAAACCCTGAGGCTCAGCTTGCCATTATACCCTGTGCAGCGGCGTAAACCCTGGACTAGCGTCCTAAGCCCTGCGCCGCCAACCTCCTTGCGCTGCACTACCAGGCGCTGCAAACCCCTGGTGCTGCTGCTGCTGCCGGCTCTAGCCTGATATCATCGCCGCCAGATCTGCCGGCAGCAGCAGCAGCTGGTTATGACCTGGCGCCTGCAGGCTCGTGTTC…
c10073_g2_i3	-3.12116	7.3e-06		serine threonine- kinase pats1 [Monoraphidium neglectum]	3352	10	2.67e-99	0.611	3	F:ATP binding; F:protein kinase activity; P:protein phosphorylation		IPR001245 (PRINTS); IPR002290 (SMART); IPR029016 (G3DSA:3.30.450.GENE3D); IPR000719 (PFAM); G3DSA:1.10.510.10 (GENE3D); G3DSA:3.30.200.20 (GENE3D); PTHR23257:SF430 (PANTHER); PTHR23257 (PANTHER); IPR000719 (PROSITE_PROFILES); IPR011009 (SUPERFAMILY)	GCTGCTGCTGCTGCTCTGCTGCTATTGCTGCTGCGACAGCCAACCAGGCTTCCGGGCCTCCAGCCCTCCAGGCCTTCAGGCCCCCTACCCATGAGTAGCGTGAAACACACTTTCGGGGGTGCGAGCACGGCGAGCCATACTTGTCTTCAGTGGGGCCAAAGCAGCGTCATAGTTCCGCCCCGGTCACGGCCAAACACGAGGAAGGCTACAGCCAAAGCATGTGTCCGGCTTGAAAGATTAAGCTGTTTTTGCAAGTTCTTGACGCAATTCAAAAGACGCAAATAATGGCAGAACGGTTCGGAGTTCTTCCCCGTGAGTTTGGGCTGTTTGGCTTGGGCTGTGCCTCTCAGCTTTAATCAATCGTTAATAAACATTTGGGCATGGGTTGCGCGTCATCCA…
c10073_g3_i1	-2.30513	0.0094206		---NA---	1255							no IPS match	ATGCGCCCCGCTTTGGCCGAATAATGACGTTGCGATACCATGCATTGCGGGCCGTGCACAAGTGCATATGCATGCCAGTCGTGCCCGCACTTAGGCACTTGCAGACCACATCAGCATACGGAGTGATGCATGCACGGCATCGTGAGCAGCTGTGCTAGCAGATGGTGGCTTCTGCCGTGCCGGAGCAGCAAGTGAAGCCCAACCAGGTTTCCGGGCCTCCAGGCCTCCAGGCCCCCTACACATGCGTAGCGCGAAACACACTTTCGGGGGTGCGAGCACGGCGAGCCATACTTGTTTATTGATAGTGTCATCCTTAGAGTAACAAGCCCTCAGGGTACCGGTACCGCCCACTGGCAGCGGTGCACTGCTGAAAGCACCATGATGAGGGGTACCACACCA…
c10073_g3_i2	#N/A	#N/A		---NA---	528							no IPS match	CAGCAGCAATGGCAGCAGCAGCAAGGCCAGCAGTAGCAGCAGCAGCAGTAAGCCAGTGCGCAAGCGTACCACCTTGTCATATTCTGAGCGCATACAGTACGAGAAGCTGTGCAAGGAGCTAGAAGACTTGAACAAGCAGCGCGCCGCACTCGAGGCGCAGGTCTCTCAGCTGGCGCAGGCGGGCAGCGACCTGGCTGCCCTGGACTCAGCCAGCAGCCAGCTTGCTGCTGTTGCTGACAGGGCAGATGAGGCTGAGCTGCAGTGGCTGGAGCTGGCTGAGCTGGCAGGTGATTTGTAGGGCTTTGGGAACCGCCTATACCCTGCTTTAGTGTTATTGGTCAGTTTGCAAGTTGGTCAATGGACAGCCCTGCCGGGCCGTGGGTGCAGCTGCAGTGGCTG…
c10073_g4_i1	#N/A	#N/A		---NA---	325							no IPS match	TGCTGGTGCTGCTGCTGCTGCTGGAGTGTCCAAGGTGCAGGTGCAATGAGTGCTTGTGCCGCTGCTGCTGCTGCCGTGTTCCCGCCAGCCCGGACCTTCTTCCTCTTGACTTCCTGCTGCAGTGCAGCGTGGACTTCATCATCCAGCAGCTCTGCAGCAGGCAGTACAAGTTGCTCCAAAAGCTGATCTGGCAGCAGCTGTACTGCCTGTACTACCAGCCCTGCATCATCCTCTGCCAAGCCATCCGCTAGAGCTAACACTGTACTGCCCCAAATGTACCGCCTAGAGCAGTACAATGCCTCTAAACACCAGCTGACCGCAGTAC
c10073_g5_i1	#N/A	#N/A		---NA---	661							no IPS match	GCAACAACTTGGTCGAAGCATCAACTTGGTCGATAGTATCAAGATGGCGGAACCTAGCTTGAGCAGCATGCACCACTCAGCATTCAACACCCCCGCTCAACACTCAACCCTTGACTGGTAGCAGTGCTCAAAAGGTGTGGCAATGTGCGGCACCTGTTGATGCACTGAACATACGGCTTGACAAACCGGCGCAGGTGCAATGGTACAAGAGAGCTATCTCTGCCAGATGCTGTGAATGCTTTGCACCTCTTCTGTCCATGCTAGTCTGCTGGCTTAGCAGAGCGCCTCTGCCGTTACAACAGGTCAGAGTAATGGTTTCTGAAACCCTACGCGCTCGCCCTCAACACTTGTACACGCACGCACACATGCAAACACACTTACAACCAAGGTTCGCTCAAA…
c10074_g1_i1	#N/A	#N/A		phosphoinositide-3-kinase, regulatory subunit 4 [Monoraphidium neglectum]	974	10	3e-82	0.618	9	F:protein binding; F:organic cyclic compound binding; F:heterocyclic compound binding; P:signal transduction; P:response to chemical; P:phosphorylation; F:kinase activity; P:single-organism transport; P:organic substance metabolic process		IPR001680 (SMART); IPR001680 (PFAM); IPR015943 (G3DSA:2.130.10.GENE3D); PTHR17583 (PANTHER); IPR017986 (PROSITE_PROFILES); IPR001680 (PROSITE_PROFILES); IPR017986 (SUPERFAMILY)	TGCTGCTGCTGCTGCTGGTGGGCCGTCTTGGCGGCCTAGGGGGGTGCTGGCGAGCCACCTCATGGAACACAGGTCTGCAGTCAACTGCCTGGCAACTAGTGCCAATGGGGCACTGCTGCTGAGTGGCAGTGACGATGAAACTGTCAAGGTGTGGGATGTTCGCCGTCTAGAGCGGGACGTGTCATTCGCTAGCCGCCTGACATATGCAGGGCAGTCGGGGCGCATCACAGGCCTGTGCCCTGTGCTTGACGGCAGCAGTGTGGCCAGCGGCAGCGCCAGCGGCAGCCTGCATGTGTGGCGCGTGGAGTACAGCAGCAAACCTGGCGGCTGGGCACCTGACAAGTACAGAGGCATCACAGCCATCAGGCAGCTGTCACCAGGTGAAGGCGCAATCCTCAA…
c10074_g2_i1	-1.93487	0.00103051		peptidyl-prolyl cis-trans isomerase, cyclophilin-type [Chlamydomonas reinhardtii]	565	10	3.5e-51	0.879	3	F:peptidyl-prolyl cis-trans isomerase activity; P:protein peptidyl-prolyl isomerization; P:protein folding	EC:5.2.1.8	IPR002130 (PRINTS); IPR002130 (PFAM); IPR029000 (G3DSA:2.40.100.GENE3D); IPR024936 (PANTHER); IPR002130 (PROSITE_PROFILES); IPR029000 (SUPERFAMILY)	GAACTGGCTGCCGTTGGTGTTGGGCCCGCTGTTGGCCATGGACACCACCCCGCGCTTGCTGTGCTTCAACGCATCATTGATCTCGTCAGGAAACTTGCCGTTAGGGGTGGCATAGATGGACTTGCCGCCTTTGCCGGTGCCAGTTGGATCACCCCCTTGGATCATAAAGCCCTTGATGTTCCTATGAAAGATGACTCCATCGTAGTAATTGCTAGCACACAGCGCTAGGAAGTTTTCACATGCTTTTGGTGCCTGCTCGCAGAACAGTTCTATCTTCAGGTCCCCTAGATTTGTGTGCAAGGTTACGCTCATTCAACTCTGCTGTCGGGCACAGCCCTTCTTGCTGCAGAACAAAGCGCGCAATTGACTTGGGACGCCTGTTCTACTGACAGTGTTTCT…
c10074_g3_i1	1.82309	0.00116834		---NA---	397							no IPS match	TTTTTGCCAGAGGCAGTTACCACACAACAGAGCGTCATGTTAACCGCAGTCTAAAAGGCCGTCTTGTGGAGGCCATGACGTCCACTAAACACTGGGCAGACTACACCGTGTGTACACGCAGCTTCTGCGCAAACACATGTATCTTGCAATACACCCACATGGTACGCTACTGTCGGCACATGCACCTGATGGTGCACCTGATGTACGTTCCAATGATGTGTATACAACCTGCTGCCGTCACTGCCGATAACTCTCTTGGCAACTTGCCGGACATTATCTTGCCACACTAGATGACAACACAGCAGCCGATTCAATGCACAACAACCGCAGTAACATTAATGCTTGCCTGCTTGTTATCATCAAGCACGTGCACGAAAACACTCTCCAAACAACGACA
c10074_g4_i1	#N/A	#N/A		---NA---	538							no IPS match	GCTGCTGCTGCTGCTGCTGAGGGTAGCTTTTGTCAATGCCGAGGCCTTCAAACTCCTGTGTCACTTGCGGTCAGTGATGTGGTTGCAGTTGGGGATGCTGCACGTCAGGATGCAGTGCTGGTTAATGGAGTGACCTGTGTGCAGACCGCTGTAGGCAAGTGACTTGCTGCTGCACCGCTTGCTCGATGGCTTGTGCAGAGCACAAAGGTACACAATAAGGCAGCAAATTCAAGGAGCAGAATACAACTCCGGTGCAGCCGGTTGCAGGAAGATGCAACTAAGTGCAGCAGGGGTGCAGCAGCAGTACTGTATGGCAGCAGCGCTGGGCCAGCAGTCTCGACCTCGGTATACTCAGATATGGTGACACATCAGTAATCTGCCTCAAACCGTTTGCTCTTT…
c10074_g5_i1	#N/A	#N/A		peptidyl-prolyl cis-trans isomerase, cyclophilin-type [Chlamydomonas reinhardtii]	3526	10	7.08e-40	0.801	4	F:peptidyl-prolyl cis-trans isomerase activity; F:protein binding; P:protein peptidyl-prolyl isomerization; P:protein folding	EC:5.2.1.8	IPR000253 (SMART); IPR000253 (G3DSA:2.60.200.GENE3D); IPR000253 (PFAM); IPR000253 (PROSITE_PROFILES); IPR008984 (SUPERFAMILY)	TGCAGCTGGTGAGGCTGCTGCTGCTGCAGGCGCAGCTCCTGCGAGCCATTGCGGTTGCCGCTGCTGCTGCGCACATAGGTGCCAAACTTGCTGCCAGAGTCTGAGAGTGTAACTGTGCCATGTGTGCCATCCTCTGCTGCAGGCTGCACCTCCAGCACTGCGTGCAGGTTGCTGACGCTGCTTTCATTGAAGATCAGGATGTCTGCCTTGCCTGTGGTCCCTCCCTTTTTCGCTGGACGGCCTATGGTGATTTTTCCGGACGTCAGGAACTGCACTGGGTTCGGCAAGGCCCCTTCTTCTGCTGCCCGTTGGATGGCAGAAGGCAGCAGGGGAGACAGCACCCACATGGTCCTGTCAGTGGTATATCCGGCGACTCACCACACTATGTCAAACTTAATA…
c10074_g5_i2	2.05754	4e-06		peptidyl-prolyl cis-trans isomerase, cyclophilin-type [Chlamydomonas reinhardtii]	595	10	1.14e-81	0.891	4	F:peptidyl-prolyl cis-trans isomerase activity; C:cytosol; P:protein peptidyl-prolyl isomerization; P:protein folding	EC:5.2.1.8	IPR002130 (PRINTS); IPR002130 (PFAM); IPR029000 (G3DSA:2.40.100.GENE3D); IPR024936 (PIRSF); PTHR11071:SF270 (PANTHER); IPR024936 (PANTHER); IPR002130 (PROSITE_PROFILES); IPR029000 (SUPERFAMILY)	TTTTTTTTTTTTCAGGTCTAGTCCTTACAACATCAGTCAGGCCACCACAACACACCAGGTGAAGGCATTCCCAACTAGTCCACTGGCCGTGCTCGCAGAATCTTGACATCTGTTGTGGGCCTGTCTGTGGCATCCGTCTGCACGTTGCCCAGCCGCTTCACTACGCCCAGCCCACTGCACACACGCCCGAAGATGGTGTGCTTGCCATCCAGGAAGGGTGTGGGCGCCAGCGTTACGAAGAACTGGCTGCCGTTGGTGTCGCGCCCTGAGTTGGCCATGCTGAGTATGCCTGCCCCTGTGTGACGCAGCTCAGGGTGGATCTCATCCTCAAACTTGCCGCCGTAAATCGACTCGCCGCCGCGACCGGTGCCTGTCGGGTCGCCGCCCTGGATCATGAAG…
c10074_g6_i1	1.71173	0.00828708		---NA---	258							no IPS match	GTAACATGATGATGATGATGAAACAACGACACAGCGATGCTACAGCTGCTGCCCTGTTCTACGCACCATACCAAATCATCCTGCCTAACATCAGCACATCACCTGACTGTACACGCTGCAATCACTGCAGCAGCTCTTGCTTCTGCAGCAAGCAACTTGCTCGGCCTCACTCAACCTTGTATGCTACACCCTCCCCAGCCTTTGCGGTCACCACACACCAAACCCAATGTTCCACTGCTACAGCTGCCTCTCCCATTA
c10074_g7_i1	#N/A	#N/A		---NA---	411							no IPS match	GCAAACCCCTGCCCCAAAAGCAGCCACACTGCTGCTGTGGAGAGCATTGCACGGCGGCAAGCTGCCCTGCAGGAGCGCTACGCTGCTTTGTCCGAGGCGCTGTCTCGTGACCCTTCAGGGCTGGAGGCTGGGGAGCGGCAGCAGCTGGAGCGCCTGGCTGCAACACTGCACAGGCTGAACCTGCGCCCCGGGTGTGACGTGCGCTGCCCTGGTGCGCTGCTGACGTACAAGATGGCTGCCATCACCAGCAGGGCAGGGCCTGCAGGGGTGGCACCAGGAGCAGCGGGTGACGCATCCAGCTCAGGTCCTGCTGTGTTTGATGCCGTGTCAGCAGCCATCAGCACCGGCATAGGCCAGCACCTGCCAGGACCGGGGCTAGCGGGCGGCAGTGCTGCTGCT…
c10075_g1_i1	#N/A	#N/A		lysosomal acid lipase 1, isoform CRA_a [Rattus norvegicus]	274	10	8.21e-28	0.647	5	P:single-multicellular organism process; F:sterol esterase activity; P:sterol metabolic process; P:fatty acid metabolic process; C:lysosome	EC:3.1.1.13; EC:3.1.1; EC:3.1.1.1	IPR029058 (G3DSA:3.40.50.GENE3D); IPR000073 (PFAM); PTHR11005 (PANTHER); IPR029058 (SUPERFAMILY)	GTTTGATGTGTGGATGGCCAACACACGCGGTAACACTTTCAGCAGGGGTAACTACAACTACAGCCACAGAGTATCAGAGTACTGGTACCACAGCATAGATGAGTATGCTCTGATTGACCTGCCTGCTCAGGTCAACACAGCACTGCAGCTGGCAGGCGCAAAAAAGCTGGCCATAGTGGGCCACTCACAGGGCTGCACCGTGGCGTATGCCATGCTGGCTGCCATGCCAGAAATGAATGACAAGGTGTCTGTGGTGGCACACATGGGACCTGTG
c10075_g2_i1	7.63886	6.42e-06		---NA---	293							no IPS match	ACAGTACAAGGGCAAGCTCAAGGTGGGCAGCAGCAGCAGCACACTTGTTGCATCCAACAGGTGCTTGACAAGCTGGCAATCTCTCTCTTTGCAAAAACAACAAAGTGCAACCAGATCCACAGCTAGCTGCAAGGGCTGTAGTAGCAGCAGCACGTTTGTTGCATTCAACAAGTGCTTGACAAAATGGTGCTAGATGAGTCCTACACAAGCGAACAGCAAACAGCCCAACTGCCAGTTGCAGGCACCTGTAATAATCCCACTATGCCTGCCTCCGCTGTGCCTGCTGTGTCTGC
c10075_g3_i1	3.81527	0.000214644		seleno Flags: Precursor [Monoraphidium neglectum]	1226	10	6.98e-27	0.611	7	P:biological_process; F:ATP binding; F:protein kinase activity; P:phosphorylation; F:protein serine/threonine kinase activity; P:protein phosphorylation; F:kinase activity		no IPS match	GCTGCTGCCGCTGCTGCTGCTGGCCTGGGGCCTAGACAATGCCTAGCGTGGCATGATGGTCTGCTGCCGAGCAGTGCCTTATGCTGCCCAGAAAGAGCCATGTGTTTGATGTAATCGCGTTGTAAGCCTGACTGTTTCCAAGACTACAACAGGAAGAGGAAACTTGCCAGCACCACACACCACACACCACTTGGCAACCCGCAGGAAACTTGGTAAGCGAGTAGAAGCGCAGGCTTCGCACGCACAAAGGGATGCCTACAACTAGAGTTTTGCTCAGGGGTGCGGGTTGCGTTGCGATATATGCCTGTTTGCGTAACTAGGTTTGTTACAGGAGTTGAAGAGCAGGGCCCCAGCTGAGCAGGTCTGATGCTGCTTCGTGCTGTGTCTCCACGAATTGTT…
c10075_g3_i2	#N/A	#N/A		seleno Flags: Precursor [Monoraphidium neglectum]	1091	10	2.8e-27	0.628	1	P:biological_process		no IPS match	GCTGCTGCCGCTGCTGCTGCTGGCCTGGGGCCTAGACAATGCCTAGCGTGGCATGATGGTCTGCTGCCGAGCAGTGCCTTATGCTGCCCAGAAAGAGCCATGTGTTTGATGTAATCGCGTTGTAAGCCTGACTGTTTCCAAGACTACAACAGGAAGAGGAAACTTGCCAGCACCACACACCACACACCACTTGGCAACCCGCAGGAAACTTGGTAAGCGAGTAGAAGCGCAGGCTTCGCACGCACAAAGGGATGCCTACAACTAGAGTTTTGCTCAGGGGTGCGGGTTGCGTTGCGATATATGCCTGTTTGCGTAACTAGGTTTGTTACAGGAGTTGAAGAGCAGGGCCCCAGCTGAGCAGGTCTGATGCTGCTTCGTGCTGTGTCTCCACGAATTGTT…
c10075_g3_i3	#N/A	#N/A		15 kDa seleno	943	10	3.34e-24	0.648	1	P:biological_process		no IPS match	GCTGCTGCCGCTGCTGCTGCTGGCCTGGGGCCTAGACAATGCCTAGCGTGGCATGATGGTCTGCTGCCGAGCAGTGCCTTATGCTGCCCAGAAAGAGCCATGTGTTTGATGTAATCGCGTTGTAAGCCTGACTGTTTCCAAGACTACAACAGGAAGAGGAAACTTGCCAGCACCACACACCACACACCACTTGGCAACCCGCAGGAAACTTGGTAAGCGAGTAGAAGCGCAGGCTTCGCACGCACAAAGGGATGCCTACAACTAGAGTTTTGCTCAGGGGTGCGGGTTGCGTTGCGATATATGCCTGTTTGCGTAACTAGGTTTGTTACAGGAGTTGAAGAGCAGGGCCCCAGCTGAGCAGGTCTGATGCTGCTTCGTGCTGTGTCTCCACGAATTGTT…
c10075_g3_i4	2.11333	0.00124297		Lipase member M [Monoraphidium neglectum]	1901	10	1.97e-36	0.507	1	F:hydrolase activity		IPR029058 (G3DSA:3.40.50.GENE3D); PTHR11005 (PANTHER); IPR029058 (SUPERFAMILY)	TGTCAACCTTCTTCTGCCAGTGGCCTGCCGCACATCCAGGACCAAAGATCATCCTGAGTAACGATAAAGGGGATCGCACCAGCGTGCGCATCGACAACATCCATGACTTCCTCAGATGATCGCGGACAAGAGGCTGGGCCGTGTCGAGCCTGACACGTGCCGCGCTAGGGTTGTTGAAAGTTACGACGCGCAAACCCGCTCAAAACATGTACACCGAGATGAAACAGCAGGCGTGTGTGCATGCAGACCAGTTGTGCTCAAGCGCGTTTGCGACGGCGCAGGGTCCACCACTGGTGACCAGCAAGCACAGGTTCAAGCATGCGCTAAAAACAGTTCAACCAGCGATATGAAGCCGTGCTCGACCTGAGCAGCGCCATAAGAAGCGTCGCATGAATTCGT…
c10075_g4_i1	6.99528	2.43e-11		---NA---	530							no IPS match	GTGAGTGGCTAAAGCTGTCTACTTCAGGCTACCCAGGCAGTATCATTATAAAGTCAACATGGCTATGAGTTACAGATGGTTACAGACACAGCGTACACGCAGCTCAGCAGCTGCACCAGTTACTGTTTAATGTAGAAGTTTAGAGGCACCTGTACACGTCTGGCGTTGTTACTGCGATATACTTGCTGCTCTGCTTGCGGCCTGCACTTGCTGCCAGGCTGGTTTGAACCGCTGTCTGCTTCATTTGACTGTTTGCCCGACCGTCGATTTGTTTGTTATGTCAACCTTCTTCTGCCAGTGGCCTGCCGCACACATCCAGGCTGGTGGCTTACAAACTGCCGAATCATCAGACTAGTCAACTGTTTGCCTGGCTGTCACTTTCCCTGTCTGCTGTGGCAC…
c10076_g1_i1	#N/A	#N/A		---NA---	1191							no IPS match	CTGCTGCTGCTGCTGCTGCTTCATTACATGCACTGCCACTTGCTGTAGTTGCTGCTGCCAGCCCAGCACCAGTGGATGATGCACGAGACAGGCTGCAGCTGGAAGCTCTGCTAGGGGGCGTAGCAGCTGCATCAGCAACATCAGCTGCAGGGCCAGAGGAAGCACCCAGCCCAAACAGCTGCAACAAACGCTGCAGCTTGCCAGGCTTACTGCTGCTGCTGTCGCCGCAAGGGTCAGCATCGGGCCCACTGTCACCAGCATCACTTGCACGCTGCGTGTACTGCTGCTGCTGCTGGCCAGCACCAACCGCAGGTGCAGCTGCCGCGCTGGCCTCCCCCTCATCGCCATTCGTTGTGCAGCTGTCGGCATCTGCATCACCGCCCTCAGAGGCAGCAGCAG…
c10076_g2_i1	#N/A	#N/A		---NA---	881							no IPS match	ATTCTGAGCAATGGCGTTACAAGTACCAGTGCACGGCGCCTTGAAATCCCAACCAAGCTCTCAGAGATTAGGCTAATCATCAATCCACAGAACACAGCAGGCTACAGTTACTGCTGTGGCAGCTGCGTACCACTGCTGTTCAACGCAACATGCACGCCGACTGTCTGCAACGCGCACCCATCAGGTCATCGGCCAACACACACGAAAGAGCAAGGACCCAGTAGTGTTGCTGAGGACAGGTTACACCAGTTGTCATAACTATAATAGTCCTGCCTCTTCTGCTACCCACTGCAACTTGCGTTGAATGCAGCTGCTGCAAGCCCAGCAGCTGTTGCAGCGCACCTCAGGCTGCTGCACATGCAGCTGCAGGACACCTGCACCACAGCACTGCACCACATG…
c10076_g2_i2	1.67335	0.000540704		---NA---	2928							no IPS match	ATTCTGAGCAATGGCGTTACAAGTACCAGTGCACGGCGCCTTGAAATCCCAACCAAGCTCTCAGAGATTAGGCTAATCATCAATCCACAGAACACAGCAGGCTACAGTTACTGCTGTGGCAGCTGCGTACCACTGCTGTTCAACGCAACATGCACGCCGACTGTCTGCAACGCGCACCCATCAGGTCATCGGCCAACACACACGAAAGAGCAAGGACCCAGTAGTGTTGCTGAGGACAGGTTACACCAGTTGTCATAACTATAATAGTCCTGCCTCTTCTGCTACCCACTGCAACTTGCGTTGAATGCAGCTGCTGCAAGCCCAGCAGCTGTTGCAGCGCACCTCAGGCTGCTGCACATGCAGCTGCAGGACACCTGCACCACAGCACTGCACCACATG…
c10076_g3_i1	-3.11375	0.00566639		---NA---	262							no IPS match	AAACGTCTGTAGGGACTGCGTGCAGCGCCACAGAAGCGCGCATGTCTTTCAACGGCAACAAAGCAGTAGATCGTCGTGCCAACCGGGCCTGGTTACAGGACTTTCGGCTTGCATTAAAACCATCTTTGAGGCATCAGAAGTCGTTTGCGTGCACGGCAGCGTCAGGCCAGCCTTCCTTTTCAAACGCAGTTCAACAGGGGGGGTGCCAGCAAAGTGCGGACAGTTTGGGGTACTCAAACAGCAGCAGCAGCTGCTGCAGCAG
c10076_g4_i1	-2.47648	2.34e-05		---NA---	953							no IPS match	TGCTGCTGCTGCTGCTGCTGGCTAGCTGGGCCGAGCGCTGCTTGGCTGCTACTGCTGCCGCTGCCCCGTGCATCTTGAGGAACTGAAGGTTCTGCTTCCTGCGCCACTTGAATCTCGTGCTCAAGCTGCTCCAGCCTGTAAGCGCCTTGCTGAGGCTGCTGGTCATTGCTGGCTGCCTCTGGACTCGCATGCCCTTGGCCTCCTGCAGCTGATGCCGCTGCCAGTGCTTGCTGCAAAGACGGAAAGTTAACCTGAGGAGGCGCCGCCAGCAGCCGCTGCCAAGGGCATGGCGTGCCTGCATTCGCTGTGGCACCACGCCCACTCCCAAGCAGCCGCTCTGGCTGTGCGCTGCTGGCGCCGCTGCTGCTCGGGCCTGCTGCGGCTGCAGCTGCTGCAGAG…
c10076_g5_i1	#N/A	#N/A		Mitochondrial sodium hydrogen exchanger 9B2 [Auxenochlorella protothecoides]	3508	10	0	0.632	1	P:single-organism transport		PTHR31102 (PANTHER); PTHR31102:SF1 (PANTHER)	TTTTTTTTCAGTGACAATACTTACATTTACTTCTACAAAGCAATAAAAAAAGTTGCGATGCGTATTTGTAGTCCCTTCACCCGCCTGTCGGACAGGACAGTCTCCAAAACCTCACACCCTGAAACAACACTGTCACAATGCTCAGGAAGCCGCTCTTGGCACATGGAACAATGCGAAGCACATCGCTTGTGCTTCACAACTGTCGTAGCTCGACCAACGACCGGCTACAAGGGTACACCCTCACATCAAGCTTCGAACATGCTCATGCTGACCAACAAGCACACCCTCAATGATCTGCGCTGTCAACGCATGATGTGCAGAGTTTTACTGCACAAACTGTGCAATCACAGGCACAATGCGATGCATGCAGCAGAACAATAGCTTTGAACACTCAATTAG…
c10076_g6_i1	-3.43614	8.45e-09		leucine rich repeat	2185	10	9.48e-116	0.521	1	F:protein binding		IPR003591 (SMART); SM00364 (SMART); IPR032675 (G3DSA:3.80.10.GENE3D); IPR032675 (G3DSA:3.80.10.GENE3D); IPR032675 (G3DSA:3.80.10.GENE3D); IPR001611 (PFAM); IPR032675 (G3DSA:3.80.10.GENE3D); PTHR23155 (PANTHER); IPR001611 (PROSITE_PROFILES); IPR001611 (PROSITE_PROFILES); IPR001611 (PROSITE_PROFILES); IPR001611 (PROSITE_PROFILES); IPR001611 (PROSITE_PROFILES); IPR001611 (PROSITE_PROFILES); IPR00161…	CAAAGCATTACAAGGTTGACGAACACAACAGTGGTCCTTTGATTGAGTGTACTCAGGCCGATACCGTAATGACCTAGAGCCGATGATGCAGCCATCTCCGCGTCTATATACTATATGTATAGATCAACTCCTGGGTGTGGCTAAGTGTCCATAGGTGGCGGGCATCGCGCCTGAGAGCGGCCATGGAAGCAGACACAGGGCTACAGCTGCTTGAGGGCTGTGTTCGTGAAGGCTGGGCGAGCTTGCCCCCTGAGCTACTGCGACGGGTGGTCCACCAGCTATTGACAGACTGGCACTATGTGGAGCCAGCGAAACCAGTCAGCAGCCTGCTGCCTGTGCGCAGCACATGCAAGGCATGGCGAGCAGTGGTGGACGCAGACATCCACCACGTGGCTCTTA…
c10076_g7_i1	#N/A	#N/A		---NA---	525							no IPS match	CAGCTGCTGCAGCTGCTGCTGGCGCAGGTGATGCTGGCGCAGCAGCGGGTGATGGTGCTGCTGCACGTGGCGTGCGTGCAGCGGAGCGCTTGGGGCGCTCACTGAGGGGTGTGGCTGCTGCTGTTGCTGCACGTGCTGGCCTGCCCTTCCTGGCGCCTCCCTCGCGCTTTAGTACTGGCTCTGGTGGCCCCGATGGTGTGCTTGATGGTGCGGCCTTTGCCTCAGATGCTGGTGGGTCAGCAAAGGTGACCTTCTGCACCTCTGCAGTGGCGTACACAGGCGAGTCGCACTTGACAGGTGCTTCTGCCGCTGCTGCTGCACCCTTTGAAGTGCTGAGATAAGAGCCCATGTTGGCTGACTAGCTGCTGCTGTCTTGCTCCAGCTGCTGTTGCCCTGATG…
c10076_g8_i1	#N/A	#N/A		---NA---	330							no IPS match	GCCCCGCACCCCACCGGAGCGGCGCTGATGATTGAGCACATGCATGTACACCATGTTGAACGGTTGCAGGCAGACACAGCTAGCTGCGCTGTGGGGTCCCACCAACAGCCTGTACTGACTACGTACTACGTAAGCAGCAAGGTGCTGCATATAGCCTGTGCAGTTCACGTTCAGGGATAGGTGCTATTGGCTGGTGCTAGTAGTTGGTCTCTGAGTGCTAGTGGTTGGTGCTAGTGAAAGTGATGCTGCTAGGCATGGTAGTATTACTACTGAAGTTCACCAACAATCATTGTTGTTCCAGAGGGCCGCGGGGCCGATGGCGTTGATGCT
c10077_g1_i1	4.96884	1.37e-05		---NA---	1234							no IPS match	TAGATCTTGGGCAGCACGTAGCCTGCAGGACAGACAATGCGGCAGCAGCAGCAGGAGTTACGAACAGGGTTGAACATGGTTGAGCATGAATGCTGTGCGTACGCTTAGGACGCAGTAGCAGACCTGTGCTGTGCTGCAGTGCTGAATACACGGTGCAGCCCACGCAGCTGTATTGCAAAGCAAGCGTCCCCAGAAGCATGCACGGCTGCCTGGTTCAATGCACTGCCCGGTGTGCTAGCGCCAACAGGCTCCAGGCATGTGACCAACACCCTCCACGCATATAGGCATGAAACAAAACCACACCACCAACTCCACACAGTTCTTCAAAAACCAAACTTACACAGTTGTTCACACACCAACTCAGGTAGTGCGTTCTGCAGTTGATGCTGAGCTGTGTGA…
c10077_g1_i2	#N/A	#N/A		---NA---	917							no IPS match	GTAGATCTTGGGCAGCACGTAGCACAGTTGTTCACACACCAACTCAGGTAGTGCGTTCTGCAGTTGATGCTGAGCTGTGTGACCTGTGCCTTGTGCACCAGGCGCACATCTCGCACAGCCCAGCACCTGCTGCAAAACAGTGTTGGATGCAGCTACAAACATCCGCTGCGCCCACTTCTCAAGGGCAGGACACTACAACAACATCAAGCAGAAGCGCATAGCATCTGCATGCCTCTACTGCTGTTGTTATGGCTGCATGTAGGCATGCATGCAGGCTGACCGACTGCTGTTAACGTGCATGGCCTGTCTTTTTCTTCCTGTTGCTGCTGCACCTGATACGCATTGAACACTGCTGTGCGCTGCAGCCGCGACTGCCACAGCTGCGGCACTTGAGTGCTG…
c10077_g1_i3	#N/A	#N/A		---NA---	215							no IPS match	GTAGATCTTGGGCAGCACGTAGCACAGTTGTTCACACACCAACTCAGGTAGTGCGTTCTGCAGTTGATGCTGAGCTGTGTGACCTGTGCCTTGTGCACCAGGCGCACATCTCGCACAGCCCAGCACCTGCTGCAAAACAGTGTTGGATGCAGCTACAAACATCCGCTGCGCCCACTTCTCAAGGGCAGGACACATCGAACACAGAGGAGTCCTGG
c10078_g1_i1	#N/A	#N/A		MFS general substrate transporter [Coccomyxa subellipsoidea C-169]	1015	6	1.19e-23	0.6183	4	F:nucleoside transmembrane transporter activity; C:integral component of membrane; P:nucleoside transmembrane transport; P:transport		no IPS match	TGCTGCTGCTGCTGGCAGCAGCTGCTGCGGTGTTGCCGCCGGTGACGCTGTGTCGGTGCGAGATGGTGATCTAGCAGATGCGGAAAGCCTGGGGGCTGTCTATTGGGAGGTGTTCAAATACTGCTGGTCCACAGTGCTGGCTGCGCTAGTGAGCAGCACGCTGCTCAACTGCATCTTCCCTTTCTTCACCTACGTGGAGTCATCGGGAATGCTGGGGGAGTTCCTGCCACAGGTGCTGTTCTACACGCGCATGCTGTCAGACATTTTGGGCCGGCTGCTGCCCCGCAAGAAGGCACTTGCCATCACCAGCCCAGCTGCGCTGCTGGCGCTGTCTGGCGCACTGCTGCTGTGCTCGGTGGCGTTCTTTGTCTACCTTCAGGTGCCGCCGCGCATGCAGTA…
c10078_g1_i2	#N/A	#N/A		MFS general substrate transporter [Coccomyxa subellipsoidea C-169]	1182	6	8.08e-30	0.625	4	F:nucleoside transmembrane transporter activity; C:integral component of membrane; P:nucleoside transmembrane transport; P:transport		IPR020846 (SUPERFAMILY)	TGCTGCTGCTGCTGGCAGCAGCTGCTGCGGTGTTGCCGCCGGTGACGCTGTGTCGGTGCGAGATGGTGATCTAGCAGATGCGGAAAGCCTGGGGGCTGTCTATTGGGAGGTGTTCAAATACTGCTGGTCCACAGTGCTGGCTGCGCTAGTGAGCAGCACGCTGCTCAACTGCATCTTCCCTTTCTTCACCTACGTGGAGTCATCGGGAATGCTGGGGGAGTTCCTGCCACAGGTGCTGTTCTACACGCGCATGCTGTCAGACATTTTGGGCCGGCTGCTGCCCCGCAAGAAGGCACTTGCCATCACCAGCCCAGCTGCGCTGCTGGCGCTGTCTGGCGCACTGCTGCTGTGCTCGGTGGCGTTCTTTGTCTACCTTCAGGTGCCGCCGCGCATGCAGTA…
c10078_g2_i1	#N/A	#N/A		---NA---	345							no IPS match	GCTTGGCCCTCCTGCCTCACCACCACCCTGCTGCTGGTGCTGCTGCATGCTGATGCCCTGCATGCTGCCCAGCCCCTGCCCCTCCCCTGCTACTGGCTCATCATCATCATCGTCATCGGAGCCAAACTCGCTCATGAGGGGTGCAGTGCAGTTGAGGCACACGTCCAGCGCCTCAGCAGCGCCAGCAGCACCGCCAGCCATCTGCTGCAGCAGCAGCCGCAGAGGATCGTCAGGCGCCAGGTCATCAAACAGGCCCCCACCAGCATCTGCCATGGCCAGCTCACGGCTCCGCTGCTGCGGCTGCTGTAATATCGTGCCTCGCCAGCAGCGGCAGCAGGTGGAGGT
c10078_g3_i1	5.69421	0.00594367		---NA---	274							no IPS match	CTACATTCTAGCCCCCGGCCTTGCATCACCAACGCACAGCAACAAGGCCTCTGCCCGGATGATTTCGCGCACGTATCTTTGACATACTGCAATTGCTCTGTGTTCCTGCTATCTGCAGTACAATGGGCTACATCCTTGCCCCTGCCCTCGTGCCCTCCGGGGGCTTTGGCAAAGCACTGCACCAAGGCCTCTGCCCTGATGGTTGTTGCTTACACACATTTACACACAGGCTTTCGCGTATTTCTGACAGTCTTGGTCATGTTGCCGCCCTCTG
c10079_g1_i1	#N/A	#N/A		sulfite oxidase, mitochondrial [Anolis carolinensis]	1281	10	1.7e-65	0.578	8	F:oxidoreductase activity; F:metal ion binding; F:sulfite oxidase activity; C:mitochondrion; F:molybdenum ion binding; P:oxidation-reduction process; F:molybdopterin cofactor binding; P:nitrate assimilation		no IPS match	ATGATGATGATGATGATGACACTGAGCAAGGTCGACTTTGAAGCCTGATGAAGAGGGTGAAGAGCCCGAAACGCGTCGCTTTCCATGCAATGCCCGTGCAGTCCGCCATCCTGCTGCCAGAACCTGGCAGTGTTATCAATGGCTCCCAGGTTTCAGCGGTGTGGTTCAGGGGCTACGCCTGGGGCGGCGGCGGCCTGCCAATCACACGCATTGACGTCTCAGCCGATGACGGCGCCACCTGGGCAACTGCTGAGATTGTTGAGAGGGAGGGAGGTGGTCAGGGAGCTGATACAGCGCCGAAGCCGAATGCGCCGCCGCAGGTTGGCAGCAAGTCGTGGAGCTGGGTCAAGTGGCAGCTGCCGCTGCAGGTCTGCTGTCCCGGCCCCGCTTTGGCCCCTC…
c10079_g1_i2	#N/A	#N/A		---NA---	340							no IPS match	GTGCTGAAACTGATCGAGTCATACCATATGAATCATGATGACCGCATCTTGCTGACTGACATTCTGCTGGCAACCGGCTCTCGTAACCCGCCGGGTTAGACGATTGCACTTGGAATCAACAAAGATGTATAAAACCCTCATGGCATGTCCAGATCTCATGCTAACTGGCAAATTGCTGGCTACTTGCTCACGCAACCCACCACGTGTGTTGCAAACAGCTGCTGAACATGTAAGTTGCGGCGCCATCAGGTGTGCTGCGAACGGCTGAACATCGATAGTCGCCATCGGGGCCCGCAACTTGAAAGGTTGTACCACTGTGCTGCTGCCGCTGTTGCTGCTG
c10079_g1_i3	#N/A	#N/A		sulfite oxidase, mitochondrial [Anolis carolinensis]	1142	10	3.14e-66	0.575	8	F:oxidoreductase activity; F:metal ion binding; F:sulfite oxidase activity; C:mitochondrion; F:molybdenum ion binding; P:oxidation-reduction process; F:molybdopterin cofactor binding; P:nitrate assimilation		no IPS match	GTGCTGAAACTGATCGAGTCATACCATATGAATCATGATGACCGCATCTTGCTGACTGACATTCTGCTGGCAACCGGCTCTCGTAACCCGCCGGGTTAGACGATTGCACTTGGAATCAACAAAGATGTATAAAACCCTCATGGCATGTCCAGATCTCATGCTAACTGGCAAATTGCTGGCTACTTGCTCACGCAACCCACCACGTGTGTTGCAAACAGCTGCTGAACATGTCTGCTGTCCCGGCCCCGCTTTGGCCCCTCAGAGCTGCTGAAGGCTGCAGGGGCACTGCCAGGTGCAGTGCTGACCCCCGCTGACCCACACAACCTGGAGCCAGAGGCAGGAAAAGCCTACCAGGGAGACCCACCCCGCCACCCCTCCTACCTGGTGCACTGCTTCAAG…
c10079_g1_i4	#N/A	#N/A		sulfite oxidase, mitochondrial [Anolis carolinensis]	1192	10	1.91e-72	0.568	8	F:oxidoreductase activity; F:metal ion binding; F:sulfite oxidase activity; C:mitochondrion; F:molybdenum ion binding; P:oxidation-reduction process; F:molybdopterin cofactor binding; P:nitrate assimilation		no IPS match	AGCAGCAGCAGCAGGGTGCTGGCAGTGGCAGCAGTGGTGTGCTGCTGAGTGTGGGTGATGAAGAGTTGCTGATTCAGCAGCTGGAGGGCCTGCTGGGGCCTGCTGCAGCAGCCAGCAGCATGCGCATCGACTCTGAAGCTGCCAAGGTGACTGGCCGCAGCCCCTGCCCCCGCCCTGGAGTAACTTAAGCGGCTGATCCCTCCACTGCTGTCTGGTTCAGGTCTGAGACGCCTCCAGTGACTGGCATACTGCTGGCTACTGGATCACGCAACCCGCCAGGTCTGCTGTCCCGGCCCCGCTTTGGCCCCTCAGAGCTGCTGAAGGCTGCAGGGGCACTGCCAGGTGCAGTGCTGACCCCCGCTGACCCACACAACCTGGAGCCAGAGGCAGGAAAAGCCT…
c10079_g2_i1	3.49129	1.32e-12		sulfite oxidase, mitochondrial	1912	10	2.41e-33	0.558	2	C:mitochondrion; F:binding		no IPS match	ATGATGATGATGATGATGACACTGAGCAAGGTCGACTTTGAAGCCTGATGAAGAGGGTGAAGAGCCCGAAACGCGTCGCTTTCCATGCAATGCCCGTGCAGTCCGCCATCCTGCTGCCAGAACCTGGCAGTGTTATCAATGGCTCCCAGGTTTCAGCGGTGTGGTTCAGGGGCTACGCCTGGGGCGGCGGCGGCCTGCCAATCACACGCATTGACGTCTCAGCCGATGACGGCGCCACCTGGGCAACTGCTGAGATTGTTGAGAGGGAGGGAGGTGGTCAGGGAGCTGATACAGCGCCGAAGCCGAATGCGCCGCCGCAGGTTGGCAGCAAGTCGTGGAGCTGGGTCAAGTGGCAGCTGCCGCTGCAGGTGCCCCCTGCACTGCGTGAGACTGGTGGCA…
c1008_g1_i1	#N/A	#N/A		---NA---	452							no IPS match	GTTTGGGTGCTGCGTGCATCGTTGTGTATGCATTGTTGCTTTTTGCCCCCACGCTCTGGACTGTATCTGTCTGTGGTCCTGATCAGTGCTATCGTGCGTGTTGCCCCTCTGTGATACCAGTGAAGGTCTATCTGCTCAAACACAGCCAACTACTAGCCTGCCTCCCAACGCCATGACCCGCAAGCAGCGCCAGGCAGGGTCTGGCCAGTCAGTCACATATGACCTGAACAACCCGCGCAATCGCGCAGCCTTTGAGGCCCTGTTGGATGATGACGATGAATCTGGTGAAAACCCACAGCAGCTCCCTCCAAGGGGCAAGCGAGGAGAGCAGCAGCGCAAGCGTGAGAAAGAGAAGTTCTTCAAACTCAAGGACTCTCAGCTTGCAGGAAAGCAGCAGCA…
c1008_g1_i2	#N/A	#N/A		---NA---	533							G3DSA:1.10.8.10 (GENE3D)	GTTTGGGTGCTGCGTGCATCGTTGTGTATGCATTGTTGCTTTTTGCCCCCACGCTCTGGACTGTATCTGTCTGTGGTCCTGATCAGTGCTATCGTGCGTGTTGCCCCTCTGTGATACCAGTGAAGGTCTATCTGCTCAAACACAGCCAACTACTAGCCTGCCTCCCAACGCCATGACCCGCAAGCAGCGCCAGGCAGGGTCTGGCCAGTCAGTCACATATGACCTGAACAACCCGCGCAATCGCGCAGCCTTTGAGGCCCTGTTGGATGATGACGATGAATCTGGTGAAAACCCACAGCAGCTCCCTCCAAGGGGCAAGCGAGGAGAGCAGCAGCGCAAGCGTGAGAAAGAGAAGTTCTTCAAACTCAAGGACTCTCAGCTTGCAGGAAAGCAGCAGCA…
c10080_g1_i1	#N/A	#N/A		Cell wall-associated hydrolase	299	10	4.29e-26	0.931				no IPS match	TGAGACAGTTTGGTCCCTATCTGCAGTGGGCGTTGGAAGTTTGACGGGGGCTGCTCCTAGTACGAGAGGACCGGAGTGGACGAACCTCTGGTGTACCGGTTGTAACGCCAGTTGCATAGCCGGGTAGCTAAGTTCGGAAGAGATAAGCGCTGAAAGCATCTAAGCGCGAAACTCGCCTGAAGATGAGACTTCCCTTGTGGTTTAACCACACTAAAGAGTCGTTCGAGACCAGGACGTTGATAGGTGGGGTGTGGAAGCGCGGTAACGCGTGAAGCTAACCCATACTAATTGCTCGTGAG
c10080_g2_i1	#N/A	#N/A		cell wall-associated hydrolase family [Staphylococcus aureus aureus CIG1750]	292	10	2.64e-20	0.844				no IPS match	AGACAGTTCGGTCCCTATCCGTCGCGGGCGTAGGAAATTTGAGAGGATCTGCTCCTAGTACGAGAGGACCAGAGTGGACTTACCGCTGGTGTACCAGTTGTCTTGCCAAAGGCATCGCTGGGTAGCTATGTAGGGAAGGGATAAACGCTGAAAGCATCTAAGTGTGAAACCCACCTCAAGATGAGATTTCCCATGATTTTATATCAGTAAGAGCCCTGAGAGATGATCAGGTAGATAGGTTAGAAGTGGAAGTGTGGCGACACATGTAGCGGACTAATACTAATAGCTCGAG
c10081_g1_i1	-1.37347	0.00933806		---NA---	1520							no IPS match	CTGCAACAGCAGCAGCAGCAGCAACATGGCAGCAACCCCCTGTGAAAGTATCACAGGATGGTTTAGCTGTAGAATTGAACTCCTGTTGCGGTGTGTACCGCCAAAACACAGCACACGGCACAGTTTTGGTGGTGTTGGCTGTTGCTGTTGAAGCTATCACACCCTTTGTGTCACTGAGCTTATGCTTTGTTTGTGCCGGAAGTTGGATCGCAAGCTTATGGATGGTTTCCACTCTCGGGGTGCTACATGTGCTGCATTTGCTGTCAGCTGGCTTCGTCAAAACCCCACAACCCTTGCCGCTGCCCATGTTGTGCTTATGGGCTAAACCCTGTGTGACATGCTCTTCTGCATGGGGTGAGCAGTGCGGTGCGTCGCTGTGCTTGTTGTTGTTTTGGTTGT…
c10081_g10_i1	2.5746	3.99e-05		---NA---	471							no IPS match	GCTGCTGCTGCTGCTGCCGCCCACCATGTTCCAGTGAGCTGGGCTGCCAGCTCCCAGCTGGGCCATCTGCTGCCAGCCCTGCCCTGCCTGAGGCAAGGCTGCTGCCGCGGCTAGGTGAGCCCTGCATGCGCTGCTGCTCCTGCTGCCCAGCTGCTGCCCTGAGAGCACCGTTCATCAGGCTGGCTGCAGCAGCACCAGCAGCTGGCCGCTTGGCTGCTGGCTCTTGAGCAGTGCTGTTGCCAGGGGTGACAGCATCACCTGCAGCAGCAGCAGAGGGCTGCTCCAGGGGACGCTTGCTGCCTGAGCCAGGTGTCACCAGTGGCTGTGGCTGCACTACAGCTGCCACTGGTGCCTTGCCTGCAAAGGCTTCGCCACTGCCGCTGCTGGCTGCACCATTGC…
c10081_g11_i1	-1.80126	0.00130116		H(+) Cl(-) exchange transporter 7 [Auxenochlorella protothecoides]	1026	10	1.7e-63	0.659	6	P:regulation of anion transmembrane transport; F:organic cyclic compound binding; F:heterocyclic compound binding; C:integral component of membrane; P:chloride transport; F:voltage-gated chloride channel activity		IPR000644 (SMART); IPR000644 (PFAM); G3DSA:3.10.580.10 (GENE3D); PTHR11689 (PANTHER); PTHR11689 (PANTHER); PTHR11689:SF94 (PANTHER); PTHR11689:SF94 (PANTHER); IPR000644 (PROSITE_PROFILES); SSF54631 (SUPERFAMILY)	GCTGCTGCTGCTGCTGCTGGCTATTGCCCGCCCCACTGCTGCCACCCATCGCTCCAAACTGCAGCCCAGCTTCACCTGCAGCAGCAATCACGCTGCCGCCACTGCCAGCTGCAGGAATACTCGCCTGCTCGCGCGGCTGCTGCTGCTGGTGGCCGCCAGAGTGCTGCCCTGCCCCGGCCCTGAAAGCCCTGAAGAAGCCGGAGGGCTCCCTGCTCTCCTCCCCATCGCTGCCGCCATCGCCGCTGCCACGCAGGCCCTGCCGCTCATGCTCTGCTGCCTCATCCTCATCCAGCTCATATGGTGCCTTGTCTTCACCAGCTGCTGCTGCTGCTCCGGCGGCCCTGGCCGCTGCTGAGCCCTCAACCTCCTTGTTCACCAGCTTGGTGATGAAGTTTGGCA…
c10081_g12_i1	2.57909	5.48e-08		---NA---	904							no IPS match	AGCAGCAGCAGCAGCAGCAGCGACATTGTGTTGTGAAGTGGGACTGCAAGATGTTCAGCCAGCCAACAGAGTGGGCCGTGGGCGCTTGGTGATGCAGCAGCAGATGGTTGCTGGAATGCAACAGCAGCAGCACAGTAGCTCGGCACATGCGGTTGCTGAATAGCAGCAGCTTGCAGGAGAGCAGTGTGATGTAGCTGGAGGAGAGGCGAGCAGCCATGCACAACTGGCGGCAGCTGGCATGCAAGGGCTTTGCACCCGTAGCAGTTGTGCAGGCAGCAGTTTGTAGCACTGCTGTATGGAGGCATAGAGCTAACAACCTGGAGGTGCTGCGTGGTCATCACAGCATGCAGCAGCGTGCGATGGACTCAGCGGTGTGGCGCAGCGTGCAGATTGCCAGCT…
c10081_g13_i1	3.89576	1.15e-06		---NA---	255							no IPS match	GGCGGCAGCAGCAGCAGCAGCACGGTCAGCGTATAGGTTCTACTGCTATGGTTCGGGTTGAGGATGAGGATTGCATAGACCTGACTCAGGACGAGTGATGGACAGGAACACGCCAATGGTGGCAGGTTGGCATGTGACAACATGCCTCACCTGTCATGCCATGGATGCAGGTCATGCCTGGCTTGTGCTGGACTTGGCTGGACAAAAGCATGTGCTTCCGTTATTGCTTGTAACGAGCATCAAACAAAAAAAAAA
c10081_g14_i1	1.66046	0.00236503		---NA---	699							no IPS match	TCTTGATACAGATCTGCATCCACGCAACGCGAATTTACTTGAAGGAGTAAAGGTTGACGTCAAGGTGTTACCAAAGGATTGTAACCACCCCACTTCAACTTTACATCGGGGTGGTGCAAGTGCCAGCCCCAGGCCAGCCTGCCGCACATGCAAGCCCCATCACGTCTCTCGACTCGAAGTCTCCTGCGCATGAGACAAGTTCTGCTGTGTATACAGACACAGCAACTCCAAGTTGTGGCCCCTTGCAGCACGGCATAGCTGCAGACACAACACAAGCCTAACTAGGAGACAATCACTGATGGCTGCGCCAGAATTCCAGCTGCACGTCACATCACAAAACCAGCTGCTGATGCTGCTCACGCTGCAGCTGTCACCAGCAGCTGCTGCTTCCCTGACCTT…
c10081_g15_i1	1.43289	0.0041751		---NA---	1702							no IPS match	GCTGCTGCTGCTGCTGCTGCTCTCTGGGTTCGCCCAACAGCCCTATCGGATTACTAGCGCTGCTGGGTTCGTTGTCAGTGTGTAGTTCCCTTGGCTAGTGTAGATTATATGCAGCATTCGCTCCAGGTGATGCTGTCCAGCACTTGCAACTTTGATTTGAGCAGAGCGTGGGCCAGTGTTGACTGCCTGCAGCTCTGCATGTCGGATGTGATGCAGGTGTACTGCACGCAATGCTCTGCATTGCTGAATGCATGTGTGAATTTGACGTGCTGTCAGCGCCACGACACGGCGCACGGCGTGCTTGTGCTTGCCCTATGTACCTTTTGCAGGCAGCCTTTGCTTGAAGCGTGGTGAGTGACCACGCAGTATACTATCACGCAGCAATATGGAATGGTTGCC…
c10081_g16_i1	-3.29979	1.27e-10		Chloride channel CLC-a [Monoraphidium neglectum]	2321	10	0	0.664	6	F:nucleotide binding; F:nucleic acid binding; P:regulation of anion transmembrane transport; C:integral component of membrane; P:chloride transport; F:voltage-gated chloride channel activity		IPR001807 (PRINTS); IPR001807 (PFAM); IPR014743 (G3DSA:1.10.3080.GENE3D); PTHR11689 (PANTHER); PTHR11689:SF94 (PANTHER); PTHR11689 (PANTHER); PTHR11689:SF94 (PANTHER); PTHR11689:SF94 (PANTHER); IPR014743 (SUPERFAMILY)	TTCTGCTGCTGCTGCTGCTGTCACCTCACCCATTGTAGCAGCTGGCACAGGTGGTGCAAGGCCAGGTGAGCCCGGCTCAGGTGTGGGAGTGCCTTGCAGCATCCGCCCCTGCATGGCCCCAAGCTGCGCTAGTGACACCAGGCTGCCATGTGAGCCGGCAGCGCCGTGGCCTAAGCCGCTGCGCACAATTGGCCCAACATCTCCGCCCTCGGGTGTGAACGCAATGGGGAAGCCGTTGTGTGTGGTGCTGTGCAGTGCTGCGAGGACGTTTGCTACTGACTCGACTGGCCGGAAGCCGACCACGCCTGTGGCCATGATCATCTCAGCTGTGAGGGTGTGCAGCCTGTGTGGCGGCTCATCACGCAGGAAGTACAGGTTGCCGATGCGCTCCAGCTCGCT…
c10081_g2_i1	#N/A	#N/A		---NA---	294							no IPS match	TTTTTTTTCTTACGTCACATGTTACAGCAGGTACTTGCTCAGCACCGCAGTAGCTTCCAGCATCTGCACCCGCAACAGCGAGCTGTAGTCCTCGCTGCTGTCAGTGTTGGCATTTGTACTGCTTGTACTGCAGGCAGCACTGCTCATCAGCCAGTCCTCTGATGCTGCCAATGCACCAACTCCCACGCCGCTGACTTGATCATGTTTCTCTGGAGGGCTTCTGCTGCTGCTGCTGCTGTCATCCAAGCCTTCTTCTCCACCAATGCTACAGTTGCTGCTGGTGCTGGTGCTGCT
c10081_g3_i1	-5.8928	1.39e-07		---NA---	870							no IPS match	GTTTGGTACTGCTACATCAAGGTCCTGTAGCTGTTGGACAGGCTAGGCGGAGGCACGCACACCGAGCTTGACAGTGAATTTGCCCCCAGCATGAGACGCTGCTGAGTAGAATGCGCGTAAGATTCTGACGACAGTCGCAGCAAACTAGCGGTTGTGCTGTACTAGGCAGGCATGGGAGGCAAGGCCGCTTGATTTCTGATATCGGCGGTGCAATTGACAGCCGCCATTGTTCAAGCGCGCTCTTGAGCGCACAGGCAGTGGCAACAGCAGCAGTACTCCCTACTACAGGGCAGCCTCAGGCGCCAGGCAGCACAGAAGCACAGCTAGATCGAGCCTGCCGGCAAGCATGACTACCCTGGCTGACAGCTACCATTACGCAATGCTGGGCGGCCAGGTGCA…
c10081_g3_i2	-3.81369	7.31e-06		---NA---	808							no IPS match	GTTTGGTACTGCTACATCAAGGTCCTGTAGCTGTTGGACAGGCTAGGCGGAGGCACGCACACCGAGCTTGACAGTGAATTTGCCCCCAGCATGAGACGCTGCTGAGTAGAATGCGCGCAAGGCCGCTTGATTTCTGATATCGGCGGTGCAATTGACAGCCGCCATTGTTCAAGCGCGCTCTTGAGCGCACAGGCAGTGGCAACAGCAGCAGTACTCCCTACTACAGGGCAGCCTCAGGCGCCAGGCAGCACAGAAGCACAGCTAGATCGAGCCTGCCGGCAAGCATGACTACCCTGGCTGACAGCTACCATTACGCAATGCTGGGCGGCCAGGTGCAGCACGCAGACAATGGCCTGCTGATGCGCATCGGCAGCAAGCAGAGCAGCCAGTCCAGCATCG…
c10081_g4_i1	-3.62903	8.74e-07		---NA---	451							no IPS match	GCAGCAGCAGCAGCAGCAGCGTCCCCGCATGCACGTGACAGGCTGCAGCGGCTCAATGAAGACCCTATGGCAGCAGCTGCAGCAGCATACTTGCAGGATGGCAATCTGCGCAGGCAGCGCACATCCAGCTTGAGCATGAGCATCCAGCAGCAGCAGCAGCAGGCCATGATGATGATGACTGACATGAATGCTGCTGCAGCATCAGGAGCTCAGGCTATGCCGGCAAATGCCGGCCGCAAGCCGCGGCGTGCAAGCTGCTGCGTTGTGCCAGACAGCGGGTATCAGCAGCGGCTGATGCAGCTGCACCAGCTGTATCAAGAGGAGCGGCTGCTACAGGAAGAGCTGAGGGACAGCATAACACAGATGGGCCAAGTCGACCAGGCGGCAGCAGCAGGGCTT…
c10081_g5_i1	#N/A	#N/A		20S proteasome beta subunit, type 4 [Chlamydomonas reinhardtii]	1057	10	1.22e-156	0.72	11	C:nucleus; P:gluconeogenesis; P:fatty acid beta-oxidation; P:proteasome-mediated ubiquitin-dependent protein catabolic process; P:toxin catabolic process; C:cytosolic ribosome; C:proteasome core complex; P:glycolytic process; F:threonine-type endopeptidase activity; P:proteasome core complex assembly; P:response to misfolded protein	EC:3.4.25	IPR001353 (PFAM); IPR029055 (G3DSA:3.60.20.GENE3D); PTHR11599:SF5 (PANTHER); PTHR11599 (PANTHER); IPR023333 (PROSITE_PROFILES); IPR029055 (SUPERFAMILY)	TTGGAGTGGTGCACGTAGACTTTTGGATGCTTGATCGCTCAGTCTGAAGGGCTGTACTTGCTTCACGCAAACCAACAGTACATTCGTCGCTCTTGCACTGTGCCTAGCCGCCTGATCGCCAAAGGAATACAACACAGACATGTTGCCACGGCCAACAAGCCACTCCAAGGCCCTCGGGCCGGGCGTGGCTGGCCCAGAGCTGGCAGTTGCAACATCAGCAGTGCTGGCAGGGCCCCCCAAGGCCAGCGCGCAGCAGCCTCTCTCGGGCGCGGACTCTTTCATGGTAGACCCACACTGCATAGCTGATCCAGCGCGGCAGCACACGCAGTACCCCTATGTGACAGGCACATCAGTGCTGGGCATCAAGTACAAAGACGGGGTGCTGGTTGCTTGTGATAC…
c10081_g6_i1	#N/A	#N/A		---NA---	1978							no IPS match	AGCAGCAGCAGCAGCAGCAGCTTCACGAGCCATGCACGTGCTAGCTACACCACCAAGGATGTCTTGCAAGAAACACTTCTGCTGCTGGGCTCACAGACACACAGGGTTCCTAACCATGCCAAGGGCCAGCATGGACATGCAGCACCACATACACATTTACTCAATAGCCGTGCAGGACGCACCACTGAATGTGCAAGGAAACGCTACACTTTAGCGTTTCTGGAAAAAAAACTGGAAACGCGGAACCACAGCGTTTCCAGCTGTGGTGGAGCTTCACTGGCAGCACATCAGCTCCCTGGCAGTAGCCTGCAGATCCAGATGCATGGGTGAATGGAGCCCATGTCACCCTGACTAGCACACATGTGTTTGCCGCCACTACCTGCAGCAAAAGCCAGTGCA…
c10081_g7_i1	#N/A	#N/A		---NA---	502							PTHR31057 (PANTHER); PTHR31057:SF0 (PANTHER)	CAGCAGGCAGCGAGGCAGGTGCAGCAGCAGCGTCAGCAGCAGTAGTTAGCTTCAGCAGTCCTGCTGAGCGTGCTGCGCTGGTGAAGAGTCTGCCGCAGGAGCTGGGGCAGCCGGTGGGCAAGGCATTAGAGGCAGTGAATGGGGCCGATGTGCAGGAGCTGCTGTCTCAGCTGGAGGCAGCCGGCAGCGAGTGCAGTATGCGGCTGCGGCGACTGGACAAAAAAGCCGAAAAGCCGCTACTGGTCTCGCAAAAGTCGCGCCTGCTGGGCCTGCTAGGACCCGAGGAGTCACCTGCTGCAGTGCTGGCACTGGCGCTGCCCCTGCTTGTGGTCAAGGCTGCAGGAAAGCTGGTCAACACACCCGGGCGTGCTATCAGCGGCGTGCTTGCTGCGCTGCAGC…
c10081_g8_i1	#N/A	#N/A		hypothetical protein MNEG_6879 [Monoraphidium neglectum]	520	1	7.6e-11	0.71				PTHR31057:SF0 (PANTHER); PTHR31057 (PANTHER)	AGCAGCAGCAGCAGCGGCAGCAAGGGCGGCAGCAAGAGTGGTGCTGCTGCTGACAACGGCGGCTCCGCACTGACGGTGTCTGCGCTGACAGAGCTTGTGTTGGAGCTGCACCCTGACATGGAAGATGCAGGACCCAACGGTGGTGTTGCCAAGGCCATAGCCGAAGTGATTCGCCCTGCAGCGCTGGCAGCTTACCAGGAGGCCCTGGCTAGCGTGTTCACCAGTGGTGCAGAGGCGCGGCGCCGAGCCAAGGATGCTGCGCTGCGTGCGCTGGAGGAGTCGTTTGCGCTGCTGCAGCTGTATGAGCGGGGCTGTGAGCTGGTGCAGGCGGATGAGGCCACACTGACTGTCATGCAGCGGCACTTGCTGCGCAGCACCGGCACAGACGCACTCGACTGC…
c10081_g9_i1	#N/A	#N/A		---NA---	260							IPR032698 (PFAM)	CAGCAGCAGCAGCAGCAGGGCTCGTGCACTAGCTGCCGCAGTGAGCCATGTGCTGTATGAGGTTGAGGGGTTTCAGGGAGCAGTTGATGACTACTACAGCCCTGACAGCCAGTGCATCAACAAGCTGCTTGAGACAAAACAAGGCAGCCCTGCCCTGCTGGCGCTGCTGCACAAATCGGTGGCAGCAGCAGCAAGCCTGGAGCTCACCGCAGTAACATTACCTGGCCACACCTTCGTGCAGCCGCTGTCACACATGCAAA
c10082_g1_i1	3.62274	1.54e-12		---NA---	855							no IPS match	CAGCAGCAGCAGCAGCAAGGGCTGTACAGTGTTGCCTTCAAATGAGGCTGTTGTGCTCAGCTTCCCCTGCAGGCCTAGGCCTAGCGCAGCAGTGAAGCAGGCTGTAGGACCAGCTGTCAACATCTGGGCAAGCATACAAGACACTCAGCTTACAGCAGCAGCGGGAGCTACAGCTGCTGCACCAGCCGCCACTGGCAGCTGCAACTTGACAACCCTAAACCCTGGCCTGTACTTCCACCGCTCGCCACCACTCTACTTGTATGGCTATTCTGTGCGTGGGCTGCAGTGTCAGCGGGTGCAGTTGGGGCTGGCAGCACTACAGCAGACGGCTGGCACCACAAGCTATGCACCCCAGAATGGCATGTGGCTGCTGCCCTCACTACCAGCGCCCCCTAAAGA…
c10082_g2_i1	#N/A	#N/A		---NA---	435							no IPS match	GGTGCTGGTGCTGCTGGTGCTGCTTCTGCTGCTGCTGCGTCAGTCATGGGCTCCACGCCAAGCACAGGCAAGGTGTTTGAAGGCCCCTGGACAGAGGCATTTGAGCAGCGTGTGCGCACTGTGGTGAAGTTCTTCAAGGTCCCAATTGACGAGTTAAGTGCTGCTGGTGTCAGTGCAGTGGCAGCTGCTTACAAGGCTGAGGCTGCCATGCAGCAGCATAGCAGCTTGGTCAATGCGCCCAGCCCTGATGCAGAGACCACGGAGTGGGAGGCCTGGCTGACCTCATCAGATGGCCCATATGACTCGAGCAATATTGCGGTCAAGTTCAGCATGATGGCGCCAGAGGCACAGCAACAGCAGAGCATTCATGCCAGCAATGCAGAGCTGTACGGCGCAGAC…
c10082_g3_i1	#N/A	#N/A		---NA---	561							no IPS match	TGCTGTTGCTGCTGCTGCTGCCGGCAACATTGCCTCAGGCGATTCAACTGCTGACGCTGCAGCCATTGCTGCACCAGCTGGTAGCTCTGCTGTTGCTGCTAGTGCTGCTGGTGCTGCTGCTGCTGGCAGAGGTGCCAGCCATAGCCATGCTGCTGACGGTGCAAGTGCCATCCTTGACGCTAAGTGCCATTGAGGGTGCTGTAGAGACGCGCGCATGCATGTTGCACACATCAAGCTGCACGACAGCAGCTGGCACTGCCGCAGCCAGCGCCAACAGCACAACCAGCCTGAGCATGCTGCCGGCGTAGTAGATGTTGCGCAGTGTGTTTAGCCTTGAAGATTGTTATGCTAGCAATCCGAGTAGATTTACTGTTTTCTACATATCTGCAAAAAAATGCC…
c10082_g3_i2	#N/A	#N/A		---NA---	796							no IPS match	TGCTGTTGCTGCTGCTGCTGCCGGCAACATTGCCTCAGGCGATTCAACTGCTGACGCTGCAGCCATTGCTGCACCAGCTGGTAGCTCTGCTGTTGCTGCTAGTGCTGCTGGTGCTGCTGCTGCTGGCAGAGGTGCCAGCCATAGCCATGCTGCTGACGGTGCAAGTGCCATCCTTGACGCTAAGTGCCATTGAGGGTGCTGTAGAGACGCGCGCATGCATGTTGCACACATCAAGCTGCACGACAGCAGCTGGCACTGCCGCAGCCAGCGCCAACAGCACAACCAGCCTGAGCATGCTGCCGGCGTAGTAGATGTTGCGCAGTGTGTTTAGCCTTGAAGATTGTTATGCTAGCAATCCGAGTAGATTTACTGTTCTGCAATTCCACGCAGCAGAGGGCT…
c10083_g1_i1	#N/A	#N/A		---NA---	567							no IPS match	AGCAGCAGCAGCAGAGGCAGCACCAGATGGCGCGACAGCAGCAGCAGCATTGGAGACAGCAGCAGCACCAGCCAATGCGGCAACAGAAGTTGATGTTGATGCTGCTGGTACTGCTGGTGCGGATGCTACAGCTGCCATCGATATTGCTGCTGATGCTGATGGTCACAAGGACTCCGCAGCAAGCGCAAACACAGAACAAGCAAAGGAGCAGCAGGACCAAGCACAGAAAGGTGGATCAGACGCCGCAGAGAAAGCAGAAAAGGCAGACGCAGCAGACAAGAGCAAGCAGCAGGAACGCTCCCACAGGGGCCGCAGCCGTAGCAGGGATAGGGATAGGGCGCGTTCTAGCAAGGGTATGGACAAGCAGGACACTCTCCGCAGCCGCAGCAAGAGCAGGAG…
c10083_g10_i1	2.42195	0.000408196		---NA---	353							no IPS match	AAGCATTGGGTCGCCTGGGAGGGGCAGGGAGTTGAGCCGCAGCAGGAGCAGGAGCAGGGAGCGGCTGAGGAGGGGCGACAGGCGGGATGGCGACCGCAGCGGGCGCAGCAGGGGTGGACGCTCGCGCAGCAGGGACAGGGCTGACCGTGACTTCAGGCCTGACCGGGACAGAGACTACCGCTCTGACCGGGGCAGGGACCGTGAGCGGGAACGCGAGCGGCGCAGCGAGCGGGAGCGTGATCGTGACGGCGGCAGCGGCAGGGGCCGCAAGCGCAGCCTGTCGCCACCCAGCCCTGGCACCAAAGACAGGCGGCCGAAGCTGGAGGATGCTGCAGAGGAGCAGCAGCCCGATG
c10083_g11_i1	#N/A	#N/A		---NA---	701							no IPS match	AGCAGCAGCAGCAGCTCCTGGCAGGGAGGCAAGCATGATGACGGCTGCGCTGGACAAGGCAGACAGACGCGCAGCTAAGAAGGCTGAAAAGAAGGCCAAGAAGGCTGCCAAGAAAGCCAAGAAAGAAAGCAAATCAAAGCGCAAGCACAAGCGCCGCTCACGCAGCAAGAGCAGCAGCGACAGCAGCAGCGACAGTGAAGACGAGCGACAACAGAAACACAGCCGCCAGCAGCAGCACCTGCCGCCGCCACCTCTGCAGCATCGGTCTGAGCACCACAGGCGGGAGGAGCAGCAGCAGGAGCAGCAGCTGCTGCGGCTGCCTCATGATCATGGCAGAGGCAGGCCTGTGGGGCGTGATGATGTTGGTGATAGGGGCAGGCGGCATGAGCAGCAGCAGCA…
c10083_g11_i2	-6.3761	0.000168315		---NA---	282							no IPS match	AGCAGATGCTGCTGCTGCTGCTGACGGTGCTGGTGCCACTGCTCAGTTTGCAGCACCTGCCGCAAAAGCAGCCAGCAAGCAGAAGAAGGGTGGCAAAGGAGGAGCAGCAGCAGGAGCAGCAGCTGCTGCGGCTGCCTCATGATCATGGCAGAGGCAGGCCTGTGGGGCGTGATGATGTTGGTGATAGGGGCAGGCGGCATGAGCAGCAGCAGCAGCCCGGTCATTACTTGCAGAATGGCAGCAGGCACCGCAGCCGCAGCCCGCAGCAGCGGAGGCAGCACA
c10083_g12_i1	1.98012	1.07e-05		RNA-binding domain-containing [Coccomyxa subellipsoidea C-169]	1127	10	5.98e-22	0.732	2	F:nucleotide binding; F:nucleic acid binding		no IPS match	TTTTCAGCGTACTTGCGTTTTCAGACAGTTTTGCTGCTCGTACCAATTCCACCGGGGACTGCCGGCGCGAGATCACTGCGCTTCGCTCTACACGGCTCTGCAGGCATCATGAGCTACTACAGAGAGCGTGATCATCAGGAACGGGGCTTTTACAGGGAGCGACCTGAGCGCCGTGTCTCTATTATGGTCAGAAACCTGCCCAAGAGCATTAGTCCTGACGATCTGAAGTATTACGCAGAGAAGTATGGGCCTGTCAAGGACGTCTACCTGCCCAAGGATTTCTACAGCGGGGAGCCTCGTGGGCTGGGCTTCATTGAGTATCAGGATGAGCGGGATGCAGCAGATGCTGTGAGGGGCTTGGATGGCATGGTGCTTGGGGGGCGTGAGATCAACTCCAAC…
c10083_g13_i1	#N/A	#N/A		-domain-containing [Coccomyxa subellipsoidea C-169]	2525	10	8.94e-73	0.561	2	F:dioxygenase activity; P:oxidation-reduction process		G3DSA:2.60.120.620 (GENE3D); IPR008775 (PFAM); PTHR20883 (PANTHER); SSF51197 (SUPERFAMILY)	GCACAGCAGCGGCAGCAGCAGGCAGCGCTGGCAGCAGCACGCTGCAGCTGCAGAGACGGACATGAGCACAACAGGAGCCAGCGGCATAACTGGTGACACATACACAGTCAGTGATGCCGAAAAGTTCTTTGAGGACAATGGGTTTGTGCTTCTGAAGCAAGTGGTTACAGAGCAGGAGCTGGAGACTATCATCAAACCTGTGTACATGAAGTTCATCAATCGTGAGGTGCATGTGCCTGGCAAGGACTTGTGTGACATGAGTGGCGCTCAGGGCAGGACCCCGACGAGTTCACAGGCCATTGCAGACCAGCTGCGTGGGGGTGACATGCACATTGACTTTGACCAACTCTTCGCCAAGCGGGCCTCAAGCGCTGACTCAGCATTCCTGTGGCACCAGGA…
c10083_g14_i1	8.25681	9.98e-07		---NA---	1051							no IPS match	GCAGCAGCAGCAGCACCTGCTGCGCTATTCATTCAAAGACACAAGATCCTACCCAAACCACAACTGATATGTATGTAAACATTGGATATTGCCACTTGCATGCAAGCTTTAATGCTCACAAGCTGCAGCACTGCAGTGGCGCTGTGGTATGTACATGCTGCGGTTGTTGCAGTAGCACTGCATAGTGTATCTCTTAAGGTTCCCATACACCAGCCGGCCTGCACACATCAGCACATAGGTCAGACAATGCTCGTACATGGTGTATGATGGTACCATGTTGGTGCGACACAATTCCAACAGCGCAATGTACAGAGCATGGCTGCAACACACAATGTACAGAGCACACGCACAACAGCAGTGCACAAAGATCCACTGCTCAACTTACAACACTGTGGGCCT…
c10083_g15_i1	#N/A	#N/A		---NA---	1194							no IPS match	AGCAGCAGCAGCAGCAGCAGTTAGACCAGCATGCAGTGTTAGTGGAGTGGCCAGGGGTGGTTGGAGGATCATGCAGGGGGCAGCACAGCCCTTTGTTGTGCGGACCTGCAGGGGGCGACATGTGTCGCATCAGTCATCGGAAGCCGGTGCTTCAAGCAGCATACACCTTTTGTCAGTGGCGCGGCTTTCATGTGGTGGACTGCTGCTGCTGCATTCAGCAGCATGGTTGTGAACTCGTAAAGCGGTGGTGATGCATTGCAAGCCTGGGTGCTGCTGCCACAGATTGTGCAAGCAGCTCTAACTTCTGGGTTTGACCGCAATAAGCAGCTGCTGCAGCTGTCACAGCAGAAGCGGTTTCTTGTGTATCATCTATGTGGTGGTTGGCATGCAGCAGGCAGC…
c10083_g2_i1	2.62605	2.02e-05		---NA---	400							no IPS match	TTCCTTGTAAGCCATACCTTTCGACATCGGCAACAGCGCCTCACCCTCTGGGGAGACGGAAATGCTGCTGCTCATCCCCTGCTGTTGCTGCTGCTGCATCCTCACCATCTGCTGCCTCATCACCAGCAGCAGCACCGTTGCCATCAGCAGCAGCATCCTCTGCTGCTCCCTCAGCAGCAGCAGCAGCGTCCTCACCATCTCCATTGGCAGCCTCAGCATCACCGCCACCATCTTCATCATCGTCCCTGTGCCGGTGCTTGTGCTTGCGGTCCTTCTTGTGCTTCTTGTCCTTCTTGTGCTTCTTCTCCTTGTGCTTGCGCTCCTTGTGGCCCTCACTGTCGCTGCCGCCAGCAGGCCTAGGCGATCCGTCAGCCTCCCGCTGCTGCTGCTGCTGCTGTTG
c10083_g3_i1	#N/A	#N/A		---NA---	542							no IPS match	GCTGTTGCTGCTGCTGCCGCTGTTGTGCTGCTTCTTTGACCTGTAGGACGCCTGCTGTGGTTGACATCTGGCGGAAGCGCGGGTTCCAAAAGCCGCCAGCAATCATCTGCAGTGCCAGGCCCAGCACCTGCACTGACGCAATCGAAGGGTGGTTCTGCTGCCACAGCGCAAACACACCCGTCAGATCAACGCCAGCTGGCAGCCCACACGCGCTGTAAACCCTCTCATGCCAGCGCGGGACGTTACTAATGTCCTCCTGCTTCAGCTTGCTTTTCTGCGAGTTCTGTTTCTGGTCCCTGTCCTTATCCTGGGCTGCATTGTTATCTTCAGAATCGCCTGGCAGTGGATCAGCGTCCTGCTGCGCTGCTGCTGCTGTTTTGAGGTTGATCACGTGGTGCG…
c10083_g4_i1	-2.35631	1.06e-05		Multiple myeloma tumor-associated 2 [Auxenochlorella protothecoides]	984	10	1.6e-25	0.624	1	P:biological_process		IPR019315 (PFAM); PTHR14580:SF0 (PANTHER); PTHR14580 (PANTHER)	GCCAGGAGCTGCTGCTGCTGCTGCACCCAGTGGACCACGACCACCACCAACTGCTGCTGCTGCTGCAGGCATGCCAGTGCCTTGCAGCACCTCATGCACCTCCTCCCGAACAGCGACAGCGGAGCCCGATCCAAAGCCCAGCCCCTTCACCCTCTCCCCCTCAAGTGCTGCAGGCTGCTCATCGTCCCCTGCACCTCCTCCCTTGAGCAGCTTGTCCACCTCGTGCTTCTCTAGTGCTGGCTGCCTGCGGCTGCTGGGAGGGGCCTTAGGCTTCAGGCCGAGCGCCTCGGCCATCATGTCCCTCTCCTGCTGCTTGACTGCCTCCAGCTCATCGTTGCTGACGCCACCAGCACCAGCAGCCTTGGTGTACCAAAACACATCCTTGCCCTTAGCCCACCG…
c10083_g4_i2	2.03662	0.00428922		---NA---	701							no IPS match	GCCAGGAGCTGCTGCTGCTGCTGCACCCAGTGGACCACGACCACCACCAACTGCTGCTGCTGCTGCAGGCATGCCAGTGCCTTGCAGCACCTCATGCACCTCCTCCCGAACAGCGACAGCGGAGCCCGATCCAAAGCCCAGCCCCTTCACCCTCTCCCCCTCAAGTGCTGCAGGCTGCTCATCGTCCCCTGCACCTCCTCCCTTGAGCAGCTTGTCCACCTCGTGCTTCTCTAGTGCTGGCTGCCTGCGGCTGCTGGGAGGGGCCTTAGGCTTCAGGCCGAGCGCCTCGGCCATCATGTCCCTCTCCTGCTGCTTGACTGCCTCCAGCTCATCGTTGCTGACGCCACCAGCACCAGCAGCCTTGGTGTACCAAAACACATCCTTGCCTGCAGCAGCAGC…
c10083_g5_i1	#N/A	#N/A		---NA---	1340							IPR002893 (PFAM); IPR002893 (PROSITE_PROFILES); SSF144232 (SUPERFAMILY)	TGCAGCAGCAGCAGCAACAGCGGTGATCCTGCTCGCCCCGACGGTCTACCCCTATTCTCATTCCTGCTCTCAGGTCTCAAGTTCTACTCTGGTACCGTGGGCAAGGCTCCCCAGCAGCAGCAGCAGCCGGCAGGTCCCATAGAGCTGCTGATGTACTGTGCAAATGCAATGGCGCTGCTGCTGGCAATGAGTGAATTGAATGATGGGCCTGGAGGGGCCACTTCAGTGCAGCATCGCTGGCTGGTGCTGGCTGGGCGGCTGCTGGCCAGCACTGGGCAAGCTCTCAAGGACTTGCGTGCAAACTTGCGCAGCATTGTTGGCAGCATCGGCCACATGCCTATGGGTTTAGGGTTTAGGGTTTTAGGGTTTAGGGTCCCTAAACCCTAAACCCTAAACCCC…
c10083_g6_i1	#N/A	#N/A		---NA---	790							no IPS match	AAATAATCTGTTACGTTGCGATTTCCCTCTGGCCTTTACAGAAGAGATAGCAGCAGCAACAGCAGCGGCAACGCAGGCCTGGCCCCTTTGGTGCAATTGGAGATCTTTCAGATGCTGCGATTGTAACAGATCCAGATATGCGCAGCGCGCTGATCCTGCTGCTGATTGAGCAGCTGCTGGTGTCACCGCACATCAAGCGGGCGGTGATAAACCTCAAGCTCATCTCACAGCTGGCTTCAAAAGGCTACTGCTGTGATCCAGATGCTATGCTCAGCGCTGCAGCAGCAGCCATGCAGGTGTCAAGGCAGCAGGGCAGGCAGGCAGGCTGCAGACGCAATCGATGCAGCGGGGCCCCGCAGCTGTGCAATAGCCCCGCTGGTGGGCCCCATGGTTCAGCAG…
c10083_g6_i2	#N/A	#N/A		---NA---	856							no IPS match	AAATAATCTGTTACGTTGCGATTTCCCTCTGGCCTTTACAGAAGAGATAGCAGCAGCAACAGCAGCGGCAACGCAGGCCTGGCCCCTTTGGTGCAATTGGAGATCTTTCAGATGCTGCGATTGTAACAGATCCAGATATGCGCAGCGCGCTGATCCTGCTGCTGATTGAGCAGCTGCTGGTGTCACCGCACATCAAGCGGGCGGTGATAAACCTCAAGCTCATCTCACAGCTGGCTTCAAAAGGCTACTGCTGTGATCCAGATGCTATGCTCAGCGCTGCAGCAGCAGCCATGCAGGTGTCAAGGCAGCAGGGCAGGCAGGCAGGCTGCAGACGCAATCGATGCAGCGGGGCCCCGCAGCTGTGCAATAGCCCCGCTGGTGGGCCCCATGGTTCAGCAG…
c10083_g7_i1	#N/A	#N/A		---NA---	575							no IPS match	CAGCAGCAGCAGCAGCTGAAGCGGGGGAGTGGCAGGCGCGGCAGCCGCAGCAGGAGTGGCAGCCGGAGCAGGAGCAGGAGTGGAGACAGGCGGCGGCGCAGCTCGCCGAGTCGAGGAGGCAGTGCCAGGGACTCCCACAGGCACAGGCACAGAACCAGCGACAGTAGGCGGGAACACGCAAGGGACAGCAGCAGAGACCGGGACCGCAAACGCGACAGAAGCCCCACACGAGCCACCGACAAGACTTCTGATAGGCGCCACGATGGCGATAGGCGAGCAGCAGCAGCTGCTGCAGTAGATGACGGCAGGAGCTTGCAGCGCAAGAGTGGAGGCAGCGGCAGCAAACGCAAGCGCAGTAGCAGCAGAGGCAGAGGCAGGAGCCGCAGCAGAAATGCAAGC…
c10083_g8_i1	#N/A	#N/A		---NA---	906							no IPS match	TCTTCCGATCTGGGGTATTGAGGCTGTTCGCGTTGCGGGCTTGTGTGTTGTTCAGGTGCTTGCTGCTTGTTGGCACAGCACTTCGAGGGTGTGGATTACTCTAGTTCCGGCTGCCAAAACTCGTCAAGCCACTTTCAGTTTCTTCTTCCAGTGCTGGAGATCAAGTGCTGCCAGCTCCAACAGCTTTGGCACCAGTGCCACTGCAGCTTGCTGCTGCCGCTGCTTCTGCTGCTGTAGCAGCAGCACTGCACTGACAGTGTTGTTACACCTTACATCATAGCTCCAAGGTCGTATACTTCGCTGAGAAGGAGTTGTCATTTCATCAACAGCAGCAACCCCTTGATAGTGTCCAGCCTCACACACACACAGCAAGGACAGCACAGCGCTATGGTGTACAGG…
c10083_g8_i2	3.33171	1.92e-11		---NA---	3007							no IPS match	TTTTTTTCGATTTGGTTTGTTGCCAGCAGCAACGTCTTCTCAGCTGGATCACAACTCCAGTAGCTCTTGCCTCTCCCTCAAACATATAGGCAGATACTGCACGGTGACTTTGACTCACAGGGTTTTCAGGACCCAAGGCTGGGTCCTGATGAATCACTGTCAGTTGATGGGCAAATAGGAGGCACTGCAGAGTCACTGTCAGTTGATGGGCAAATAGGAGGCACTGCAGAGTGCCTGATGCCGCAATTGCTTGCCAGAATCTGCGTTCAAATCACGTGTACTACAGCATGAAAGCAGGCTGAAAACACTGGAAGCTCAAGTTCACACGTGAACGCTGCACAGCGTCTCAACCGCACCATTCACGCGTCACTGCTGCTGTTACAGCAGCGCTGCTGTATG…
c10083_g8_i3	#N/A	#N/A		---NA---	1578							no IPS match	TCTTCCGATCTGGGGTATTGAGGCTGTTCGCGTTGCGGGCTTGTGTGTTGTTCAGGTGCTTGCTGCTTGTTGGCACAGCACTTCGAGGGTGTGGATTACTCTAGTTCCGGCTGCCAAAACTCGTCAAGCCACTTTCAGTTTCTTCTTCCAGTGCTGGAGATCAAGTGCTGCCAGCTCCAACAGCTTTGGCACCAGTGCCACTGCAGCTTGCTGCTGCCGCTGCTTCTGCTGCTGTAGCAGCAGCACTGCACTGACAGTGTTGTTACACCTTACATCATAGCTCCAAGGTCGTATACTTCGCTGAGAAGGAGTTGTCATTTCATCAACAGCAGCAACCCCTTGATAGTGTCCAGCCTCACACACACACAGCAAGGACAGCACAGCGCTATGGTGTACAGG…
c10083_g9_i1	#N/A	#N/A		---NA---	574							no IPS match	GCAGGAGCCCGCAGCAGCACAGGCACAGCAGCCGCAGCCCACAGCAGCACCGGCAGCGCAGCAGGAGCCCACAGAAGCAGCTTCAACGGGGCAGGAGCCCGCAGCAGCGAAGGCAGCGCAGCAGGAGTCCTCAGCAGCAGCGCAGCCAGCGCCGTCTGGACAGCAGGAGCCGCAGCAGAAGCCGTGACAGGCGGCAGCAGAGCGAGCAGCGGCGTGGGGACAGCAGCAGGGATGCCGCTTATGGACGGCAGCACCGCAAAGAGGGCGGTAGGAGGAGGAGCAGCAGTAGGAGCCCCAGGAGGGGCCGGTAGTATCATGTAGTGGCCATGCGCTTGTTGACTATTCAGCTGTTGCTGCTGTTGATGCCGCCGCTGCTTGACCCAGCCTGCTTGGTGCAAG…
c10084_g1_i1	-1.57737	0.000443943	De novo fatty acid synthesis: AAD	acyl-carrier- desaturase [Monoraphidium neglectum]	2756	10	0	0.824	3	F:acyl-[acyl-carrier-protein] desaturase activity; P:oxidation-reduction process; P:fatty acid metabolic process	EC:1.14.19.2; EC:1.14.19	IPR012348 (G3DSA:1.10.620.GENE3D); IPR005067 (PFAM); IPR005067 (PIRSF); PTHR31155:SF9 (PANTHER); PTHR31155 (PANTHER); IPR009078 (SUPERFAMILY)	TTTTTTTTTCAGACACAAGCAGTTAACCCCAACAGTATGCTGCAAACTTCATTACACAACAGCAGCGCCATTTTACAGGCATAAGTGCCACAGTTGTCAGGGGCAGCAGCCAGCGCTGGCTAGCTAGCTGGCATAACCCAGCAAATCGTGCGCGTCTGCAACTGTGGCTGCCGCTGCATGATGAGTAGCATGTAAGATAAAGCTGTTAACCAGACAAGTTGGATGCAATAGGTGACCTGGGAACCTGTCAGATGGTGATACAAAGAGTAATGACAAGATGACAGGTTGATGAAAGAAGTTGACTCAGCGAACCCGGCAGTTGCAGACTCTTGTGTCGCTCTGTGCATGGAAACCTTGCATGAAGCTGGCTCATGCTGTATGTATGCTGAGTGCATGTGT…
c10084_g1_i2	#N/A	#N/A	De novo fatty acid synthesis: AAD	acyl-carrier- desaturase [Monoraphidium neglectum]	4595	10	0	0.815	3	F:acyl-[acyl-carrier-protein] desaturase activity; P:oxidation-reduction process; P:fatty acid metabolic process	EC:1.14.19.2; EC:1.14.19	IPR005067 (PIRSF); IPR012348 (G3DSA:1.10.620.GENE3D); IPR005067 (PFAM); PTHR31155:SF9 (PANTHER); PTHR31155 (PANTHER); IPR009078 (SUPERFAMILY)	TTTTTTTTTCAGACACAAGCAGTTAACCCCAACAGTATGCTGCAAACTTCATTACACAACAGCAGCGCCATTTTACAGGCATAAGTGCCACAGTTGTCAGGGGCAGCAGCCAGCGCTGGCTAGCTAGCTGGCATAACCCAGCAAATCGTGCGCGTCTGCAACTGTGGCTGCCGCTGCATGATGAGTAGCATGTAAGATAAAGCTGTTAACCAGACAAGTTGGATGCAATAGGTGACCTGGGAACCTGTCAGATGGTGATACAAAGAGTAATGACAAGATGACAGGTTGATGAAAGAAGTTGACTCAGCGAACCCGGCAGTTGCAGACTCTTGTGTCGCTCTGTGCATGGAAACCTTGCATGAAGCTGGCTCATGCTGTATGTATGCTGAGTGCATGTGT…
c10085_g1_i1	2.93766	5.01e-07		---NA---	841							no IPS match	GCAGCAGGCAGCAGCAGCAGGGGAGGCAGCCGGCAACGCTGCGGGCGGTCTGCTGTCCAGTGTGGGTGATGCCGCCAAGAGCCTGCTGGGTGGGCTGCTGGGGCCCTTTGAGCGGGAGGCGGCACCTGAGGAGAGCGCGGCAGTGGTGGCAGGCATGCCACCCAAGCCTGAGCCTGTGGGTGTGGAGCAGGTGAGTGGCAGTGAGGCGGCAGGCCTGGATGCCAGCAGGGCGGCTGGCAGGGACTCAGTGGCGCACAGCGGCAGGGGCATTGGTGATGCTGTTGCTGACAAGGTGCGGCAGGCACGCGGTGCTGCCCCTCCTGCTGGTGATGCTGTGGACGTGAGCAGGCTGCAGGCTGGCATTGACGACACCGCCAAGGCTGCCGGCCTGGCTGTGGG…
c10085_g2_i1	#N/A	#N/A		---NA---	1059							no IPS match	GCGGCAGCAGCAGCAGCAGGGTCGGAACATGGAAGTGTTGAGCCGGCTGCAGCAGCTGTAGGTCAGGCTGCTGAGCAGCAGCAGTAGACCTAGGCTATGCAGCATGGAGTTTTTTGTGTTTGCAGTTGCTGCGGCTGGGTTTGTAGCAGGTGATTTTGGTGTGGTGGATTTAGGCAGCATTTTGATGCACACGCTGCATTGGCGATGACTTCAAGTCACCAAGTTGGTGCAAGTGGTTTTGTATGGTTTTGGACACTAGTGCTCTGCTGGTGGATCAGGCAGAGGCGACTTCAAAAGGAAATTGACAGCAGTTGACTTGCTGGTTGCCTTGTGCTTCTGTTGAGCGGCACTGTGGTGGTGTGGAATTATGGATTCTGGAAGACTGGTCATGTGCGTACC…
c10085_g3_i1	-2.10127	0.00104698		---NA---	708							G3DSA:1.20.1280.50 (GENE3D)	GCTGCTGCTGCTGGCAGCAGCAGCTTGCTCCAGCTGCACCAGGGGTTGCATCAAGCCATGTGCCAGCCGCTGCACCACATGGGGGCACTGCAGGAGCCGCAGTGACTGCAGCCTGTCCAGCAGCCTGGGCTCAACGGCAGCCCAGCAGCTGCCTTGTGCATCCTCGGAGTTGGTGCTAGGTTCTGCAGCAGTGCAGGAGGATGTGCTTGCACCTGCTGCTGCCTCCTGCCTGGCAGGGCATGCTGACGGCGGCCAGGACGGCAGCACACCTTGGTGTTGCTGTTGCGGCTGTTCTTCTAGGCTATGTGTGGGTTTCCTTGTTGTTGCACCTGTAATCGTTAAGTGCTTGATGTCTGGCAGCTGGCGCAGCAGCGGCAGGTCTGCCGCGGGCATGCTGAT…
c10085_g4_i1	-2.42748	5.34e-06		protease Do-like 10, mitochondrial	1881	10	0	0.635	3	F:protein binding; P:proteolysis; F:serine-type endopeptidase activity		IPR001940 (PRINTS); G3DSA:2.40.10.10 (GENE3D); IPR001478 (G3DSA:2.30.42.GENE3D); PF13365 (PFAM); G3DSA:2.40.10.10 (GENE3D); IPR001478 (PFAM); PTHR22939 (PANTHER); IPR015724 (PTHR22939:PANTHER); IPR009003 (SUPERFAMILY); IPR001478 (SUPERFAMILY)	GCTGCTGCTGCCGCCGCTGCCGCCTCTGCCCCCGCTGCTGCCGCCGCTGCTGCTTCCTCTCCTAACAGGTCCTCACTCCTATCTGATGGTATGTTGTTAATTTTTAGGATGTGAGGCGTGTGCTCGATCACCTGCTGCCTGTCCATTGTGATGAAGCGACCACCCTCCAGACCAAAATTGAGGTAGGGCTGTTCACAGCCGTCAACCATGGCCGCTAAGTGAGCCATGTTGTGCACAGGCACCCCGTTAAACGTCTCCACTGGCAGCACACTGTACTTGTAGCCGTGGTTGATCTCATGCGACAGCACCTGCACCAGGATGACCACTTGCTGGCTGGGGCTGATGCGCTGCTGCACAAATGCCTGCAGCACACTGATGGGCGCAAGCGTGCGCCACTTC…
c10085_g5_i1	#N/A	#N/A		---NA---	2074							no IPS match	GCAGCAGCAGCAGCAGTGGCCAGACTGCAGGTGCAGGTGATGTGAAGGGTGATGGCTTTGGCCATGGCAGCGGCAGCAGCAGCAGCCCCTCGGGTGGGGGTTATGCTGGTGGTGAGCGCAGCAGCCTGAGTCAGGCCTGGGAGGACCTGAAGCATGGCGGGAGCAAGGCACCCGCGGCTGTGGCTAATGCGGGCGAGACTGCCGCGCCTCATGACGTGACCAGCAACATTGACCGCTCCAAGCACCTGGACGACCCGCAGCAGGCCAAGATCTACGACGCTGAGGTGTACCGTGTGGCGCCAGGCTCCCAGGCGCAGCAGCTGTCAGACCAGGACAAGACCCGCGCAGCAGCAGGCGCAGTGGCAGGGGCCAAGCACCAGGTCACAGGCGCTGTGCCTC…
c10085_g6_i1	#N/A	#N/A		---NA---	1518				1	F:protein binding		IPR001611 (PFAM); IPR032675 (G3DSA:3.80.10.GENE3D); PTHR23155 (PANTHER); IPR032675 (SUPERFAMILY)	CAGCAGCAGCAACTGGTGTGCACCATTGCCGGCCCTCACAGCACTGCAGGTGTTGGAAGTTGATGGAGCCCCCAGTGTCACCCCCAGCATCACAGAACTGCTGGCAGCCCTGCAGCAGCAGCGCATGGCAGCGGCAGCAGCAGCAGCTTGCTGCTCTCCTGCACAGCCCAGTGTTGCACCACTGCAGCAGCTGCAGGAGCTGCATGTCAAGAACTGCAGCTTGCAGGACAGCTGGCCAGGCAGTGGCCGCATCAGTGGCACCCTGCAGCTGCTGCCCCAGCTGCCTGTGCTGCATACGTTGCAGCTGTCTGGATGTGTGGGCATGCTGGAGATACCACCTGCTGTGCTGCACTGCACAGGACTGACTAAACTGGTGCTGCAGAACAACGAGCTGCTAAC…
c10086_g1_i1	-3.77083	5.5e-05		---NA---	837							no IPS match	GAGAAGGCAAGAGGGCGGATCGACGGCTGGCTTCATACAGCTGAGCTCAACCTTAAGGAATTTGCTGTAAGACTATCGTTACTGTACCAAACAAGCACAGAACATCGGTCCCATAACTTTCCGATATCGACACTCTGGATCTGTCCTGGACCGCTGAACATCATTTAATCAGGGTTCTGTATTGCAAAGAAGTAATATTACTTACCTTGGAAGGAGCAAGGTGGCTTGCAAAAGGCGTTTGGAGGCCTTACTGGCCCCAGCAAGGAGCTGCTTGTGGCAATCGACCTCTCCTTGTGAAGAATGCAACAAGCAGCGCACCAGGCTCTATACTTCAGTGAACAACTAACACCGCACCCTGCAGCCTACGGTGCGGGAACAACTAGCCACGCAGGCCCAAGC…
c10086_g1_i2	-3.42124	0.000103834		---NA---	1057							no IPS match	GAGAAGGCAAGAGGGCGGATCGACGGCTGGCTTCATACAGCTGAGCTCAACCTTAAGGAATTTGCTGTAAGACTATCGTTACTGTACCAAACAAGCACAGAACATCGGTCCCATAACTTTCCGATATCGACACTCTGGATCTGTCCTGGACCGCTGAACATCATTTAATCAGGGTTCTGTATTGCAAAGAAGTAATATTACTTACCTTGGAAGGAGCAAGGTGACTGCCAGAAAGAGTTGGCACCTGCTGTGCCCTACCTCAGAGCTATCACCCCTCTCAGCGTCCTGCTGCATGAAGCTGCCTGACCGTTCAGTCTGCACTAACTATGTCGACTTGCAAGTTTGGCTCGGATATTCATCGGCCAACCATAGGACAGCGGCCGTGATGGTACCTTCATT…
c10086_g2_i1	#N/A	#N/A		hydrolase of the HAD superfamily [Monoraphidium neglectum]	2276	10	3.97e-56	0.549	2	P:metabolic process; F:hydrolase activity		no IPS match	GGTGACTCTGCTTCAGTGCTTGCTCGCATGCTAGGTGCTGCTACTCCTTCACCACCAAAGCCATTGCAAGCTGCAGCAATCAGCGCAGCTGCAGCAGCCTTGCATTGCAACAGCCATGCAACACAAGCTCCGCCATAGCCCAGCACACCCGTTGACGAATTTGTCAGGCTGGGCAAGTGGCAGAAAGAGTAAAAACACAACACATTTCACATGCTTAATATTAGCCAGCCTAGCTGTGCAACAAACCATTGCACATCCTGGCTGTAGCTAAGCAACTCCAGTTGCACTCACACACCCTGGTGGGTGTGCTATGCTGCACTGCGTTCCCTGGTATGCCCAAAAGCTGACTACCACTGCTAAAGTTGCAGCAGTGCAGTGCCTCTAACAGAAATCCTGTGC…
c10086_g2_i2	-3.88224	1.3e-08		hydrolase of the HAD superfamily [Monoraphidium neglectum]	1781	10	2.28e-60	0.563	1	F:DNA binding		IPR010919 (G3DSA:3.10.390.GENE3D); IPR000770 (PFAM); IPR010919 (SUPERFAMILY)	AGCAGCAGCAGCAGCAGCAGGGTACAGCCCAGATGCATCAGGCATGCATTCCGGCAGCGGATGCCACACCTCGCCCTCCCTGCAAGCAGCAGGCGAGGAGGCTTCCGGAAGTGCAGCAGCAGATGGCGCAGACGGTGCAGAGTGCAGCGGCAGCAAGCCAGTGCTGCCGAAGGCCTCACTCAAAGTGGCGTGTGGCGACATGATTGGAACACTGCTGGTGCATCGTGCGCGTATTGTTATTAACGAGGGCACCGGGAATGAGAAGGAGGTGTCTCCCACTGAGTTTGAGAGGTTGGGAGGCAGGAGCGCTACCAAGAAGTGGAAGCAGAGCATCAGGCTGGTGAATGAGGATGGCGAGCTGGGCCGTCCTGTTGGCGAATGGTACGTCATGCAAGGACT…
c10086_g2_i3	#N/A	#N/A		hydrolase of the HAD superfamily [Monoraphidium neglectum]	1571	10	5.68e-61	0.563	2	P:metabolic process; F:hydrolase activity		IPR023214 (G3DSA:3.40.50.GENE3D); IPR010237 (TIGRFAM); IPR023214 (PFAM); IPR006439 (TIGRFAM); PTHR12725 (PANTHER); PTHR12725:SF79 (PANTHER); IPR023214 (SUPERFAMILY)	TTTTTTTTGCATTGCCAATGTTACCTGAACAAAGCTTGATGCAGGAAAACTGAGCCTCTCATACAATCAAAACATCTGCATACCTCTGAACGCTGATGCCATGGTACCAAAACCGGTTTTAATGAGCGCGCATCTTCAGCAGCTGCTCATTGGCTGCAAGACAGTCAGGCTGCTGGAAGGTACTTGTTTTGCACTTCATCGCAGCATGTCTATCGACCCTTCCACTGCTCCAGCTGGCTTATGGCTCAAAACAAATATGGTACAAGGTGCGCATACAACACCACCAGCAAACACACTGTTCGACTCTGCCCGCTCCCATTGTACAGTGGCGCCCTCATGTACACACATATTCAGGTCTCCCCTGCACACCACTCAAGGAATGGCTGCGACTGCAGGCTC…
c10086_g2_i4	#N/A	#N/A		hydrolase of the HAD superfamily [Monoraphidium neglectum]	1664	10	1.07e-54	0.545	2	P:metabolic process; F:hydrolase activity		IPR023214 (PFAM); IPR023214 (G3DSA:3.40.50.GENE3D); IPR006439 (TIGRFAM); IPR010237 (TIGRFAM); PTHR12725 (PANTHER); PTHR12725:SF79 (PANTHER); IPR023214 (SUPERFAMILY)	TTTTTTTTGCATTGCCAATGTTACCTGAACAAAGCTTGATGCAGGAAAACTGAGCCTCTCATACAATCAAAACATCTGCATACCTCTGAACGCTGATGCCATGGTACCAAAACCGGTTTTAATGAGCGCGCATCTTCAGCAGCTGCTCATTGGCTGCAAGACAGTCAGGCTGCTGGAAGGTACTTGTTTTGCACTTCATCGCAGCATGTCTATCGACCCTTCCACTGCTCCAGCTGGCTTATGGCTCAAAACAAATATGGTACAAGGTGCGCATACAACACCACCAGCAAACACACTGTTCGACTCTGCCCGCTCCCATTGTACAGTGGCGCCCTCATGTACACACATATTCAGGTCTCCCCTGCACACCACTCAAGGAATGGCTGCGACTGCAGGCTC…
c10086_g3_i1	2.37979	4.55e-05		hypothetical protein VOLCADRAFT_88327 [Volvox carteri f. nagariensis]	2659	1	5.21e-13	0.49				no IPS match	CAGCAGCAGCAGCAGCAGCTTGATCAGGTGTACATTGCCCTGGACGTGATCCAGCCGCCTGCAGCAGATGTATTTGGCAGTAACAGCAGCAACGGCGCTGTTGCCGCACCCCAGCTATCAGCAGCAGCTGGTGCTGCGCATCCATTTAAGAGCCACCAAGGCAGCGGTGCTGCTGCAAAAGGGGGCAGTGAGGCCTGCAGTGCGCTGCTGCCTGAGGTGCCTGTGGGCATCATCACTTTGGAGGATGTCATTGAGGAGCTGCTGCAGACTGAGATCATTGACGAGACAGACAAGTTCATGGATAATGAGCAGACACGGGAGGTGGACATCACACAGCTCATGGGTGGCCTGCCCTCGCATCTGCAGCAGCTGCTTCGTGCTGAGATGCTGGCAGCTGCA…
c10086_g4_i1	5.05669	1.19e-12		---NA---	2721							no IPS match	ATCACCGCTAGCTTCTAATCAGATCAACAGCAGGACAGTACCAATAACATGGTTTACTTTCTGCTGTTGGTGCTTCTGTGGCTGCTGTTGGTGGACGTTGGAGCTTGGTGCCAGAGTCAGGTGAGCACTCAGAGTCTGGCAGAGTATACTGGTGAAATAAATTATCATTGGCACTGTGTTGGCGATGTACGGTGCCAAACACGTCCCCATATGGCATCCCCGATTCACAGACAGCCTTCGTAGAACCACCAGCCACACACAATTGCATGTCAAACTGCAACACACAGGCTTTGCCAGACGCCTACTGGCAGTGCCACTGAGTGGTGAATGTCTGCAACTGCCATTTGCGCAGCGTGCTGCTGGTTGCGCAGCAGAACCTGTAGCAGCAACGACTGCCTG…
c10086_g5_i1	2.4448	1.22e-05		---NA---	565							no IPS match	GCAAGCACTGAAGCAGAGTCACCAGGCCCCCTCATGCAATTGGTGTGAGGGCATTGGTTGTAGCTGCGCCATGCTGTGTTGTGAGGGCCTTGCATTATGTGCCCCACAAGAAACATCGTTGTTGTTCTCCTCTGGCCTTGAATCGGCTGGACCTTGTCTGTGTTTGAAAGCAAGCGATTGTGTGCCTCTGTCGCCAAGTGAACCAGCTTATGGAGCCCACCCAAGTTGAATCGCTGGGTGGTTGCTCTGGTGGCATTCGCATTTGGATGGCATCTGAATCTGCCAAGCACTGGAATGCAGTTGACATGGAATGCCGTTGACATGGCATGCATCAACTGTGAGCAGTGACACCCGGCAACGGTTGTTGGCGGCTTGCAACCCATTATGGCGTGTGCTTTG…
c10086_g6_i1	#N/A	#N/A		---NA---	1679							no IPS match	AGCAGCTGCTGCAGCAATGCATCGCATGGCTTAGCCAACGCGCAGCAACAGCAGCAGCACCACCCGCAGTGGTGGTCACGCCAGGCCAACAGAGTGCTACTGACGGGGCAGCAGCAGCGGCAGGTGCGGCGGGAGCCGTTGCCAGCAGTAAAGGCAGCAGCAGCAACATTGCTGCAGCTGAGGCTGCAGGGGAGTCGTGGGAGAAGGTGGAGAAAGAGGAGGCAGTTGGAGCTGATGCTTAGCAACCTGAAACACCTAAATTGATTGCAGCGAGCAGGTGTGGCTGGCTGATGCTGGTTCTGTTGTAGCGCTTTGGGTGGTTTGTTGTTTGGTGGCAGTTGTGGTTGTGGGTAGGGTTTTCTCCGTTTAGCTTGTTACCTCGTGTTCTGTGTTGCCAGG…
c10086_g6_i2	5.02291	1.93e-11		---NA---	1698							no IPS match	AGCAGCTGCTGCAGCAATGCATCGCATGGCTTAGCCAACGCGCAGCAACAGCAGCAGCACCACCCGCAGTGGTGGTCACGCCAGGCCAACAGAGTGCTACTGACGGGGCAGCAGCAGCGGCAGGTGCGGCGGGAGCCGTTGCCAGCAGTAAAGGCAGCAGCAGCAACATTGCTGCAGCTGAGGCTGCAGGGGAGTCGTGGGAGAAGGTGGAGAAAGAGGAGGCAGTTGGAGCTGATGCTTAGCAACCTGAAACACCTAAATTGATTGCAGCGAGCAGGTGTGGCTGGCTGATGCTGGTTCTGTTGTAGCGCTTTGGGTGGTTTGTTGTTTGGTGGCAGTTGTGGTTGTGGGTAGGGTTTTCTCCGTTTAGCTTGTTACCTCGTGTTCTGTGTTGCCAGG…
c10087_g1_i1	10.1979	1.7e-15		[Chlamydomonas reinhardtii]	1486	3	2.93e-36	0.5433				no IPS match	TCAGGTGCGAAAAACATGCGAAGCCTACCACGTCAGCGGTGCTGACACCAGCCCTCCTGCCGCTGTGTGAAACAGCTGGCCATGGCGCTCGGGGGCTGGTGTCAGTTGCAGAAAGGCTTGTCAGTTGCACCCGTCAGTCCAGCAGCAGGTCTGTTGGTTGCAGCCCAAAGCATACTAAATTTGCACGGTGCACACCAGAGAATATGCTATGTGAGCTGACCTGAACTATGTCGTGCAGTCGCTTTACTTGTACAACATCATGGCAGGCAGATGCCATCCTGATGGCATCAGCTCCTCATACGGGCAGCCGCAGCCAGGCAGGAATCTGCAAAAAAACTCATGTTCTGCATTGCATCAGGGCCATCACCAATTCAAAGCCTTTTCAAATGACTCAGATCA…
c10087_g2_i1	#N/A	#N/A		---NA---	593							no IPS match	CGCCTGCTTCTGATGCGTAGAACTTGTAACTTGTCAAGTGCTGCCTGTTCACCTTCTTTCCCCAAAGTTTGCCTGGCCCTGCCACGCGCGATGCCGCATCCCGCCAGCAGCACAGCACCATACACCGCCCGTCCTGCCAGCCAGCTTGCCCGCAAATTCAGCCCAGCTGCTGCCTGCTGCTGCTGATCCTCGTAAAACACACTGTACATGAACGGCAGAGTGATATCCAGCATGTGTGTGCCAGCACTGCTGCTGCTGCTGTCATGGGAGATTGGCTGGTGCTTGCTGCCTGCTGTTGGTGGGGTGGCAAGTGCTGGGGGTAGCACTGAGTGCAGGGGGGACTGCTGCTGCTGCTGCTGGGTGCAGCTGCTGCTGCATGGCTGGCAGGCGCCGCTGTTG…
c10087_g2_i2	#N/A	#N/A		---NA---	568							no IPS match	CAAGAACATAATGCAGAATCAGGTGCAGGCTAATCTAAAGTCATCATCTTACCCTGCCACGCGCGATGCCGCATCCCGCCAGCAGCACAGCACCATACACCGCCCGTCCTGCCAGCCAGCTTGCCCGCAAATTCAGCCCAGCTGCTGCCTGCTGCTGCTGATCCTCGTAAAACACACTGTACATGAACGGCAGAGTGATATCCAGCATGTGTGTGCCAGCACTGCTGCTGCTGCTGTCATGGGAGATTGGCTGGTGCTTGCTGCCTGCTGTTGGTGGGGTGGCAAGTGCTGGGGGTAGCACTGAGTGCAGGGGGGACTGCTGCTGCTGCTGCTGGGTGCAGCTGCTGCTGCATGGCTGGCAGGCGCCGCTGTTGTGCCGTTTGATGCAGCAGGCAGGTG…
c10087_g2_i3	-3.00172	0.00368114		---NA---	795							no IPS match	TGCTGCTGCTGCTGCTGCTGAAGTGAGGCTGTCAGGGTCTAGGGTTCTGCTGGCAGTCAGTTTTTTAACCCAGACATGATGTCGTGCTGTGTATCGCTCCAGTTGCTGCTTGGGGGAGTCACCCAGCCAGTTGCCACATCTGTAAGCGGTAGGCAGGCGCATAAGGAGGGGCGCAGGGGCCGCCCTAGCAGCATGTGCCCTGGCAGGATACAAACTGTTGAGGCTGGCCCAGAAGCTGCGCTGGCTGTAGCTGCGCCACTTGATTACGTGATGCGTGGACCTGCCACGCGCGATGCCGCATCCCGCCAGCAGCACAGCACCATACACCGCCCGTCCTGCCAGCCAGCTTGCCCGCAAATTCAGCCCAGCTGCTGCCTGCTGCTGCTGATCCTCGTAAAA…
c10087_g3_i1	2.17841	0.00175348		---NA---	1443							no IPS match	CGCCTGCTTCTGATGCGTAGAACTTGTAACTTGTCAAGTGCTGCCTGTTCACCTTCTTTCCCCAAAGTTTGCCTGGCCTGCAGGAAACAGTGAAGACAGACAGTCAATACGCTGCACTGCTGGAAACAGCAAAACCCTTCAATGCAACAACCTTGCTAAACCCTTGGGCGCATCATTGCAACACCTTCATACCTGTGCAACGCCACACAGGACTACCATCTCTCTGCTCTTTCAGGAAAAGCTATTACCCACTCTGTGTCTGCATAGGGGCCTAGCCTGGGCTGCGTGACATGTGTTGTGCAGTGCTGCCTGCCAGCTCTGCTACCTGAAGAGGGCGTGGTGCGCACGCCATTTGACAAGTAGATGAGCCAACATGCTTCACCATCTGGACACGACAGA…
c10087_g4_i1	#N/A	#N/A		---NA---	363							no IPS match	GCTGCTGCTGCTGCTGCTGCCGCGGCCCAAAACCCTACCCCACAGGGTTTTGAGCGGACAGCCGCTAAACCCTGAAGCCTGGCAGCGCTGAACCGCCAGCGCACCCCAGAGTGCCAGGGTTCCGGGCAGCAGGATGGCGGCTGTAATAACTGTTACATATGCGACGCCCATCTGGCCTGTTGTCCAGGGTTCCTCTGGCAAAACTGCGCTGTAGTAACGCACCAGCAGGATACCACCAAGGGTGCCTGCAAATGCGATGGCGTGTAGGAGAGCCTTGTGTCCTGCCTGGCAGAAAAAGCTGCCCAGATCGACCACAGGGCACAGGCTGCTGGTTGTCAAAGTGCCACTGCTGCTGCTGCTGCT
c10088_g1_i1	-1.75181	0.000313204		dynamin 3A [Medicago truncatula]	3496	10	0	0.748	2	F:nucleotide binding; F:hydrolase activity		no IPS match	TAAAGAACAGGCACGGGTACGTGCGTGTGCACGACGCGCTGGTTTACGGATGGCTGTGCCAATGGGCGCAGGCAGCAGCTGGCACTGCAATACTCATCCATTCAGACCCAAACCCCGGCAACAGTTGACAGGGCTGGAGAGAGGTCCCTGCCAATCCGTGCACCTTTTGATTTGCTTCTGCAGTCTGGACGGGACAGTATGCTGCCGGTTAGATCGCCGTCGAGGCAGCTGCTGATAGTGCGGAGGGACCGAGGGGGAAAGCAGTAGGGCTGGACGTAGGCGTTCCTAGGCAGCATGACGAAGCCAAAACAAGAAGATGTGTTGGGAGACTCGTTGATCCCCGTGATCAACAAGCTGCAGGACATTTTTAGCCAGGTTACTGTGGAGCTCAAGTTGGGC…
c10088_g2_i1	#N/A	#N/A		---NA---	2297							no IPS match	GCAGCAGCAGCAGCAGCTGCCAGCTGCCCGCTGCCCGGCAGTGCTGCATGGTAGTGACAGCACGAAATCATCCTTGAATGGCATTGGGGTTTTACATGCTGCATCGGCATCAGTGATGGTTATCTTGAACAGGAGTGCAATGTTTGGTTTGGGGTTGAGGGTGTGGTATATGTGGCCTGATCAGAGATTGCCGGATGTGCAGCCAAAAAGCTGGGTGTCTGGCACACACGTTCATTTCTTTGAAGCCACAGCATGGCACTGCTGTGCGCGGCACTGATGTTGTTTACATGGAATTTGCTATGCAAATGGCGCTGGGGTTTTGCAGCGCAGACTCTGATTGATCAGTCGACTGCAGCAGACCATCATGCATTCCCTTCCGCAGTGATATGTTTGTATTTG…
c10088_g3_i1	1.26962	0.00213498		---NA---	2233							no IPS match	TTTTTTTAAATGGTTTTCATTTACTTCGAAAGCTATTTATTCTTGTGGCGCGGCTCAGGATGCTGACAAGAGTGCCAAGGTTTCTACGCCCATCAAGACAGCAAAGAGCTGCAGCTTGTTGGGCAACCAACCACAGCAAGCTGCGATTGCTGGCCCCACGTTGCATTTGCTGTCTGTATCAGGCTGATTTCTTACCACAGCCCCTGGTGCTGCTGCCAGCACAGCAGGCAGAGCTAAAGCACAGCTAGACGAACAACTCGCACACTGCTTGACATGCCAACACCTTGCCGCGCTCCACACCAAAGTACAATTGATTTACAACAACTGCTGGCGTACAGAACCAAGCAGTGAGTTGCCCTGGCAGCAGCAACAGCGCCCTGACAGTCAACGGTACAAGAA…
c10088_g4_i1	#N/A	#N/A		---NA---	3753							no IPS match	GCTGTCTGTGCGACGTATTTACTGCGTGGCGAACGTCATAGAGAGGAGAATAGTTCACCGCGCGAATGCTCATTTCATAATCTGTCACATAAGAGCTGGGAAAGGCCACGCTCTGCTGTGATGCTGTCCGTGTCCTTCACTTGGTCTCAGCGTCCGTGCGCTTCTGCAAGAGATCTTTGTGACCGTGCAGTGCTCAGGGCAGGGTGCTCACAAGCTGTGCGCCGCGCGTTCCACTGCTGTCTCTTGCTTTACTTGGGGTTGTTGGAAGCGGATGGAAGCGTAATGACAACCGGCAGGCAGAGCTTGCGTCGGAGGCTATCCCAGGCGTGTATATACACTCCTCCTGGTTGGTCCGAACTCTACGACTACATACACGGAGCAGCAGCTGCAGTGAGTTAC…
c10088_g4_i2	2.33535	0.00664277		---NA---	3251							no IPS match	CTGCTGCTGCTGCTGCTGTCACTTACTCTTTCAGTGGCCAGAGTTATCAATAAGCATGGCAATGAGCAAGTTTTAGCATGAACCAGTGTTACATAGGTTACGGAAGCATGCTAAGCTCGCAAATAGATTCATGGGTGAGGTGGCGCAGCCAACAGTCACCAGCCTGACACTGTCAGGCCTGCATGCATAGCACGCACAGCAGGCCATGCTACTGCAGGCGCTGTACACAGGCGCCTTCAGACCAATTATTCATGGAATGACTCTACTTCACAAATGGCTGCCTGTCTGGCAGCTACCAAGAGGGACAGTAGGCCACGCCATCCCAGTATGCCATGCATGGGTCTCTCAATGTGTGCTGCGATGTGCTGCTGCAGGCTGTGTAAGTCCCCACAAGAGTCA…
c10088_g4_i3	-3.5459	2.8e-06		---NA---	3325							no IPS match	GCTGTCTGTGCGACGTATTTACTGCGTGGCGAACGTCATAGAGAGGAGAATAGTTCACCGCGCGAATGCTCATTTCATAATCTGTCACATAAGAGCTGGGAAAGGCCACGCTCTGCTGTGATGCTGTCCGTGTCCTTCACTTGGTCTCAGCGTCCGTGCGCTTCTGCAAGAGATCTTTGTGACCGTGCAGTGCTCAGGGCAGGGTGCTCACAAGCTGTGCGCCGCGCGTTCCACTGCTGTCTCTTGCTTTACTTGGGGTTGTTGGAAGCGGATGGAAGCGTAATGACAACCGGCAGGCAGAGCTTGCGTCGGAGGCTATCCCAGGCGTGTATATACACTCCTCCTGGTTGGTCCGAACTCTACGACTACATACACGGAGCAGCAGCTGCAGTGAGTTAC…
c10088_g5_i1	#N/A	#N/A		---NA---	2049							no IPS match	ATGGCTTGAATGGGTAACATGATAATGATGATCCTGAGGCAGGTGTTGGGCCTCTTTGCTGCCGTATCATGGCGGCTGCAGCCAGCACGGCCGCCATGGTTTGGACTTTGGCAACAAAGTCAGACGCAGCCTGTGGCGGCGCATCAGTGTGGTCGGCCGTTTTAGACAGCTGGAATTCTTACATACACTGGATATCAGGTCATACCAGGACAACTTGAACTCCACTTGAACCTATTTACTAATGTAAATTACCTTGAACCCCTCATCCCAAATGCAGCAGGCATACCGTATGACGCAAGGCCCTTACAGATTCTCCACCGCGCCATCCTATGCCCCACTGTTACGGTCATGACAGACAATGATTCTCAAGCGACGCGTGCGCAGTGCGCACATCACGCT…
c10089_g1_i1	3.38242	2.87e-07		---NA---	863							no IPS match	GGGGGGGGGTGCAGGTGAACAAGAAGATGATTCCAGTGGGTATGAAGAGAGAGTGTACAGGTGAACAAGACGAAGATTCCAGTGGGTGTGTGATGAGCCCGCGCGTGTAACGCTGGTGTTGTGCACTGCACTTGAAAGCTGGCCTGGGCTTCTAGCAAACGCAACTGGGTATCAGGGTGTCTGAAGGCAAGCAGCTGCTCACCATCACATACCATCTGAAGGGGCAGACTATCACAGCCCGTTCCAAAAAAACTGCACGGCAAAACCAATTGTGGCCCTGTAGGCCACAGGGCTGAAACACCGCAGGGTGCTGACATGCCGCGCGCCGCCAAACACACCTCCCAGGGCCTGCCACAGCTAGCCACAGTGCTCAAAGGTGCCACACCAGCTGCAGCACCA…
c10089_g2_i1	#N/A	#N/A		---NA---	265							no IPS match	GCAGCACCACCACCACCACCACCATCTCCTGCAGCAGAAGTGCCAGCCTCAACCACACCAAATGGCACCAGCAGCAAGCGCAATGCAACTGCATGCAGCGGTAGCCGCAAGGCGCCGAAGCTGCTGCAAGAGCGCCCTGGTTTCTGGCTGCCAGGCGACTTCTACGTGCAGACTGGTGACACTCTGTTCGTGGAGGTTGCACGTGACGAACAGACCGTCAAAGATCCATGCACATTCATTGTGCCAGGCAGCAGCAGCAGCAGCA
c1009_g1_i1	#N/A	#N/A		hypothetical protein MNEG_12504 [Monoraphidium neglectum]	595	1	1.89e-14	0.69				no IPS match	GCAGCAGCAGGAGCAGCAGCAACCAGACCAACAGCAGCAGCACAGCGAGGGTCGCAGCTTGAAACAAGTCGTCTCCACCACTTATGACCCTTATGCTGGTGGAGTGACCCCTGGCCTGATCAACGTTGACGTCAACGCAGTAACAGGCACACACTTGGATGCTGGAGGCCTGGCAGTTGATATCTCTGCTGACCAAAACTACATCGGCTTCTCCCTGGGCAACATCTTTGGTGTGGGTATTGCCAGAGACAGGGGTTACGACATCCAGTTAGGAGGCGGCAATCTTGCTGACATATCAGTCACAAAGGACGCTGGCATCGGCCTGTGGCTGCTGAATGGGCTGGTCAACTTGAACTACATGCCAGGAGGTGGCTGGTCACTTGGCACTGTGGCAGCGCA…
c10090_g1_i1	5.0549	6.56e-09		---NA---	742							no IPS match	GCGCTTATAGATAACAACGACAAAAACCAACTTGATGTTGAAGTTTGTACAGTTGATCACTTGATGGCATGCACAGATTGCAACAGCCGCCAACCTCTTACTACTGGTCGCCGCCCCTGCTGCTTGACCTGCAGAGGCTGCTGCATCATGCACTTTAAACTTAACAGCAAGCTTTGCGATCATGGCAGCAGCTGCTAGCTAAGTTGGCTGCTTCCCTTTTACATTGTGCAGCTAGCAGCTGCAGCATGCAAGCACCGTCCCCTGCGGCACTGCATGCATGCGGCGCCTTCAATAGCACGCTTTATCCTATGCCGTCCACCATGTTATTGCTAACTTAGCTTGCTGAGCAAATGTTTGGCGATTTGCATGACAGCCTTGTTTCGGCTGGCAGTACTGGTG…
c10091_g1_i1	1.88581	0.00134899		tubulin-folding cofactor A [Amborella trichopoda]	839	10	8.18e-38	0.713	4	F:tubulin binding; P:tubulin complex assembly; C:cytosol; F:unfolded protein binding		IPR004226 (PFAM); G3DSA:1.20.58.90 (GENE3D); IPR004226 (PTHR21500:PANTHER); PTHR21500 (PANTHER); IPR004226 (PRODOM); IPR004226 (SUPERFAMILY)	TAGAGATCGTGTACAGGGGGCAACCAATGCCCATATCGTCTGCCACACAAAATTCTCCCGCCAGTCCTTCTTCCCCCGCGGCTTGACTGTAGATTCGCTCGTTACTTGCCACAAATCGTTGATTGGTTGAACTCAAACATGTCGAGTGCTGAAATCGTCAGGAACATGAAGATCAAGACCAGTACACTCAAGAGGATACACAAAGAGTACGTATACTACCAGAAAGAGACAGAAAAGGAGCAAACACGGGTTGAATCGATGAAGGCAGCTGGAGCAGACCCTCACGACCTGCGGCAAGCGGAGACTGTGTTGGCTGAGTCTGCCATGATGGTGCCAGACACACGGCAGCGCCTTGAGGCAGCACTGTCAGACCTCACGTCATTCGTGGCTGACAATGCA…
c10091_g1_i2	#N/A	#N/A		bifunctional 2	1099	10	1.63e-102	0.842	8	C:chloroplast; P:folic acid-containing compound biosynthetic process; P:cysteine biosynthetic process; C:cytosol; P:cellulose biosynthetic process; P:oxidation-reduction process; P:Golgi vesicle transport; F:methylenetetrahydrofolate dehydrogenase (NADP+) activity	EC:1.5.1.5	IPR000672 (PRINTS); G3DSA:3.40.192.10 (GENE3D); IPR016040 (G3DSA:3.40.50.GENE3D); IPR020630 (PFAM); IPR020631 (PFAM); PTHR10025 (PANTHER); IPR016040 (SUPERFAMILY); SSF53223 (SUPERFAMILY)	ATCCTGGTGCAGCTGCCGCTGCCCAGGCACATTGATGAGCAGCTGGTGCTGTCAGCCATATCAGTGGAGAAAGATGTCGATGGCTTCCACCCCCTCAACATGGGACGCCTCTGCATGAAGGGCCGGGAGCCGCTGTTTGTGCCCTGCACCCCGCTGGGCTGCATTGAGCTGCTCGACCGCACCAACACACGCATCTCAGGCCGCCGCGCAGCAGTCATCGGCCGCAGCAACATTGTGGGCATGCCTGTTGCGCTGCTGCTGATCAAGCGCAATGCTACAGTCACGCTGTGCCACAGCGCCACGCAGAACATGGAGCAAGTTGTGCGGGAGGCTGACATTGTGATTGCAGCAGCTGGCCAGGCAGAGATGATCAAGGGCTCCTGGATCAAGGAGGGGGCA…
c10091_g2_i1	2.72244	5.76e-05		---NA---	533							no IPS match	AACATGATGATGATGATGATCATTAAAAAACTGTCCTGCAAGTTGCACCCCACGCAGTGTGACACAGTACCATCAGGATGAGAGTGCCGTGCCGCGTCACACGGCCGTATGCTGTGGCCATACATGGCCTTGCCACCTATAATACTGCCCCGGAGGCCTCGACTTGAGCTGCTCCAGCAACCGTCTAATATGCCACCATCATGCAAGCTCGTCCGACCCCCCAAACATGCAGTGCAAACTTGACACTGCGTTGTTCTACACGTATGTAACAATACGTCACACCGCTGAAACTAAGAGGCAGCACCAGCCTGGCATGCCTCAGGCTCGCAGCTGCGCTACACCAGCATAACCCCAAGTGTCCAATGTTGTGGACTGAGCGAGCCGATCCTGCTGCTACTG…
c10091_g3_i1	#N/A	#N/A		[Ostreococcus lucimarinus CCE9901]	405	10	2.75e-33	0.808	3	P:folic acid-containing compound biosynthetic process; P:oxidation-reduction process; F:methylenetetrahydrofolate dehydrogenase (NADP+) activity	EC:1.5.1.5	IPR000672 (PRINTS); G3DSA:3.40.192.10 (GENE3D); IPR020630 (PFAM); PTHR10025 (PANTHER); SSF53223 (SUPERFAMILY)	AGCGGCAGCTGCACCAGGATGCCGTGCACATTAGGATCTGCATTGAGCTGAGCCACAGTGTCCAGCACTTCCTGCTGAGTTGCTGTCTCTGGCAGGTCTGCCCCAAATGAGGCAATGCCAACTTCCTCGCAAGCCTTTTTCTTCACACGTACATATGTCTGCGAGTCCTTGCGCTCTCCCACGATCACAACAGCTAGGCCAGGAGCCTTGCCATGCTTCTCCTTAAGCAGCTTGACTGTGGCTGCCACCTCTGCACGTATCTGAGCTGCTACTGCCTTGCCATCTAGGATCTTGTCGTTCACGAATGGCGTGCTGCTGTCTGCCATGGTGGGGTGGTGGGTGCTAGTGAGTTGGTGGCGGTGAAGCGGATGGGTATGTTTGACACCCAACGCAATTACT…
c10092_g1_i1	#N/A	#N/A		---NA---	1589							no IPS match	GGGAGCACTGCTCCATTATGTTTATAGTTGCATCAAAGCACTGTCTTCTGGTCCTGACCTTGTGTGCTGGTATGGTCTGATCCTGCATGCAGAGCCTGAGTTGGGGGCCTCAGTGTGTGGGCAAGGGGTAGTAAATGCTTGCTGCAGCTGATGCTGGGCTAATGTGCGTGTTTTCTGGGTTTTCCTGCAGCCACTCAAAAGCAGTGAAAAGCAGCATCACTGCTGCCCCCTGACATGGGGCACTTTCCTGCTGACTGCCTGCATCAAACAAGGGCTGCAGTGCCTGAAATCACACAGTTATGAGTAACAGTCATGCACCTGCATGCTGTGAGGTTTTGCTGAGGTACATGAGTGTTGTTTACATGTAATATTGTGGTACAAAGCTCAAAATTGCTGGCA…
c10093_g1_i1	#N/A	#N/A		---NA---	302							no IPS match	CAGCTGCTGCTGCAGCAGCAGCCGCGACAGCAGTGAGGCGCTGCACCTGGTCGTGCGTGCTGCTGTCAGTGCCACCTGCCGTCATGCCAGCACCTGTCTCGCTTCCACCGCCAGCTGCCCCTGCAGCCTCTGCCTTGGCAAACAAGCTGCGCTTGCGCGGACTGCCCTTTGCATGTTCCGCCTGTGCTGCCTGCAGCTGCTGCCATTGGCCGCCACTATACTGTTTGTCGCTGTAGCCGCTGCCACTGCTGAAGCTGTTGCCTTGGGCAGCACCCCGCCCTAACTGCTCCTCTCCATCCCAG
c10093_g2_i1	#N/A	#N/A		root UVB sensitive 3	1530	10	6.88e-83	0.567				no IPS match	GCAAACCCTGGCTGCCCTTGTTGCTTGATTTTCAGCTTTCCGTCCAGGATGCTGCCATTTCTCAAGGTGTTGGTGCACCAACGTGCAATGCAGTTTATGGCACCATGGCACCAGCGTCACTGATCACTGAGCACAGGGCAGGCAAGCAACAGCAGCAGTGGAAGGTTGTGTCTGGTGAACTTGTCTCCCTGTCTGCATCATCCAACCAACAGGCCTCAGGAATTCGGCAGCTCTTTGCCTCTGCATTTCTGCCAGTCGGCTATCCAGAGTCCGTAACACCAGACTACACAGGGTTCATTGCCTGGAACACAGTGCAGGCCATTTCTAGCTATGTGCGGGGTGTGCTGTCCAGCCATGCTGTGTTCAAGGGAGTGGGAGTTGGCAGTCAGGCTGCCACAG…
c10093_g2_i2	#N/A	#N/A		root UVB sensitive 3 isoform X1	1689	10	7.6e-72	0.525				no IPS match	GCAAACCCTGGCTGCCCTTGTTGCTTGATTTTCAGCTTTCCGTCCAGGATGCTGCCATTTCTCAAGGTGTTGGTGCACCAACGTGCAATGCAGTTTATGGCACCATGGCACCAGCGTCACTGATCACTGAGCACAGGGCAGGCAAGCAACAGCAGCAGTGGAAGGTTGTGTCTGGTGAACTTGTCTCCCTGTCTGCATCATCCAACCAACAGGCCTCAGGAATTCGGCAGCTCTTTGCCTCTGCATTTCTGCCAGTCGGCTATCCAGAGTCCGTAACACCAGACTACACAGGTATGCTGGTCCGGAAATGATACTGGCAGCAACCACCAACTGCCCGGCTTGTATCTGGCCCTTGAAACGCACGTGCTTGTAGCTGAGGTTGTTGACAAGTGCGACAAG…
c10093_g3_i1	#N/A	#N/A		cellulose 1,4-beta-cellobiosidase [	2804	10	2.25e-38	0.43	2	P:carbohydrate metabolic process; F:hydrolase activity, hydrolyzing O-glycosyl compounds		IPR012341 (G3DSA:1.50.10.GENE3D); IPR001701 (PFAM); PTHR22298 (PANTHER); PTHR22298 (PANTHER); PTHR22298:SF39 (PANTHER); IPR008928 (SUPERFAMILY)	GCAACCGCGCCTCACCCTCTGGGGTGCATCTTTGCATGCATCATAAGCAGTGCTCAGTTTTTACATGTAGTACACAAATCGGCTCACCACCTTCAACAAGCTTATGGCATGATGCTTGCTTGCAATAGTTGAAACATCCCTTGCCCGGCTGCACACTGGCCTATGCTAACCTTCTGGCCAATCAAACCCCCAAGGGTGCCTATTAAGGGGATGTTGAAGTGGACACCAATGCTTGTGGACCTCGGAATGTCAAGGGCATCGACGTAGATATCATCAGCTCCCGGGCCCGCCACTAGTGCTCCAGCCAACTTTGTTTCTTCCTTCGCAACAACTAGGCAGCTTGTAGCGTTGAATCCGGCATCTCTTGCTACTCCACAACTTGCTAGCCTATGCTGAGGA…
c10093_g3_i2	#N/A	#N/A		cellulose 1,4-beta-cellobiosidase [	2517	10	1.22e-38	0.43	2	P:carbohydrate metabolic process; F:hydrolase activity, hydrolyzing O-glycosyl compounds		IPR012341 (G3DSA:1.50.10.GENE3D); IPR001701 (PFAM); PTHR22298:SF39 (PANTHER); PTHR22298 (PANTHER); PTHR22298:SF39 (PANTHER); IPR008928 (SUPERFAMILY)	GCAACCGCGCCTCACCCTCTGGGGTGCATCTTTGCATGCATCATAAGCAGTGCTCAGTTTTTACATGTAGTACACAAATCGGCTCACCACCTTCAACAAGCTTATGGCATGATGCTTGCTTGCAATAGTTGAAACATCCCTTGCCCGGCTGCACACTGGCCTATGCTAACCTTCTGGCCAATCAAACCCCCAAGGGTGCCTATTAAGGGGATGTTGAAGTGGACACCAATGCTTGTGGACCTCGGAATGTCAAGGGCATCGACGTAGATATCATCAGCTCCCGGGCCCGCCACTAGTGCTCCAGCCAACTTTGTTTCTTCCTTCGCAACAACTAGGCAGCTTGTAGCGTTGAATCCGGCATCTCTTGCTACTCCACAACTTGCTAGCCTATGCTGAGGA…
c10093_g3_i3	-2.31839	0.00708901		glycoside hydrolase family 9 cellulase, partial	2631	10	2.03e-48	0.445	2	P:carbohydrate metabolic process; F:hydrolase activity, hydrolyzing O-glycosyl compounds		IPR001701 (PFAM); IPR012341 (G3DSA:1.50.10.GENE3D); PTHR22298:SF39 (PANTHER); PTHR22298 (PANTHER); IPR008928 (SUPERFAMILY)	GCAACCGCGCCTCACCCTCTGGGGTGCATCTTTGCATGCATCATAAGCAGTGCTCAGTTTTTACATGTAGTACACAAATCGGCTCACCACCTTCAACAAGCTTATGGCATGATGCTTGCTTGCAATAGTTGAAACATCCCTTGCCCGGCTGCACACTGGCCTATGCTAACCTTCTGGCCAATCAAACCCCCAAGGGTGCCTATTAAGGGGATGTTGAAGTGGACACCAATGCTTGTGGACCTCGGAATGTCAAGGGCATCGACGTAGATATCATCAGCTCCCGGGCCCGCCACTAGTGCTCCAGCCAACTTTGTTTCTTCCTTCGCAACAACTAGGCAGCTTGTAGCGTTGAATCCGGCATCTCTTGCTACTCCACAACTTGCTAGCCTATGCTGAGGA…
c10093_g4_i1	#N/A	#N/A		Six-hairpin glycosidase [Coccomyxa subellipsoidea C-169]	1611	10	3.28e-84	0.638	2	F:transferase activity; F:hydrolase activity, acting on glycosyl bonds		no IPS match	CTGCTGCTGCTGCTGCTGGCCACTGCTGCTGCTGCTGGCAGTACAAAGGTATGGCTGTCAATCGCCACCATGTGCAGCGGCAGGTGCTTGACAGCCAGCTGCAGCTGGTCTTCCCGGGGAACTGCCAGGCCTGCTGCTGCTCTGGCTGTGGCCACATCCTGCCGCAGCGCTGCTACATAGTCGCTGTATGCTTCAACCCCTAGGGGTGAAATGGCTGGGTCAAGCTGCGCATGCGCCAGCTCTGAGATTGAGCAGAAGATCAGGCAGCGCTGCACGTGTGGGTGCACCATGAGCAGGTGCACCACATGCTGGTGCGTCTCTGTCAGCAGCTGCGTGGTGAACACCACCAGAGATGTGGGTGGCTGCCCGAACGCCAGCAGCGGCAGCAGTGCATCATCT…
c10093_g4_i2	-2.60679	0.00100015		Six-hairpin glycosidase [Coccomyxa subellipsoidea C-169]	1905	10	4.13e-83	0.638	2	F:transferase activity; F:hydrolase activity, acting on glycosyl bonds		IPR029044 (G3DSA:3.90.550.GENE3D); IPR001173 (PFAM); IPR029044 (SUPERFAMILY)	GCTGCAGCAGCAGCACTGCCACCTCCTGCCGTTGCTGCACTGCCGTCTGCACCCGCTGCTAGTTCGCCGCCACCACCTGGTCTATGGCCTTGCTGTGGCAATGCTGCAAGCTCCCTTGCTATTGCTGTTGACACTGGGCCGATTGCAAATGGGTCCAGCTTTGCTCCCAGCACTCGTGACAAGTCAGCCAGGCAGTGTGGCAGCAAGGAGAGGCCTGTTGAAGCACCCACGGCCCCATCATCTGTGTCATGGTCTGGTGGGGCATCTGAGCTGCCAAATCCAGCTGCACGGCCGCCAGCAACAGCTTTGCTGGCCACTGCTGCTGCTGCTGGCAGTACAAAGGTATGGCTGTCAATCGCCACCATGTGCAGCGGCAGGTGCTTGACAGCCAGCTGCAGC…
c10093_g5_i1	#N/A	#N/A		---NA---	636							no IPS match	GGGGGGGGGGGGGGGGGGGGGGGCGCAAGGTGTTGTCACGCAGGTGTTGTTGTGTGTGGCAATGGACAGTCGACAAGATGCCTCGGGCGTGTGCCAAGGCTGGTTGATTCAACGACAGTGAGCTGCTGATGTAGTGAAGTGCTGGGCCTGAGCGTTAGATGGTGCGCCCCTGTCACAGATCATGAGCCTGAGGTTTGTAACGTCTGTCATTGTCGTGACTTGTGTTACCTGAAAACCCTGTGGCCCTGGGTTGAGCAGAAAGCAGTGCAACCTATGAAGTATCTCATATGAGCATTCTCTTGAAGCTCTGTCAGTGGACCGGCAGATGCACTGAACACAGAGCAACCACTTTTTCTGCTGTACTGCAATGCACTGGGACCAGCTTGCACCATATCTGCT…
c10093_g6_i1	#N/A	#N/A		---NA---	379							no IPS match	TGATGATGATGATGATGATGTCGAGCGCCTTGTGATTCGCAACCAACTACATTATGTATTGCTACGATATAATATGATGATGTAGACGCATGCTCATATTATGGCAACAAAAACTAGCGTGCAACCATTCTTGAAGAGTGAACATATAGACGTGCATCACAAATGAAACATGATATTTCATTTTCGCCATCACACATGATAGGGTTGTTGCGGTGCTACAACACAAGAATATAGTATTGCAGACGAAATATTACTATTAGTTGTGGTTCAACACATTGTGCACTCCTCACAATGGCAAGAGTAATCATGTAACCATGTTTCAAGCCGATCACAAAAGGTGCATCTTTGCATGCATCATCATAATAATAATCATTCCTTG
c10094_g1_i1	#N/A	#N/A		---NA---	581							no IPS match	GCTGCTGCTGGTGATGCTGCTGCGTATATGGCGTGTTGGCTGCTGCTGCTGGTGATGCTGCCTTGGTTGGGGCCTGCTGAACAGCTCCTGCTGCTGGGGAAGCTGCACTGCTGTCACGCTGGCGAACTTCACCCGCGTGTGCCGCTGTCCTGGCCATTTATTAGCGCATGTGCTGAGCGAGAACGTAAGATCCTGCGCAGGGCCGGCGGGTGCAAAGCTGGCGCAGGCACCAGGGGGGAGATTTCCTGCGACCAGAAACTGCTGGCGCTTCGCCATGCCTGCTGCACAGGATGATCAACGTAGAAAGCCAAGGCTTCAGGCCATCACTTTGTAGAGCGCATCAAGTCTCTTGCATGAACTGAGCAACAACGCCAGCGGCTGCAACATCGTCAGCTATTC…
c10094_g1_i2	-1.95543	0.00133812		mitochondrial carrier [Chlamydomonas reinhardtii]	1354	10	3.57e-62	0.69	1	P:transmembrane transport		IPR002067 (PRINTS); IPR023395 (G3DSA:1.50.40.GENE3D); IPR018108 (PFAM); PTHR24089 (PANTHER); PTHR24089:SF206 (PANTHER); IPR018108 (PROSITE_PROFILES); IPR018108 (PROSITE_PROFILES); IPR023395 (SUPERFAMILY)	GCTGCTGCTGCTGCAATGCTGCTGTTGAGCTTCTCCAGGTGGTTGTGTTTGAGCAGGTCATACACTCCGTAGAAGACAGCACCAGAGGGGGCCATGCCTATCACTGCGGGTACGCAGCCTGCATACAGCGCCCCCAGGCCCTCAAACTTTGCCATGCCCTGCAGTGTGCGCAGCGGCCCGCCATACTTGTGGCCCCAGGGCGCCATCAGCCGCGTGCGCAGCACATCTAGCGGGAAGCACACCAGCGTGGCGGTGATGCCTGCCAGAGCTCCTGCCACAAAGCGTGCTGAGTTGCTGCCATCAGACCACACACTGCTCAGCATGTTACTGTACACGTCAAAGGAGAAGAAGTTGAGCGCCTTGAAGGGCGCAGTCCTCAGCAGGTTCAGCCCGTTGCCC…
c10094_g2_i1	-2.97282	5.06e-09		cGMP-dependent kinase [Chlamydomonas reinhardtii]	2271	10	0	0.542	3	F:nucleotide binding; F:protein kinase activity; P:phosphorylation		IPR000595 (SMART); IPR014710 (G3DSA:2.60.120.GENE3D); IPR014710 (G3DSA:2.60.120.GENE3D); IPR000595 (PFAM); IPR014710 (G3DSA:2.60.120.GENE3D); IPR014710 (G3DSA:2.60.120.GENE3D); PTHR24353 (PANTHER); PTHR24353:SF32 (PANTHER); PTHR24353:SF32 (PANTHER); PTHR24353 (PANTHER); IPR000595 (PROSITE_PROFILES); IPR000595 (PROSITE_PROFILES); IPR000595 (PROSITE_PROFILES); IPR000595 (PROSITE_PROFILES); IPR01849…	GCAGCGGCAGCAGCAGGCACAGCTGCGCCTGAAGTTCCACCGTCAGCAGTAGCAGCTGGTGTCTCTGCGAAAGCTGGCAGTAGCAGCGCTGGCGGCAGCTCTGGAGCTGCTGCTGGCGCTGCTGCACCTCCGGCTGCAGCAGCAAGTAGCTCTGGTGTTGGGGGTCACTACCCAAAGGAAAAGGAGCGAGCAGCAAAGACGCGCCGTGCTGCTGCTGGCTCAGAGGCCGTGCGCGACCAAATCAGGAAGATGGTTGTTGGTGGGCCGCTGGTGGCAGAGGACAAGAGCCGCGGCATTGATGCAGTCAGCGACAGCGAGGACGATGAGACAGAGCTGGCAGCAATGGAGCGGGATGTGGGCAGGCTTGATGTGTCTGGCCGCTCTGCTGTGGCCAAGCGT…
c10094_g2_i2	#N/A	#N/A		---NA---	249							no IPS match	TGCTGCTGCGTATATGGCGTGTTGGCTGCTGCTGCTGGTGATGCTGCCGTCAGCTTGCTGCTGCTGCTGCTGGCTGTAGCTGCTCCAGAACTGCTGCAGCAGCTGCTGCAGCCGGCACAAGCACTAGCAAGTGCAGGGCCCAGCAGCAAGGACAGCACAATGAACAAGGCAGCTCGCTCTACCAATGGTTTTAGGGCACGCAGTGTCCAGCATGCGGCACCATATCAGAGCAACAGCAGCAGCAGCAGC
c10094_g3_i1	#N/A	#N/A		uroporphyrin-III C-m, partial [Coccomyxa subellipsoidea C-169]	2855	10	1.45e-65	0.668	2	P:metabolic process; F:transferase activity		no IPS match	GGCCAGCCAGCAACGCCTGACACCACCCCAAGCCTGTACCAACGACAGCAGCACCAGCACTGGCAGTGGCAACAACAAGCTGCTGACATGCCTTGGCCTCTTTGCTGGCAAGCTGCAGCTGCAGCTGGGCACGAAGCAGACAAAGCAGCAGCAGCAGGGTTGCACAGCAGTGGCGATGGTGGGTGATGGCATCAACGACTCGCCTGCTCTGACAGAGGCTGATGTGGGGCTGGCGATTGGTGGCGGTGCTGATGTGGCTGCGCAGGCTGCTGACATCCTGCTGCTGAAGGACAGCCTGAGTGATGTGCTGGTAGCACTGGACATCAGCTCCAAGGCCTACCGCCGCATGCGCTGGAACTTTGTCTATGCCTACGGCTACAATACACTAGCTATTCCCCT…
c10094_g3_i2	#N/A	#N/A		uroporphyrin-III C-m, partial [Coccomyxa subellipsoidea C-169]	2647	10	1e-65	0.668	2	P:metabolic process; F:transferase activity		no IPS match	TTCCGATCTTTTTTTTTAGGAAGCAGGAGTTACATTCATGCCTATGCCATCTGAACCTAGCTGGTGCTGCTCCATGCACAGTTCATCCATCAATGGCTGACGAGCTGCCACCCGTGTGCATGCAGGGCCTACCGCCGCATGCGCTGGAACTTTGTCTATGCCTACGGCTACAATACACTAGCTATTCCCCTGGCAGCTGGGCTGCTGTTCCCTGCCACGCACAGCCTGCTGCCTCCTTGGATCGCAGCACTGGCCATGGCCCTCAGCAGTGTGTCTGTGGTGGGCAGCAGCCTACTGCTGAGGCTGTACAGGCCGCCACAGGATGTGCAGGCAATCAGGACGGCTGCTGCTGCTGCTTTAGCCAAACCTAAAGCGGCATGATGGACACGAAACGTCATG…
c10094_g3_i3	#N/A	#N/A		uroporphyrin-III C-m, partial [Coccomyxa subellipsoidea C-169]	2468	10	1.28e-59	0.65	2	P:metabolic process; F:transferase activity		no IPS match	TTCCGATCTTTTTTTTTAGGAAGCAGGAGTTACATTCATGCCTATGCCATCTGAACCTAGCTGGTGCTGCTCCATGCACAGTTCATCCATCAATGGCTGACGAGCTGCCACCCGTGTGCATGCAGGGCCTACCGCCGCATGCGCTGGAACTTTGTCTATGCCTACGGCTACAATACACTAGCTATTCCCCTGGCAGCTGGGCTGCTGTTCCCTGCCACGCACAGCCTGCTGCCTCCTTGGATCGCAGCACTGGCCATGGCCCTCAGCAGTGTGTCTGTGGTGGGCAGCAGCCTACTGCTGAGGCTGTACAGGCCGCCACAGGATGTGCAGGCAATCAGGACGGCTGCTGCTGCTGCTTTAGCCAAACCTAAAGCGGCATGATGGACACGAAACGTCATG…
c10094_g4_i1	#N/A	#N/A		[Chlamydomonas reinhardtii]	1327	10	3.98e-26	0.478	6	F:nucleic acid binding; P:nucleic acid phosphodiester bond hydrolysis; F:3'-5' exonuclease activity; P:regulation of translational fidelity; F:aminoacyl-tRNA editing activity; P:nucleobase-containing compound metabolic process		no IPS match	TTTTTTTCATAGCATGTCGGTTACACAGCTTTTACCAAGCAACTTTGTACTCCAGGTGGCACCCCACAAACCCTAATGTGCTGTCATGACACTGCGTCTGCACTGTTGGCTGTTCTAGCAGTGCGCAGCACTGCTAAGAACTTCTGCCTCCTTCAAGCATTCAAAGCGTCCCTGACGCATGCGCTGCTGATGGCTGCTCTGCATCCGCTGGCTCCGCCTGCCGCCAGCTTTGCAGCGGTGTGGGCACCGTCTTGCCATTTGTGAACAGTGAGCTGAGCAGGTCAATGGCAGCCTGGGACTTAGGGCCCATCCAGAACACCTTGCCACAGTTGCCGCACTGCCAGAACTCGTCCACTACTTCCAAAACGCGCGGTGGCACCAGCGTTGCAGCAGCCTCAC…
c10094_g5_i1	3.93551	0.000235841		---NA---	536							no IPS match	GCTGCTGCTGCAACAGCAGCTGCCCGGCTAGCCGAGTTAGCTGCTGCCGCTGCAGTGCGGCTACTGTTGCCTTGCCGAACTGCGCTGGCAGCAGCACCTGCTGCAATGGTGCTAGTGTTACCGTTGCCAGGCGCAGATGCAGCAGCACGCAGCTGCAGAATGTCCATGATGGTAGGCTTGAACACAGTGACAGAGCCGGCGGCCAGCAGCAGCAGCACCATAACTGGGGCCTTCCAGTCAAGTCCGTCATCAGAGAGCTGCACGCGTGCTGCTGCTGTGCTTGTAGAGCTTGAAAGCGGTGCTGCTGTGTATGGCAGAATCCCTAGGTGAATGTCTTTGGCAGGGACCTGAACAGGCAGCTCCCACGGTTCACAACTCATGCCGCCAGCAGCAGCTGGA…
c10094_g6_i1	-1.78318	0.000314201		cGMP-dependent kinase [Chlamydomonas reinhardtii]	1034	10	1.75e-168	0.694	3	F:ATP binding; F:protein serine/threonine kinase activity; P:protein phosphorylation	EC:2.7.11	IPR002290 (SMART); IPR000961 (SMART); G3DSA:3.30.200.20 (GENE3D); IPR000719 (PFAM); G3DSA:1.10.510.10 (GENE3D); PTHR24353 (PANTHER); PTHR24353:SF32 (PANTHER); IPR000719 (PROSITE_PROFILES); IPR000961 (PROSITE_PROFILES); IPR011009 (SUPERFAMILY)	CAGCTGCAGCAGCAGCAGATGCAAGCGGCGGGCGGCTTGCGCGCGGTGCTACCAGGGCAGGTTATGCCGACTGCTGTTGCTGGTTTAGACTCGCGCGGGACTCGGATTGACTTTGCTGATCTCGAGTTGCGACGAGTGATTGGCACGGGGCAGTTTGGGCTGGTGCGGGTTGTGCGGCATGTGAAGACAGATGAAGTGTTTGCTCTTAAGGTGATGCACAAGGCGCCGCTGGTGGAGGCGAAGCAGATTGAGCACGTGGTTAATGAGCGGGCCATCCTGGGGGAGCTGCAGCACCCCTTCCTGGTGGGGCTGGTGGGGGCCTACCAAGACGCAACAAGCCTCTACCTGCTGCAGGAATGGGTGCCCGGGGGTGAGCTGTTCCACCACCTTGACATTGAG…
c10094_g7_i1	#N/A	#N/A		[Chlamydomonas reinhardtii]	1350	10	4.69e-26	0.478	6	F:nucleic acid binding; P:nucleic acid phosphodiester bond hydrolysis; F:3'-5' exonuclease activity; P:regulation of translational fidelity; F:aminoacyl-tRNA editing activity; P:nucleobase-containing compound metabolic process		no IPS match	AGGCAGCAGCAGCAGCAGTAGCTGATGGCAGTGCAGACCAGGAGGCTCAGCAGCAGCACCAGCATGAACAACAGCAGGCGCAGGTGTCCGGTGCATCTAGGCCTGCAGGGGGTGGTTGGGGAGCTGTGGCGGCGGCAGCAGTGACAGCAGCTGTTGAACAGCACACTGACGCCCACTATGCAACAGCAGGCATAAGGGAAACACCTAACATCAGCAGTAAAGCAGCCGTACTCAGCAATGAAGCAGCAGCAGCCAGTGTAACAGCAGCAGGCGGTCCTGGTGGAGTGCCTGCTGGGGCTACCAAAAAGGTTGCAGCTGTTGTTGGCAGCAGACTGGTCCTGCAGTGCGGCGCTGATGCTGTCATTCACCTGTCATTTGAGCAGCTGCTGCAGCTGAGCA…
c10095_g1_i1	#N/A	#N/A		---NA---	370							no IPS match	CAACAAACCTGCTGATTAAACGCCTCCGTACAGCACACATTGGCGTGCGCGCCCACGGCCCATGTCGCTTCAGGCACTGCTCTTGTGTGCCTTGCTTGCGGGGGCCCATGCCGGTGCAAGCAAACTGTTTCCACCAGCTTATAGTGGAGCCTCGCCAGCAGGAATGCCTTGACATCTTTCTTCAACACGTGAGCGTCGTGTCTGTCCGCACAAGTAGCCAGACGCGTGGTACTTGGGCTGTAGGTAAGTGTCGTGCATGTGCTGCTCCTGTTCATGCACCAAAACTTCCCATGTCAATGGTACGCTGCACGTACACCGTTTTTTTCCCATTTGACAGGTATCCTAAGGGAGCAGAGCTGCACTACCATTA
c10095_g1_i2	#N/A	#N/A		adenosine deaminase	3303	10	7.77e-86	0.564	1	F:deaminase activity		IPR001365 (PFAM); G3DSA:3.20.20.140 (GENE3D); PTHR11409 (PANTHER); IPR032466 (SUPERFAMILY)	CAACAAACCTGCTGATTAAACGCCTCCGTACAGCACACATTGGCGTGCGCGCCCACGGCCCATGTCGCTTCAGGCACTGCTCTTGTGTGCCTTGCTTGCGGGGGCCCATGCCGGTGCAAGCAAACTGTTTCCACCAGCTTATAGTGGAGCCTCGCCTGCAAGCACAGCAGATCCTAGTCAGCCTAGAAATGCCGGAACAGTTGGCCAGGCTCGGTCTTCTGATGATCCCATGGATGCGTCTTTTGAAAGGATACGCACCAGCAGGAATGCCTTGACATCTTTCTTCAACACGTGAGCGTCGTGTCTGTCCGCACAAGTAGCCAGACGCGTGGTACTTGGGCTGTAGGTAAGTGTCGTGCATGTGCTGCTCCTGTTCATGCACCAAAACTTCCCATGTCA…
c10095_g1_i3	7.41468	2.27e-06		adenosine deaminase	3089	10	2.32e-64	0.602	1	F:deaminase activity		IPR001365 (PFAM); G3DSA:3.20.20.140 (GENE3D); PTHR11409 (PANTHER); IPR032466 (SUPERFAMILY)	CCTGCCTTCACTTTGAGGCTGCAGGTGTGCTACAGCCTGCCGGCGCATTCAGCGGCGCCGGCACTGCTGCTGCAGTGCAGCCCTGAATATCACCTGTGTTCAGGAGCGTGCATGTGCAAGTGCATTCATCACGCATGGCATGCATATTGGTGCCGCACAAAGCGAACAATGTAAATGACAATTTCATCAGTGACATGCGTGCAATCTGTCGTGTACCGTGCTGCCGCAGGACGTGAACGTGCGCAAGTTGCTGCAGTGGACCAAGGACAACGCTGTGGCCCAAAACATTGCATACATGGAAGTCATGCTGGATGGGCCCAAGTAAGCAATTCAGCCAAACTTTTATGCCTAACATAACATAGCATAACATAATAAAACAGAACACAACAGTACAATGTT…
c10095_g1_i4	6.9264	0.000155867		adenosine deaminase	3022	10	1.68e-47	0.523	4	P:metabolic process; F:adenosine deaminase activity; F:deaminase activity; F:hydrolase activity		G3DSA:3.20.20.140 (GENE3D); IPR032466 (SUPERFAMILY)	TTTTGGATTGAGCTGCTGTGTGCCTCCCTTGCTGCTGTGTGTTGCTGCAGTGGCGGCATCTCTACTGAGGTGTTGATACAGGAGGCAGTGGCAGCCAACTTGCTGCTGTGCCCTGCGACGTCTACTGTAAAACCGGCAATTCCTCAGCCCAAGGACAGCTGTGCGTGGACACCTATGCAAGCGTATGTCAGCAACGGCTCCTTCCCGGTTATTAGAACCCAGCTGCTTGAGGACTGGAGTATTTACAACTACATTCCAGAGAGGGGAGAGACACCTGCGGACCACTTCTTCAAAACATTCGGAAAGTTCAGTGCAGCAAAGGACGTGAACGTGCGCAAGTTGCTGCAGTGGACCAAGGACAACGCTGTGGCCCAAAACATTGCATACATGGAAGTCATG…
c10095_g1_i5	#N/A	#N/A		adenosine deaminase	2877	10	7.1e-79	0.558	1	F:deaminase activity		IPR001365 (PFAM); G3DSA:3.20.20.140 (GENE3D); PTHR11409 (PANTHER); IPR032466 (SUPERFAMILY)	TTTTGGATTGAGCTGCTGTGTGCCTCCCTTGCTGCTGTGTGTTGCTGCAGTGGCGGCATCTCTACTGAGGTGTTGATACAGGAGGCAGTGGCAGCCAACTTGCTGCTGTGCCCTGCGACGTCTACTGTAAAACCGGCAATTCCTCAGCCCAAGGACAGCTGTGCGTGGACACCTATGCAAGCGTATGTCAGCAACGGCTCCTTCCCGGTTATTAGAACCCAGCTGCTTGAGGACTGGAGTATTTACAACTACATTCCAGAGAGGGGAGAGACACCTGCGGACCACTTCTTCAAAACATTCGGAAAGTTCAGTGCAGCAAAGGACGTGAACGTGCGCAAGTTGCTGCAGTGGACCAAGGACAACGCTGTGGCCCAAAACATTGCATACATGGAAGTCATG…
c10096_g1_i1	-3.02017	0.000602044		---NA---	1341							no IPS match	GATATGTGAAGCCTGCAATCCAACCGCACAGTGGATGATGCATGCCTGTGCTACCACTGTCAAGCAACTGCGCCAGTTGCCAGCCCTACAGAAGGGCACCTAGCACTGCGACAAGGACTGATATGTGAAGCATGTAACCCAATCACACAGCTGGTGATGCTGTGTGACCACTGCAAAGCAACTGTGCCAGCTGCCAACTGTGCCAAATGGCAACAAGTATACTAATAACTGCAAAAGAATCTATAAAACCTGCCAGCCGTGCCAAAGGACGCTCGTCAGAGTAACAGTAAGTAGAATACAGTGAACAACCACTGGTGTTGCTGTGCTGACACGACTGTCTCCACACTCTCAATCGCACACGGTGCATCAGCACAGCAAGGGAAAAATATACACCAACAT…
c10096_g1_i2	-2.8701	3.39e-06		---NA---	1421							no IPS match	GATATGTGAAGCCTGCAATCCAACCGCACAGTGGATGATGCATGCCTGTGCTACCACTGTCAAGCAACTGCGCCAGTTGCCAGCCCTACAGAAGGGCACCTAGCACTGCGACAAGGACTGATATGTGAAGCATGTAACCCAATCACACAGCTGGTGATGCTGTGTGACCACTGCAAAGCAACTGTGCCAGCTGCCAACTGTGCCAAATGGCAACAAGTATACTAATAACTGCAAAAGAATCTATAAAACCTGCCAGCCGTGCCAAAGGACGCTCGTCAGAGTAACAGTAAGTAGAATACAGTGAACAACCACTGGTGTTGCTGTGCTGACACGACTGTCTCCACACTCTCAATCGCACACGGTGCATCAGCACAGCAAGGGAAAAATATACACCAACAT…
c10096_g2_i1	-2.07467	0.00139968		---NA---	234							no IPS match	CAGTGGTTAGTTTGCACTGCTGACACGCTATGCACCCCCAACAGAAAGATTGGACTTTTAAAAAGCCACCTCACTGTGCCCATGCACAGTGATTAACTTGCACTGTTTCCATGCAATCACAACCGAGGGGCTGTGGGGCATCTTCACTGTAAAGCAGTGGTTAGTTTGCACTGCAGACAGGCATCAACACTCAGATTGGGTGATATGCACTGTAAGTAGGTGCAAACACCAGCG
c10097_g1_i1	3.65149	0.00137445		hypothetical protein MNEG_12511 [Monoraphidium neglectum]	1086	4	2.99e-25	0.8275	4	F:calcium ion binding; C:photosystem II oxygen evolving complex; P:photosynthesis; C:extrinsic component of membrane		no IPS match	CTCTGCTTCCTTTTACAATGTTGATCAACAGCACCAGCAGCATGCAAACTAGCACGTCAACATCAGCGACTTCCAGGTGCGCTGGCAGACAGACAGCCAAGTCTAAAGTCTGGTAAAGAGCTACATCTGCTGGACGACGGTGACACTCCACAATCTGCTCGACCAACCCCGATGAAACCCCAGTCCATAACACTCTGTTACTGTATTCGACTGCAGACTGCTGACAAGGTGTCAGTTGAGGAGCTGGATCTGCCAGAGGACGGTGACATCACAACAGCAGCAGTTGCGGCTGCAGTGCTGCCTGGCGGGCAGCGGCTGGTGCAGGACGACCTACTGAGCCTGCCAGCAAAGCGGCTGAGATGACTCCTGAGACCGTCTCTTTGAAAGATCTTGAAGGCT…
c10097_g1_i2	#N/A	#N/A		hypothetical protein MNEG_12511 [Monoraphidium neglectum]	949	4	4.12e-45	0.645	4	F:calcium ion binding; C:photosystem II oxygen evolving complex; P:photosynthesis; C:extrinsic component of membrane		IPR002683 (PFAM); IPR016123 (G3DSA:3.40.1000.GENE3D); IPR016123 (SUPERFAMILY)	CTCTGCTTCCTTTTACAATGTTGATCAACAGCACCAGCAGCATGCAAACTAGCACGTCAACATCAGCGACTTCCAGGTGCGCTGGCAGACAGACAGCCAAGTCTAAAGTCTGGTAAAGAGCTACATCTGCTGGACGACGGTGACACTCCACAATCTGCTCGACCAACCCCGATGAAACCCCAGTCCATAACACTCTGTTACTGTATTCGACTGCAGACTGCTGACAAGGTGTCAGTTGAGGAGCTGGATCTGCCAGAGGACGGTGACATCACAACAGCAGCAGTTGCGGCTGCAGTGCTGCCTGGCGGGCAGCGGCTGGTGCAGGACGACCTACTGAGCCTGCCAGCAAAGCGGCTGATAAAATCGCGCACAGAGACAATAGATGGGCAGGAGGTGCTG…
c10097_g1_i3	-2.68892	2.59e-08		hypothetical protein VOLCADRAFT_127349 [Volvox carteri f. nagariensis]	1912	4	3.22e-62	0.715	4	F:calcium ion binding; C:photosystem II oxygen evolving complex; P:photosynthesis; C:extrinsic component of membrane		IPR002683 (PFAM); IPR016123 (G3DSA:3.40.1000.GENE3D); IPR016123 (SUPERFAMILY)	TGCTGCTGCTGCTGCTGGAGGTGGGTCATCTGGGTCTGTTAGAGTGCCTACTAGCTTCTCTCCTCTGTGGTCGCGAAACTCTATCTGTTGCTCTGGTAGAGCTTGCACAAGATGCATCCTAGGCCTGCAATTGCTAAGGTTTGGTTGCCGAGAGGTATGGGACTGCAGTTGGGGGAGCTGGTGAAGTGCTGGGAGTGCTGGATGCATGCAGCAGCGCTGTGCATGCTGCCAAGAACAGCAACGCCCTTGCAGGTAGTGAGGACTCAAGTGGCTGGCTGCCATTGTGAAGGATTAGCAAGCGCAACAGTGTTAGCACAGGCAGTGTGAACAAGGCAAGAGCTTGGCTGCTTGCAAGATAATGGGTGCCTTGCAGTGCTGCTCAGCAGCAGCAGCACGGAG…
c10097_g10_i1	-2.03162	0.00490929		---NA---	752							no IPS match	TGCTGCAGCTGCAGCAGCAGGTGGCGCTGCAGGCGGGGACGTCCTGCAAGCTGCTGCAGCAGCTGCTGCGGCGGCAGCTGCAGCAGCAGGTGCTGCAGCAAGTAACCCTATGCAGCCTGGTTCTGCGCAGGGTGGTCCACACAGACAGGGTGATCCAGGTGTTCCTGCAGGCGGACCAGGTGCAGCTGCCGCTGCCGCTGCAGCAGCTGCTGCAAGTGAGGCTCAGCTAAAGTCTGAGGTGCTTGCTGCTGCAGCAGCTGTGGCAGCTAGTGCTGCTGGCGGGCCTACTGCAGCAAACTTGGCGATGGTAGCAGCCATGGAGCAGCATGCGACTGCGGAGATTCTGCAAGCACTGGCATCTGGCCGCCTGTCTGTTGATGCTCTGCCCGAGCAGTACAA…
c10097_g11_i1	#N/A	#N/A		---NA---	707							no IPS match	AGCAGCAGCAGCAGCAGGCGAGGCGTCTGGGACAGCGTGGCAGCAAGCAGCAGCTCAGGCTGGCGGGGCGGGGTAGGCCTGGCAGCCCCAGCACCAGTGGGGCAGCGCTGCAGCAGCAGCGCAGCCAGCCGGCCAGCAGCACAGCGCAAGCTGCTGCAGCAGCTGCTGCTGAAGGCCAACAGTCATGAGGTGCTTGGTTGGATTACTTAATGGTGTGATGCTTCCCCAGCAGCTGCAGAGTGGCTGGCGGTGGACAACTCTTTCACCTGAATCGTTGTCGACATTGTACGCGCATGTGCCGCACTATAAGTGTTACTGCAGATATGGCGGAGAAGCGCAGTCACGTGAATGCAGTGGTGCAGTTAAGGGATAAGCCTTGGCATGTGATGTAGTGGCTGT…
c10097_g12_i1	#N/A	#N/A		---NA---	304							no IPS match	CTGCTGCTGCTGCTGCTGCACTGTCATGGCTCCCACTCGCTGCTGCAGCAGCAGCTGAGCCTGCTGCCGCTGCGGCGCCAGGCAGCTTCAAGCCGCCTGCCGCTGCAGCGTTCAGCGCTGCGAGCTGCTGCTGTGCTGCAGCAGCTGTTCCTGCAGTGTGGGGTGATGCCCCGCTGCCGCTGCTGGCTTGCTGCTGCAGGTGCTGTGGTGACTGGGACATGCTTGGTTGCTGCTGCCAGTTGCCTGGGGAGGGCATGCCAGGCTGCAGCAGACCGGCCGCCTGGAGCTGCTGCTGCTGCTGCTG
c10097_g12_i2	#N/A	#N/A		serine threonine- kinase endoribonuclease IRE1 [Monoraphidium neglectum]	1697	10	3.27e-32	0.647	4	P:RNA metabolic process; F:metal ion binding; P:phosphorylation; F:kinase activity		IPR000571 (SMART); IPR000571 (G3DSA:4.10.1000.GENE3D); IPR000571 (PFAM); PTHR12506 (PANTHER); PTHR12506:SF20 (PANTHER); IPR000571 (PROSITE_PROFILES); IPR000571 (PROSITE_PROFILES); IPR000571 (SUPERFAMILY); IPR000571 (SUPERFAMILY)	TTTTTTTTGGTTTGTGGTATGTTACCCCTGCAAGTACAACCCTGGACGGCCCCGCACCGCGTGGCCCATATCCCTGCAGGGAACGCACATCTACAAGTGACTGCACACTAGTACGCGCGCAGAACTGTTAATGAAGCAGTGCGCTGCAATCATGCCGCTTGCTAAACTGTGTTCACGCAGCAAGCTGACACGATCTCGTTCCAACCCTGACTGCAATGCTTGAACCAGTCACATGACGTGCTTTGCTTGACCCACCCATGCCCCCAACCATGACAACCCCCAATACCCAAGCAAAATCTGCCACAAAACCACAACAAGAGCTGATGATGCATCCAACAGGTTCTTCTGGATGCAGCAGCCGCGTTCAGGCTGGCGCTTGTGCCCACCATCAGAAGCAGG…
c10097_g13_i1	-4.57774	1.08e-14		---NA---	1033							no IPS match	CCTTTTAGCACAGTTTGTCGTTTTTTTGCACACAAACACAGGCATGAGGACGCAGCCTACGAGTACCAGCAATTGTGTCGACGCTCCTGCCAGCCCTATAAGGACGTTGTAGCCTAGTATGCAATTTCAACAAGCACTGGAGGTATCTACCCAAACAGATAGCCCAAGAGAGAGCTGTGCATCCAAAGGTGTGGGGTGCGGTGCGATGCACGCGGAGCACATAGAGGACACAGGTGCAAACATGAGCAACGTGCAGCTACAGGCAGCTGAGCGTGCGCAGCAGCGCCTGGAGCGTGAAAATGCGGACCTCAAGCAGCAGCTCAAGTCCATGGAGTCGCGCTACGACAGCAGCCGGCAGCTGCTTGAAGCACAAGCCACAGAGCTCGCTGAGAAGAGCAG…
c10097_g14_i1	-2.50108	0.000277314		SNF2 family Chromodomain-helicase [Volvox carteri nagariensis]	744	5	2.13e-51	0.696	4	C:nucleus; F:ATP binding; P:metabolic process; F:helicase activity	EC:3.6.1; EC:3.6.1.15	no IPS match	AGCGCTCGCTGCAGCAGCTGCTGCAGCAGGGGGCCCAGATGCCGAGGACGCATCCCGCCACCTTGAGCTGCAGGACAAGTCAGCAGCAGCAGGCAGCGGAGGGGCCCTGCGGGGCGCTGCAGGCGCAGCTGGCGTTGACCGTGCACACCCTGGTGCTGCTGGTGCAGCAGGCCTTGATGGCGCTGCTGCTGGCGCTGCAGCCGATGACGCCGCAGCTGCTGCAGCAGCAGCAGGAGCAGCGGTCAACGAGGTGGACAGCTTTGGTCAAAAGCTGGATGGCATCCTTGCTGCTGATTTGACCAATGACGCGCTGAGTCAGGGCAGCTTGGATACGATCCCTCTGGGTCCTCTCGCTACGTTGATGCCGCTGCTGCAGATGGCTGGGCAGCTGAATGACCC…
c10097_g15_i1	#N/A	#N/A		---NA---	407							no IPS match	GCAGCAGCAGCAGCAGCCACAGCCTGTTGCTAGGAGTCATCAGCCAACCCGAGGCCTGCATCCTTGCATGCTGTGGAACAGGGAAGGCCTACTGCGGGCCCTAGAGGCACTTGTAAACGACCAGCAGGCATGTGCCAACCTGCAGCGGCTGGCGATGCAGCGGGGAATAGACAAGCAGATGCTGCAGCAGCTGTGGGGCGAGGTGCAGCAGCAGCAGGTGCTGCTGCTGGAACGTGTGGAGGCAGCAGCAGCTGCAGCAGGCAGCGCCGGTGACGCTGGCAATGGTGCTCTGCTACAGCCGCCACCGGCTGATGCGGCTGCAGTATGTACTGCAGCTGTTCAGCAGCAGTAACGGTCAGCTAGCAGCGGTGGCAGGCGCTACGAATTCAAGTGGTGCTA…
c10097_g15_i2	#N/A	#N/A		---NA---	741				3	C:mitochondrion; F:double-stranded DNA binding; P:regulation of transcription, DNA-templated		IPR003690 (PFAM)	AGCAGCAGCAGCAGCATCTGTGGTGATGCTAGAGTGCAGCACTTAGTCCTCAAAGTGCCCGGCCTGCTGTGCTTGAACCCCAGCACGCTGCAGCAGCATGTAACAGAGCTGCAGCTGCTGCTGGGCTTGCAGCCAGGCGATGCTGCTCTGCAGCGCGTGCTGCTGCTGCAGCCAGGGCTGATTACACAGGCACCTCGCACACTAGCCAATAAACTGCAGCTGCTGCATTACCTGACCGGCAGGGATGAGGCAGCAGTGCAAGCGATGGTGCTCAAATGCCCTGCAGTGCTCACTTTGAGCGCTGCAAGCATCAGCAGCAAATGGGAGATGTTGGTCGGCTGCTGTGCTGCTGCTGATGCAGCAGGAGGCACCTGGCAGCAGCAGCTGCAGCAGGCAGCG…
c10097_g16_i1	#N/A	#N/A		---NA---	689							no IPS match	GCGGCAGCAGGAGCAGCAGCAGTCGGTGCGACAGGCCTTGTCAGCGCAGGAGTTGGAGGAGATTGAAGTTGATCTGGAGCTGCAGCAGTTGCTGCTTGTGGCTCAAATGCAGGTTTCGCTTTCACCCCTAGATGGTGGCAGCTCAGAGGGTGCTGACGCTGCTGCCATCGGTGGTATGAATGCTGGCTATGGGGTCTCGGGACAGCTACAGCAGCCGCAGCAATGCTGGCCTGGGCGTGATGCAGCGCCTGCGTACAGTGCAAGGCCAGATGGCAGGTTGAACCAAGCAGCTTCGCAGCAAGTTGGCTTTGTGGCTGCTGGGCAGCAGCAGCTGCTGCAGCAGGATAGCAGTAAGGCTGCAGGTATGAAGGCGTGTAACAGCACAGGGATGCTGGCAGC…
c10097_g16_i2	-3.24098	0.00269867		---NA---	469							no IPS match	GCGGCAGCAGGAGCAGCAGCAGTCGGTGCGACAGGCCTTGTCAGCGCAGGAGTTGGAGGAGATTGAAGTTGATCTGGAGCTGCAGCAGTTGCTGCTTGTGGCTCAAATGCAGGTTTCGCTTTCACCCCTAGATGGTGGCAGCTCAGAGGGTGCTGACGCTGCTGCCATCGGTGGTATGAATGCTGGCTATGGGGTCTCGGGACAGCTACAGCAGCCGCAGCAATGCTGGCCTGGGCGTGATGCAGCGCCTGCGTACAGTGCAAGGCCAGATGGCAGGTTGAACCAAGCAGCTTCGCAGCAAGTTGGCTTTGTGGCTGCTGGGCAGCAGCAGCTGCTGCAGCAGGAGTTGATGATGCAGCAGATGATGGTGGTGCAGCAGCAACAGCAGCAGCTGTTAGC…
c10097_g17_i1	#N/A	#N/A		---NA---	824							no IPS match	CAGCGGCGGCTGCTGCAGCTGCTGCTGTGTACTCTCCTGCTGGCCTGGCAGAGCTACAAGAGTTAGCGCAGCGTCAGGAGTCTTTTGCAGAGATGGATATCTGGTGCATTGGCGCTGACGATACGTTATGTTTGAGCCGTGATGTGTCAGCAACACTGCAAAGCTTCAGTGCAAGCCGAGACGTGTCATTTACAGCGCCTGGCAGCAGCAGCAACTTCCAAGGAATCAGCAGGGAGGTTTTGGAACGCAACTTGCAGCAGCTGCTGGGACAGCTGAACCTTGGAAAAAACCAAGGAAATGCTGCCAGCAGCGCAAGCAGTGGTGTCCAACCCACTGCTAGCATTGCTAGCAGCGGCCTACGCACATCTAGCATGAGCAGTAGCGGAGTGCGGACGTCTA…
c10097_g18_i1	#N/A	#N/A		---NA---	877							no IPS match	GCTGCTGCTGCTGCCATTGCTGCCACCCACAGTGATCTTGACTGTCACTGTGCTGCCGTTGCTGCTGCTGGTGTCGCTGGGTACTACTGCTGCTGCTGCTTCTACAGCTGGCGCCGCCGCTGCTGCTGCTGCTGGAGCTGGGCTTGCTGGTGCAGAGGATGATGTGTCTGCAGCAGCTGCGCTGCTGGCCAATGCAGCACTGACGCTTGTGTTGCACCCTCGTGCCTCCAGGACCTGCAGCAGCTCCTGCAGCAGCAGCTGCTGCTCCATGTGCGGCGGCAGCTGGGCCTGCATGTAGTAGTGCTCATGCGGCGAGTACAGCAGTGGTGGCAGGCTGCAATCTGGCTGCAGCCGTGCCACAAACTCTGCAATACCTATGTCCACCACCTGACTGGGAGC…
c10097_g19_i1	-6.31308	0.000240636		---NA---	205							no IPS match	CAGCAGCAGCAGCAGCAAATGTGTCCGATGGACCCCTGCAGCTATGCACGGGCCAGCGCCCTGGCAGCAGCAGCGCAGGCGCAGATGAATGCTGCTGCAGGACAGAACGCTGTGGCTGCTCGCGTGTCGCTGACTAGTGCGGTGAACGCAGCAAGCGCCCAGCTGGTTGCTGCAGCGAATGCAGCGCATGCGCAGATGGCAGCAG
c10097_g2_i1	3.11209	1.78e-11		---NA---	700							no IPS match	GCAGCAGCAGCAGCAGCAGCGCAAGTTGCAGCACTGCACCGTTGCAGTGCTGCCATGTGGTTTGATTCAACAAATGCACTTTTCACTGTGTAGAGGTGGTGCTGCAACAATGCATGTACAGTCATGGGCGGTTAGATGGCCCCTGCATCTAGCCCATGTAGCTTTGTTTATATGCGTAAGCCACCAGACTAGCAGCTAAGTTGAGGCTATGCCCATCATGCATGTGCACCTACACTCAGCGAGCAGGGAGGTGGCCGCCAGGTTGGACACAACTGGCAGTCAGCCACATGCACAGGTGTGCAGCGTGTGTAGTTGAGCTATAAAACTGTTGGAAATATGAGTGGTGTGCAGTTTCATGGTGTGCAGTTTGATAATACATTGCCTGGTTGGGTTCGTGTC…
c10097_g20_i1	#N/A	#N/A		---NA---	631							no IPS match	TGCAGCAAGATGCAGCACTCACATAGCTAAGTGAAAGTTCGTATTCGGACTGATTGCAGTGTTGACCTGGCCGAATACAACCTGCATGGCACCAGCTCAGTATATCTTCAAGGTACTCAGGCCCTGGCAACTCAGCCGGGTTGATTATGGATTGCAGTTGCCTGGCACGCTGATGCTGGTGCCTGTGGGTGCTGCCTGGCTGCTTGCCACAGCCGGGCACAGTGTGAAAAAACGGCACTAGAGTCTCAGTTTGTTGGCCTTCTATGCAGTACTGCCACTGGTGCAGGTACATCACCGGGCAGTGCAGCCTGCACTAAGTGCATGCTGGCTAGCAGCTGCACAGCTTGCGTCCACCTCAGGTAACCAGGCTGTTCAACAGCCAACTGACTGAGTTGGCAA…
c10097_g21_i1	#N/A	#N/A		---NA---	203							no IPS match	AGCAGCAGCAGCAGCGGCAGCGGTATGCTTGCAGTACAGCAGTCAAAACAAGAAGAGCAGCAGCAGCAATCGGGTTGGACCGCTCTGCATGATCAAATGCAGGGGCTGCTTGCAGCAGTCGCCGGCGCTACAGCTGGCAGGACTGCTGCTGGTCCCCGTGCAGGCAGAGCGCATGGTAACTCACCTGCCAGCACTGCTGCAGA
c10097_g22_i1	2.02313	0.000172118		---NA---	822							no IPS match	TGCTGCTGGTGCTGCTGCTGTTGGGGATGACTCCAGCTTCTCTGCTTACCCAAGCCCTCAGGAGCTGGCTGCTGCTGTGCTGAGGGATCAGCAGGTCATCAGCCGTGACGTTGAGCTGCCGGTGCTGCTGGAGGCAGTGAGCCCAATGGGCTTGGCCCCACAGCAGCGGCTGCGCATGGCGGGGGCCTTTGGGCAGGAGCTGCCGCAGATCTTGGAGTTCAACAAGTCAGAACGAGAGTGCAAGATCTGCCCACGCTGCTACGTGCTCTACAGGCTGCGCCCCACCCCTGGCCCGACCATGTCGCGCTATGACAAGGAGCAGCGCCTTAGCGGGGCCTGCAGCTACGCATGCTGGCGCGCACTCGAACCCGGAGAACAGCAGCAGGTGGAGCGGCGCGG…
c10097_g3_i1	#N/A	#N/A		---NA---	286							no IPS match	GCAGCAGCAGCAGCAGTGAAGCAGCCGCCGGCAGCAGCAGCAGCAACGGCGAGCTGTTCAACAGCGAATGGAATGACAAGTACATTCGGTTAGAGCTTGAGGACGATCGCGTTATCATTATGGAGCGAGCAGCAGCAGATGCAGCAACGGAGCGGCTGCAGCGGCGTTACAGGGTGCCATACCTCAGCAGCGCTGACCTGGCGGACTAGCCAGTGTTCCTGTCGTGTAACGAAAGGGATTGCAGGATTTTGAATTGCACAGGCAATGCAGCAAGATGCAGCACTCA
c10097_g4_i1	#N/A	#N/A		---NA---	4993							no IPS match	GCTGCTGCTGCTGCTGAGCACGTGGATGCTGAGGAGGAGGATGACAAGTCGCAGGATGACCTGGATGCAGCGCAGTGCCTGCAGCAGCTGGCGATGAGTGCCGGCAACGCTGAAGCTCAGGGCACCAACCACACCGGCATGCCCTCCCTGTTTGACTCACTGTCCAACAGTGAACGCTTTGCTGTGGCAGCCAACAGGGGCGCTGCCAGCAACCTGGCGCATTGGGGCAGCTCTGGCCAGGCCAACGCTGCACTGCCTGGTGCTGCCGCTGCCTATGCCGGCAGCAGCAGCAGCAACGGCAGCGGTGGCAACGCAGGCAACAGCAGTGCATTCAACCAGGTGATGCAGGCGCAGCTGCTCAATTACCTGGGTGCTCTCAACCCTGAGGGCTTTGAGGGC…
c10097_g5_i1	#N/A	#N/A		---NA---	1970							no IPS match	TGCTGCTGCTGCTGCAGGCACCTAGCCTTCACTAGACCCGTGCCTAACAACTAATTCTGGTGCGCTGTGGTAGCACCAGCTACGTGCAGGCTATGCGTGCAATGCAGCAGTTGCTTGGCAGCCAGTGAGCTTCCAAGAACTGCAGATGGCTTGCACGGTGTTCCATGAGCCTGCACATGCGAAGCCTTTGCTTTGCCTGTTGCAGCCGCAACTGAATCGCTTTGAGCTTCAGTTGCTGTCTGACACAGCTATGACTGCTGGGCAACACACCACCAACTCCATTCCAACAACACCATATTGTCACCCCATCTCAAAGCCGATGGCAACTGGCAACAGCTGAGGGCACAGCAATGCCTGCGGAGCAGAAGCTTCGCATGCAAACTGGCTGCAATGCTGCTC…
c10097_g5_i2	-3.54876	0.00115057		---NA---	1053							no IPS match	GCAGCAGCAGCAGAGGCAGCTGCAAGGCCTGATACAGCTGCCAAAGCATCTGGCAGCGAACCGCAGCCGCAACAGCAGCAGCTGACCACAGAAGGTTCGACAGGCAAGAGCAGCAGCAGCGAGGCAGCCCACCTGATCAGCTACAGTCAGGATCAGATTCTGCAAGTGCTGGAGCGCGGAGCAGCAGCGTGTGCTGCAGCTATCACCGCGCTTGAAAACGCGCCGGCGCCTTCGCCGCGTGCGAGCGACTCTGCTGCAGCTGCTGGCAGCGGCAGTGGCGGGGGTGCTGCGCCTGGTGCTGCTGCAGCGTCTGCTGCTGTAGCGCCACCAGCTGCGGGCTGAGAGGCGTGGCAAGCACCACACCCATGCCACCCTGCGGCAGCGGCACGCCCATGGGCA…
c10097_g5_i3	#N/A	#N/A		---NA---	2025							PS51257 (PROSITE_PROFILES)	TGCTGCTGCTGCTGCAGGCACCTAGCCTTCACTAGACCCGTGCCTAACAACTAATTCTGGTGCGCTGTGGTAGCACCAGCTACGTGCAGGCTATGCGTGCAATGCAGCAGTTGCTTGGCAGCCAGTGAGCTTCCAAGAACTGCAGATGGCTTGCACGGTGTTCCATGAGCCTGCACATGCGAAGCCTTTGCTTTGCCTGTTGCAGCCGCAACTGAATCGCTTTGAGCTTCAGTTGCTGTCTGACACAGCTATGACTGCTGGGCAACACACCACCAACTCCATTCCAACAACACCATATTGTCACCCCATCTCAAAGCCGATGGCAACTGGCAACAGCTGAGGGCACAGCAATGCCTGCGGAGCAGAAGCTTCGCATGCAAACTGGCTGCAATGCTGCTC…
c10097_g5_i4	6.20867	0.00566914		---NA---	2001							PS51257 (PROSITE_PROFILES)	TGCTGCTGCTGCTGCAGGCACCTAGCCTTCACTAGACCCGTGCCTAACAACTAATTCTGGTGCGCTGTGGTAGCACCAGCTACGTGCAGGCTATGCGTGCAATGCAGCAGTTGCTTGGCAGCCAGTGAGCTTCCAAGAACTGCAGATGGCTTGCACGGTGTTCCATGAGCCTGCACATGCGAAGCCTTTGCTTTGCCTGTTGCAGCCGCAACTGAATCGCTTTGAGCTTCAGTTGCTGTCTGACACAGCTATGACTGCTGGGCAACACACCACCAACTCCATTCCAACAACACCATATTGTCACCCCATCTCAAAGCCGATGGCAACTGGCAACAGCTGAGGGCACAGCAATGCCTGCGGAGCAGAAGCTTCGCATGCAAACTGGCTGCAATGCTGCTC…
c10097_g6_i1	#N/A	#N/A		---NA---	1076							IPR002893 (PFAM); IPR002893 (PROSITE_PROFILES); SSF144232 (SUPERFAMILY)	CAACAGCAGCAGCACCAGCAGCAGTACTTTCCTGCTGCTGCTGCTCGGGCTCTTGCCGTAGCTGCTGCTCTGCCTGGTGCAGCGCTACAGCCAGCCGCCGCTGCTTGCAGGTGTGCTTGTGTGAGCGCCAGGCGGCTTTCTGGTAGTCTACATTGCAGTACCAGGCCCCCAAGCATGCCGTGCACTTCAGCATCTTGCCTCCCTCCAGGTCCTCCTGCGGGGTGCCACATGCACAGCAGCGGCCTTCAACAGGGTCTTCATACATGGGGTTGCCTTTCTCTGATGGCAGTAGCCCAGCCATGAAGGTTTGGTTGCTCATGTGTATGGGAACGTCCCCGGTCTCCATCCAGGCTGAAATCAGCTTGCGGTGGTGCTCGAATGAAATGTCAGGGATGGGCA…
c10097_g7_i1	#N/A	#N/A		Hypoxia-inducible factor 1-alpha inhibitor [Monoraphidium neglectum]	1472	10	6.12e-26	0.61	1	F:oxidoreductase activity		IPR003347 (SMART); PF13621 (PFAM); G3DSA:2.60.120.650 (GENE3D); PTHR12461 (PANTHER); IPR003347 (PROSITE_PROFILES); SSF51197 (SUPERFAMILY)	AGCAGCAGCAGCAGCAGCAGGTGACCAGCAGCAGATGGCACTGTTTGCAATGCAGCAGCAGTCGCAGCAGGTGACGGCAGGCACGCAGATGCAGTACGGGCAACTGCAGCAGCAGCCTGGGCTGACTGCGCAGCAACAGCACCAGCTAACGCTGCAGTGGCAGCAGCAGCAACAGGCAATGTTTTGGCAGCAGCAGCAGCACATGCAGGCAGTGTGGGCATCTGGCCAGGGCACATCTAGCGGGTTGGCCCAGCAGCAGCAGCCAGCTTCTAGTCAGCCGCAACAGCAATCAAGCAGTCAAGGCTTCCTGCAGCAGTAGTAGTCTAAGTGGCAAGTTAGCGCTGTGTATGTGTGCGCTGTAGAAGGCCTCCACCTACTACGGCGACACTGATGCGGGTT…
c10097_g8_i1	-3.40314	4.63e-06		SNF2 family Chromodomain-helicase [Volvox carteri nagariensis]	1676	3	6.08e-36	0.66	1	F:ion binding		no IPS match	AGCAGCTGCTGCAGCGAGCGCTGCCGGGTCCAGCAGCCCCTTTGCTGCCATGTGGTCGATGCGCAGGGTGAGCTCCCGGTAGTAGGCCAGCTTGGTCAGGATGTGCCAGAACACCTGGTCCAGCGCCTTGACATCGTGGCCATAGCGCGCAGCCAGCACCTCCAGGCCCCCTCCATCACCCAGCGGCTGGTGCATGAGGTGTGCTGCTGCCCCCACAAGTGTGACCAGGCTGTAGTCTTGGAAGTCGCTGGGAGCCTCATCCTCCTGGCGCATGATCATGAGGATCTCAGCAGCCTGGCATGCCATGGCCACAATCTCAGTGTCCAGGCCCAGCTCCTGCACGATCGTCTCAATGCGCTGGAACGCGCGCATCGCAATCGCGTGCTCCAGGCTCGCAGG…
c10097_g9_i1	#N/A	#N/A		L domain [Coccomyxa subellipsoidea C-169]	1756	10	2.19e-114	0.51	1	F:protein binding		IPR006553 (SMART); IPR032675 (G3DSA:3.80.10.GENE3D); IPR032675 (G3DSA:3.80.10.GENE3D); IPR001611 (PFAM); PTHR24006 (PANTHER); SSF52047 (SUPERFAMILY); IPR001810 (SUPERFAMILY)	AGTAGCAGCAGCAGGCGCAGCAGCGTGAGCGCAGCCTGCAGCATCAGCTCGGACTTTGGCAGCACCATTGCAGACGACTCCAGCGTGGCCAGCTTGTGCCGCACGGCGAGCACGCAGTGCATGGTGTCGCCCCGCGGCAGCACTAGCACAGCCCTGCCTGAGGGCGTAGAGAACTTGAGCTGGGCGTGGCTAGTTGACGGCATCCTGCAGCAGGTTGTGCAGTACCTCAGCGGCCACAACAGCCTGCAGGCGTTCCGGCTCACCTGCCGGCACTGGAAGGCTGTGGCAGACCAGAACATCCGGCAGTTGGCCCCGCGCTGCTTGAAGCCCAAGGACCTAGTCTCGCTGTTCCCGCGGCTGCAAGTGCTGGAGCTGGTGCAGTGCCCCAACGTGCGCAAC…
c10098_g1_i1	5.62512	1.32e-15		---NA---	686							no IPS match	GCAGCAGCAGCAGCAGCACATGTGTATGAGGCTGTACATGTGCAGCATGGCAGGGGCTGCTGCTGACTCAGCAGCCCCTGAAGATGCAGCAGAGCAGCTGCTGCTGTGGGCAGCAGTCCATTGTTGCTGCTGCATTTACAGCGGCGGAGGCAGCAGCAGCAGCAATCTGCTGTGATCAGGGGTTTCAGAGCTGTTGGCTGCTGTTTCATGTGTGTTGACGCTGTGCCCTGTTGCTTGCCACTCTCTGCATGTATCATGCGCTCTCCCACTATTGTGGATGCCTTAGTGGGCATTGCACCAATTCAATAGGGTGGTTGTCAGTGTTAAGACACATACACACATAGAACTCAAGATGCTTCTTACACCCCTGCACCGCACTGCAGTGCATTAGTCTTGTGA…
c10098_g2_i1	2.30187	0.00280796		strictosidine synthase [Chlamydomonas reinhardtii]	1073	3	5.58e-12	0.5967	2	F:strictosidine synthase activity; P:biosynthetic process		no IPS match	CCACGACGGGCACGCATTCTGGGTGGCCCTGGTGTCCAACATCCCACCTAGCACCAAGTGGTTCGGCTCAGCGCTGGTGCGGGGCATACTGGGCCACATCCCTGAAAACATTCGGCCACGGTACCCGACGTTTGGTGCAGTGCTGAAGGTGTCTGACAAGGGCCAGCTGCTGCAGTGGCTGGTGGACTTGAAGGGCGAGACTGCCAGCAAGGTCCCCTCAGCACATGAGGAGGGAGGCCGGCTGTACTTTGGCAATCTGGCAGGGGATTACGTCAGCTACATCAACCTGGCTGACTTGCCACCCGATGGATCAGAAGTGAATGATGTTGCACCCATTGCAAACAACGCTGTGGAGTGAATGTACAGCAGGCTTTTACTTTTTGAAGTAGAGGCTGTAGA…
c10098_g3_i1	4.23281	3.28e-13		strictosidine synthase [Coccomyxa subellipsoidea C-169]	2971	10	7.65e-84	0.564	5	F:ATP binding; F:microtubule motor activity; C:kinesin complex; P:microtubule-based movement; F:microtubule binding		IPR001752 (PRINTS); IPR001752 (SMART); IPR001752 (PFAM); IPR001752 (G3DSA:3.40.850.GENE3D); PTHR24115:SF0 (PANTHER); IPR027640 (PANTHER); IPR001752 (PROSITE_PROFILES); IPR027417 (SUPERFAMILY)	TGAAGACATACATGCACGCAGCATCTCGCCACTCATTCGCAAGTGCTTGGAGGGATACAATGTCTGCGTCATGCTGTTCGGAGCCACAGGATCTGGCAAGACCACCACACTGGAGGGCAGCAGGGGCCGTGACACGCGTGGCAGCCCAGATGGTGATGGGCTTGTGCACTTGGCCATTGACGAGCTGTATCAGTTGGTGCATGGCAAGGCAGTCACAGTGGCGGAGGCTGTTGCGAAGCGTCGGCGCATGCCTGCAGGCATGGGCTTCAGCTTTTTCATTGAGAGCAGCTTTGTAGAGCTGCACAACGAGCAGTGCCATGACCTTTATGCCAAGGGCACAGCAACCAGCCTGCCGGTGATGGAGGATGTCACTGAGGGCTATGTGGTGACGGGGCTCAG…
c10099_g1_i1	#N/A	#N/A		---NA---	329							no IPS match	GGCCACACACGATTCTGTCAGGTGCTCAACTTGAGTCAAAATAATACTATCACACTGAGGTTCTGTGCTTCGCCGAACTTTCAGTAAACACAATGGCAGTCATTATGCAACGTCCAAAGAGAACGCAGAGAACTTTGCTAAAACTGAAGCCGCATGTAGCACACTGCACTGTGCTCTGCAGCAGAGGTGCTGCCATCACAATCCAAGACAGTATTAATCTCTATTACAATCTGTGCCGTCTCAACATGACACAGCTCAGCTTCGGAAGCTGTCAATCAGCACACACGCCCTCTCCAGCCTTAACTAACCCAGGCGCTGCAGAGCGGCCT
c10099_g2_i1	#N/A	#N/A		---NA---	720							no IPS match	ATGGCACTGGGGGGGTGCAGGCAGGCGTGGAGTCCAGACCTGTTTGACAGGTTTGCAGCTCTGCAGGCGACAGATGTTGTGAGCTGCTACAACCTGCGTGCTGACAGCTGGTCCCAGCACCCTGCTAAGCTGCCTGTGCCGCTGAGCCATCCTTGCCCTGTGGTGGTGCGCATGCCTGGCCTGCAGCTGTAGCTGCAATGCTCGCGTCATGCACGACGTCATGTATGGAGTATGGTGCGAGGTGTGAGAAACACAATATGTTTATTTGGCAGTCACTGTACGGTACTGCAGCTTTCATGAGGTCGTCCTTCTGCGCATCATGCATGCGCAGCATGCATATACATGATGCCAGTGTGCACGTGCACGTGAGGACTCAACACAGCAAACTAAACTCATGAC…
c10099_g2_i2	5.61662	4.94e-10		---NA---	2351							no IPS match	GCACAGTGTGCAACATCGCGTTGATCTTAGTCCGGAAACAGCTGCCTTTGCACTAGCAAGGGGGTGCTGTAGGTGCTGGCTGCTGGCTGAGCTTGCTTGCACTGCAGTGCAGCCATGGATTGGACGCCGACCACAGCAGAATCAGAAGACGGGCATATCAAGATTCGAGCCGATGGCTTCGAGGCAGTTGTGTCTGTTCCCCAGATACTGGGCTACAGCAGCAGTCATCTTGCCCAGCTAGTGCAGGCTGTGCTGGAGCAGGGCTCGACAGACCCTGCTGTTCGCCTGCAGTGTGATGCAGAGGAGGCAAAGGAGGTGGTAGCAGTGCTGCGGCAGGGCTCACGCTACAAGCCCCCACAGGACAAACCTCCGCTTGTTGAGCAGCTGCGCCACACACTG…
c10099_g2_i3	3.65714	8.73e-05		---NA---	2063				1	F:protein binding		IPR015915 (G3DSA:2.120.10.GENE3D); SSF117281 (SUPERFAMILY)	GCACAGTGTGCAACATCGCGTTGATCTTAGTCCGGAAACAGCTGCCTTTGCACTAGCAAGGGGGTGCTGTAGGTGCTGGCTGCTGGCTGAGCTTGCTTGCACTGCAGTGCAGCCATGGATTGGACGCCGACCACAGCAGAATCAGAAGACGGGCATATCAAGATTCGAGCCGATGGCTTCGAGGCAGTTGTGTCTGTTCCCCAGATACTGGGCTACAGCAGCAGTCATCTTGCCCAGCTAGTGCAGGCTGTGCTGGAGCAGGGCTCGACAGACCCTGCTGTTCGCCTGCAGTGTGATGCAGAGGAGGCAAAGGAGGTGGTAGCAGTGCTGCGGCAGGGCTCACGCTACAAGCCCCCACAGGACAAACCTCCGCTTGTTGAGCAGCTGCGCCACACACTG…
c10099_g3_i1	#N/A	#N/A		---NA---	1677				1	F:protein binding		IPR015916 (G3DSA:2.130.10.GENE3D); IPR006652 (PFAM); SSF117281 (SUPERFAMILY)	CCGCACTCAGTCACGGAAGTGGCGTCTTGGGCCTGCCGACATCTGCACGCACTGCCACCTCGCTTGGCCCGCTACCACCGAAGAAGCAGAGAATGGAAGTCGATCAACAACAGCACGCTTGGATAAAGCTGCGGGCTGATGGCTATGAGGCGGTCGTCTCTGTGGCGAAAGTGATGGAGTATCCTAGCAGCTACCTAGCCACACTTGTGCAGCTGGAGCTGGCCCAGGGCTCGCCAGATCCTGCTGTGCGGCTGGACTGTGATGCACAGGAGGCCAAAGAGATAGCAGCAGTGCTGAGGCAGGGCTCTCGCTATGAACCCCCACAGGACAACCCGCGGCTTGTCAGATCCCTGCGCCACACACTAGACTTCATGGGCCTGCCAACGCCCCGCTTCCCCT…
c10099_g3_i2	#N/A	#N/A		---NA---	1709				1	F:protein binding		IPR006652 (PFAM); IPR015916 (G3DSA:2.130.10.GENE3D); SSF117281 (SUPERFAMILY)	CACTTCGTGGTTGAGAACAGTTGGGCCCCTTGAGCGCATTGCAGCAACGCCGAAAGCAAAATCTGCTCGGACTCCGAAACGACAGCTTTGCCCCCAGACGACTCCCTTCATGGACGACACGCAAGCTGAGCGACAGAAGACTGGCTTTGATTGCGTGAAGCTGCAAGCTGATAACTACGAGGCGATCGTATCTGTCGCCAGGGTGATGAGTTACCCCAGCAGCTACCTCGCCACACTTGTGCAGTTGGAGCTGGCTCAGGGCTCGCCAGATCCTGCTGTGCGGCTGGACTGTGATGCACAGGAGGCCAAAGAGATAGCAGCAGTGCTGAGGCAGGGCTCTCGCTATGAACCCCCACAGGACAACCCGCGGCTTGTCAGATCCCTGCGCCACACACTAGA…
c101_g1_i1	#N/A	#N/A		---NA---	243							no IPS match	GAACCTGCAGGATGCCGCAACGCGTTGCAACATGGCAGACCAGCTCTGGCAGTGCTTGCAGGACAGATTTGCTGCAAGTACAGCGGCAGTGAGGGAGCAGCTGCCAGCTGCAGGGAGCTGGTATAGCTGCTGACGATTGGGGAGATTTGGGTAGAGAAAGGGGGCCTTCTGCGGAGGCTCCTCAGAAACAGGCACCGTTCACAGAGAAGGAATGGGTTGATGGCTGCAGCGTTTCGCACGAGT
c1010_g1_i1	#N/A	#N/A		---NA---	211							no IPS match	GGGGCCTGAAGTACATCCACTCAGGTGCGCAGTTGACCTGACCTGGACGACTGGGGTAACAGTGCTGACATGCTGTACAGCTCAACCGACTCTGGTTGCTGCTCAGTACATCGAGTTGTTGTGTGGCAGTTAGGTCCCCATAATGTATGGTTGGCTGTTGCTTCTGTGGGGACCGCGAAAGCTGCTTGCAGGTTGCGGAGCTACGGCAAGA
c1010_g2_i1	#N/A	#N/A		---NA---	401							no IPS match	AGCAGCAGCAGCGTCAGCAGCGGGAAGGCATGTTTACCTGCAGCAGTTGATGCACAGACTTCAGCAGCATGGTGCAGCAGCGGGAGGTGTCAGCAGCGTACTGGGCAGCATGACCATGCATCAGGCAGGGTTTGGTGGCAGCTTAATCTGCCAGGGGCTGCCGCGAGTGCCTGTGCATGTGGTGCACTGCAGCAGCAATGGTGGCAGGGGTTAACGCCACCAGCAAAGCAGCAGCCAATCATGACGGCCGCAGAGGTTTGAATTGGGGCTACGCCAGACACACCGATCAGCAACCACTTGATCTGTACACCGTTTGTGTTTTCAGGTATTGGGTGCAAGCAAAGGCAGTGCTAGTAGCACACTACTGAGCGCATTGTGTCGTGTTTGTCGCTGCCTGCT…
c10100_g1_i1	2.32248	0.00295932		---NA---	247							no IPS match	AGCAGCAGCAGCAGGTGATGATGAAGATGCAGAGCGCCACAAACATCACAGCAAGCACAAGCACGACCACAAGCACAAGCATGGCCACAAACAGCACAAAAAGAAAGCTGCAGGAGGGAAGCAGAAGAAGGACAGCAGGCCACACTATGGTAACATGACTGGACCTTCAGAGGAAGATGTGTGGCAGAGTGATGACAGCGAGAATGTGGTGGGCTATTCAGAATCAGAAGATGACTCAGCCTCCGAC
c10100_g10_i1	4.19055	4.13e-07		---NA---	240							no IPS match	AGCAGCAGCAGCAGGCGGTGGCAGCAGCAAGCGACCCAAGAAGGGTCTTGGGTTCAAGGGCTAGGGTTTGGCTGCTCTGCTGTAAGTGCCCTTGGGGCTGCTCTTGCTTATGAAACTGCTGGCAGCATGTGCGCATGGCATTGCACAGCGATCTGCCTAGCCACAGGCGGCCTGTGCTGGCTGGCTGCTGGGGTTTATCTGTGCTATGTGAGTGCTGCCTTGATGCATCTATGCTTGCAA
c10100_g11_i1	-2.91604	4.73e-05		---NA---	1228							no IPS match	TGACTGCTGCTGCTGCAGCAGCGTCCTTTGCGTCCACACTTTTTCATTACGATGTGTAGCGGCTCCATGAGCTGCGGTTGCTGCCAGAAGGAGCAGTATCACCCCTAGGTTTGATAATGGGCACTGGGCCATTTTTGCCGCTATCATGCCTGCATCGCTCGTATCATACGTTTGTTAAAACAGAAATTAGCATGGTCACTTGGGAACTCCATTCGGTTGCGGCAACACGGACTCGGAAGAAGGCCTCCAGCCAGCTCACACTCCGGCCCTTCGTGACACAACCCCATCTAAGGACGCACACAGCGCCTCAACCGTATTGTTTCCGAACCAAAAAGCCATAATCACACACTCGTTTACCCCACTCAACGCATGTGCTGCAATCAGGCGAATGGCTCCAAA…
c10100_g12_i1	-3.32103	2.46e-05		---NA---	284							no IPS match	CTGCTGCTGCTGCTGCCGCCGCCACCCTTGACGCTGCTCTGCTCCTTGCCTCCCTCCTCCACACTGTCATCTCGTGTGCTGTCCGCGCTGCTGCTGCAGCAGCAGACGCTCTGCATTTGGTCAACCACCCAATGGCCGAAGCCGTCTCGGTCAACGCCCCTGTCTGACACCCAAACCTCTTTGAAAACCAGGGTAAGGCGAGGGTTAATTGTGTACTCATTCTCGGCTTCGGCAGCCTCCAGAGAATCTAAGCTCGCCAGCATTGGCTGCTGCTGCTGCTGCTG
c10100_g2_i1	-5.21642	6.66e-14		white-brown complex 30 [Auxenochlorella protothecoides]	1821	3	6.51e-22	0.4467	6	F:nucleotide binding; F:ATPase activity; F:ATP binding; F:calcium ion binding; P:metabolic process; C:membrane		G3DSA:2.10.50.10 (GENE3D)	GCTGCTGCTGCTGCTGCTTGGGTGGCTGTGGCATGGTGACACCGTGCGCAGCAGGGCTAGTCGCTGCGTCATCGCTGCTGCCGCTGATTGTAACAACTGTGTGACTGCCTGCCTTGCCTGCAGGTGGCACTGCTGCGGCCTCCTTGCTGTTTGCAGTGTCACCCGCATCCGCCGGTGACACTACGTCACCAGCGCCGAGTGACGCCCGTGAACTTTGCGCTGTGCGGCTGAGCCTGCCACTGAACTTCATAGTGATCTCACTCTTCTTCTCGATAAGTTCCTGTTTGAATGCTAATGCCCAGGCCCAGCCAATCACCTTCTTCCCGGTGTGAATTGGTGCGGCTGCAAGCTGCGTTGCTTTTTCCGTCAGGTAGTGACGGTGACCACCCGCAGGCTGAG…
c10100_g3_i1	#N/A	#N/A		---NA---	389							no IPS match	GCAGCAGCAGCAGCAGCATGAAGATGATGATGAGGCAGCAGCATCAGATGCATCAGATGACGCCGCTGCTGAGGATGACAGTAATGAGCATCATGGTGGCAGCGATGATGACGGTGATGACGACGGTAATGATGACGGTGGTGATGACAGTGATGACGAAGATGAAGATGATGATGACGAGGATGACCCTCAGCATGGCTTTGCTGTGGGTGGTATGCCCATGATACCATCAACAGCAGCAGCAGCAGTTGGCATTGTGCACAAAGCAGCTGGTTGCTGGGTGCGTGATGGTGTGAACCTGCGGCTAGAGATAGGCATCTGCAGTATGGGAGATCCTGACACAACACTAGCTGACATGGCAGATCAAGCAGGTGCAGCAGCAGCAGCAG
c10100_g4_i1	2.13961	0.00290272		---NA---	405							no IPS match	AGCAGCAGCAGCAGCAGGCTCGCCTTGACCTGGGGCGTGATCTGCTGCAGGGCGAGTTTGGGGAGCTGGTGGCCACTGTGCTGCTGCAGGTTGTTGGGGACTGTCTTAAGCGGTTTCCCGGCAATGCAGCGTCAGCAGCAGCAGGCAGCAGGCCCTGGATGGCTGCTGTTGTGGTGCTGGGGGAGCAGCAGCTGCTGCAGCAGCTGAAGAAAGAAGGCCTGATGTTAATGCTGGCAGCACAGCAGGGTGGTGACGACGATGATGACAGTGATGACGAAGATGACGTTAGTGACGAGGATGATGACGGTGATGATAACAAACTGGATGAGCACAGTGAAGAGGAAGCAGAGCCTCCAGCAAAGAAGTCAAAGGCAGCCGGCAAGGAGCACAGGTGCAAGA…
c10100_g5_i1	4.31441	2.1e-07		---NA---	243							no IPS match	TGCATCTATGCTTGCAATACGCATGAATGCAAATACCTTTTCTTGCTGGGGTTGATCTATGTGAGTGCAGAATGCGCAGGCGCAGGCAGTGCCCCTGGCTGACAACTGCTCTGTGCATGTGAAGAAAACTTTTCTTCCCGGGGACCGGGTGCATGCATGCACTGTGCCACGCAGTTAAAAGGACTGCAGTGCTTGTGCTCTGCTGCCAGGCTGAATTGTGTAAAGCTCACTTGTTAAAAAAAA
c10100_g6_i1	-2.01747	0.000177105		splicing factor 3B subunit 4	1419	10	4.87e-136	0.887	3	F:nucleotide binding; F:nucleic acid binding; C:nucleolus		no IPS match	AGAAAACGTTGTTGCTGCTTGCAGTTCATCAACACCGGCGACAGTCACAGACTTCTGCAGCTGCTGCAAGTGCACACACGCTTACAACACATGCTCTCAGTCTGACAGCGCTTCAAACCTTTTTGATCGCCAACTAAAGCTACACTGCTCCCTGGCTAACTGATCACGCTCCTTCAAGTAGCACCTCTGCGAGCAGGGCACCACTGTCGACTGCTGCAACAGCATCGCCCCCTCTGTTGATCAAAAACAACATATTGATATAGGTTTGACCTTACAATGAGCGTCTCCGGCACTGCCGGAGGGCGCATCGCGCCTGGAGTGGGTGCAAACTTGATTGGCCAGCACGCCCACGACAGAAACCAAGATGCAACAGTGTATGTTGGCAACTTGGATCCTCAG…
c10100_g6_i2	#N/A	#N/A		---NA---	421							no IPS match	AGCAGCAACAGCAGCAGCAGGAGGGCCTGCCGCCCCCGCAGCAGCAGCAGCAGCACCGCCCCCGTTGTCACAACCAACGCAGCTGCCGCCTAGCATGCCGCCACCTCCTGTGGCGCCCTGGCACCTGCCGCCACCGCCTGCTGCTGCTGCTGCGCCGCCCCTGCTGCTGCGTTTGCCACGGCCGCCGCTGCCTGCTGCTTTGCTGCCGTCACCTGCTGCTGCTGCTGTTGGCTGCTCATCTTCATCAACGTAGCCCACCTTGTCACTGTCATCTGATTCGATCAAATCTGCTTCCTCAGGGCCTAACATGTGCCCATGCACCTCCCGCACTGCTCCGCCAGCGCCAACTTCATACGTGTGCTTTTCACTCGCATCTGCAGGGTGGCGCTGCCGCTTGCC…
c10100_g7_i1	#N/A	#N/A		[Chlamydomonas reinhardtii]	1718	10	4.78e-27	0.691	1	F:phosphatase activity		IPR010036 (PFAM); IPR023214 (G3DSA:3.40.50.GENE3D); IPR024734 (PANTHER); IPR023214 (SUPERFAMILY)	TTGCATAGACAATGCAACAGAATGATGCTTGGATACCTGTTCGCGAACCTCAGCCATGTGCACTGCATGCAGATCATGCCAAAAACATCACAAAAATGCGAAGTTGGCATGATGCCAGCGGCTGGCTCAAGTCACGTGTGCCAGTGCACTGGCAAGTTGCCACAACACCCTGATCAGAATGGATCGGAGCAGAGTCCTAAACCAGCAACGCCACCACTGTACCATACCGTATATGCATGATGCGCTCAATGCAACTTGCATGCTGGTGGGCAGCACTTCTGTCCACGTCATGATCTGGCAACCCCATGGTGGCCATTGAGGCGAGGCACCACTGCAAGCTGCAACGGAACATGCACGTCACAAACACCATCATGCCATAATGGTGCATGGCATGCAGCA…
c10100_g7_i2	-1.77253	0.00455888		[Chlamydomonas reinhardtii]	734	10	8.48e-77	0.63	1	F:phosphatase activity		IPR023214 (G3DSA:3.40.50.GENE3D); IPR010036 (TIGRFAM); IPR010036 (PFAM); PTHR17901:SF14 (PANTHER); IPR024734 (PANTHER); IPR023214 (SUPERFAMILY)	CCCTGCTCAAACATGCTCAGCCCCTCCTGCCACACAGCAGAGGTGAGCCCGCGCGGGCAGTAAACACTCTTCACACCTAACCGGCTCACTTCAGTGATGTTCCACCGCTCGTTGTCAAAGAAGAGCATATCTTCATAGTCAATGCCGCTGCGCTTGTGAATGGCCTTGAAGTGAGCCAGCTTGCTGCCCGGGTAGATCTCATTGTGGCCTGAAACATCAAACAGGGTTAGCCCATGCGGGTGGCCAGGGATGGGGAACTGCTGCAGGCAGGGGATGGCCCATTCTGGGTATTCTGTGCGTGACACGTAGGCGATCTCTGTATCTGACCAATCTGGGTGTGTCGTGATGTGTGCAAACACCTTGAGTGTGTCGCCCAGCAGCTTGATGCGCTCCCCTGCG…
c10100_g8_i1	#N/A	#N/A		---NA---	1347							no IPS match	ATCAACGTACTGATGAACCCTGCTGCAGAAGTACAAGGCACCGCACTCGCGGCCAGCCACACGCTTGCCGTACGGTTACACAGCAGTTGTCTTAAGGCTGCACAGTGAATACGACTGCAGGACACGCAGAATACACAGACAATGCAACAAAGGGTGCACACCTGAAGGCACGACACAGCAGCCGCGCAACACATCCATGTGAGCCATGCCAACCACTCAAAGCACACAAACTCGTGTGCTTGCATATCAGTAGTGTAGTATGCGAGCCTTCATAGCTCGCTGTTAACAAGGCACTTGGGGTTGATACCGCATGACTGATGCCGCTTCACTGGCAGTACTGTTGATTACTAGTGCTTCTGCAGCACCCCAAGCCGACCACAAGCCACTAGCATCAGCACC…
c10100_g9_i1	#N/A	#N/A		SET domain-containing [Coccomyxa subellipsoidea C-169]	1103	10	1.15e-43	0.547	8	F:protein binding; F:catalytic activity; P:biosynthetic process; P:single-organism cellular process; P:primary metabolic process; P:cellular metabolic process; P:single-organism metabolic process; P:organic substance metabolic process		IPR001214 (PFAM); IPR015353 (G3DSA:3.90.1420.GENE3D); G3DSA:3.90.1410.10 (GENE3D); PTHR13271 (PANTHER); SSF82199 (SUPERFAMILY)	CTGGTGCCTGTGCCAAGCACCCTGCATCTGGATGTGGAGGACATAACAAAACCGGGCGCAACAGTTCCTGCAACTTGTGCTGCAGCAGTCAGCCAGTTCCTGCAAGCGCAGCAGCCACCCTTCAGCCCTTTCATTGCCACAACTGTTATGTTGATGTCTGAGTCAGCACGTGGCGAGGCATCTCCTTTTGCACCGTACTTTGCAACGCTGCCTGAGGCTACTGATTGCCTGCTGAACTGGAGTGAGGAGGAGCGGCAGCTGCTTGCAGGCACCAGCCTGGAGAGCAGCGGGCGCAGCATTCAAGACATTTACGAGACTGACATTGCGCCCAAGCTGCAGGCGGCACCCGAGGGCCTGTTTCCTGCAGGGTCGCTGAGCTATGAGGCATTCAGGCGCGCA…
c10101_g1_i1	2.17202	0.00102108		nitroreductase [Monoraphidium neglectum]	1470	10	1.01e-68	0.589	1	F:oxidoreductase activity		IPR000415 (G3DSA:3.40.109.GENE3D); IPR029479 (PFAM); PTHR23026 (PANTHER); PTHR23026:SF104 (PANTHER); IPR000415 (SUPERFAMILY)	AGGCAGTGTCTCTGGCTCCCGGCAGTTAGGTGTGTGACCGTGTGTGACCAGCCAGTAGGATTCGGCTCCCCCAGGTAACCAACAAAACAGGAGCCGAGCATGCCGGCACTGCGTCTGCTTTCAACGCACCACTGGTTGTTGAACAAACACACATCACGGCAGCTGTGCCAGCAATGCAAACAGTTGCCGGTAATTGCAGTAAACCCGAGATGCAGTCCCATGCCAGTGCTGCTCACTGATTCGCAGATGTGCCTTTACAGCACCGCTCACATTTCCAACTTGCAGCCAATCTTCATTTGAATGGCACAGCTTGCACTGCAAGGCACACACATGCATCGGTTCTGCTGCTGAAATTCCACACGGAACTGCAGCCGTTTCAACATTAACTCCACTGCAGCC…
c10102_g1_i1	#N/A	#N/A		DEHA2G00330p [Debaryomyces hansenii CBS767]	2960	10	4.66e-95	0.595	3	F:ATPase activity; F:ATP binding; P:metabolic process		IPR003593 (SMART); IPR003439 (PFAM); IPR032781 (PFAM); IPR027417 (G3DSA:3.40.50.GENE3D); IPR027417 (G3DSA:3.40.50.GENE3D); PTHR19211 (PANTHER); IPR003439 (PROSITE_PROFILES); IPR003439 (PROSITE_PROFILES); IPR027417 (SUPERFAMILY); IPR027417 (SUPERFAMILY)	TTTTTAGCAGATAATGATTACGCCCATGCGTGCTATGACGCCCGTAAACGTACCAACTGTACGTGTGCAGGTGCAGCGCAAGCTCAAGAGCGGGCTGCGCCCGCTGACGATGCAGGATGATTTTAGGCCTTTCCTTAATGTAGGATCAACATTTTGTGCGGTAGCTTACGAGACAACTAATTTCCGCGATTGATCGCCGGAGGCAAGTGATCAAGTTGGCGCCCAATGTGAAAACGCAAGAACTGCCAATGGTCTCGGTCGACGATAAAAAGCAAACATAGCTGGAAGCATCTTGGTAGCTCATGCACAATGATGCCCAGACCGTGAGTGACAACCACCAAACCAGGCCATGCCAAGTTGGCATTGCCAACTCCTGTCCGCTGCCAACTCCAGTCTGCT…
c10102_g1_i2	#N/A	#N/A		DEHA2G00330p [Debaryomyces hansenii CBS767]	3044	10	6.63e-95	0.594	3	F:ATPase activity; F:ATP binding; P:metabolic process		IPR003593 (SMART); IPR027417 (G3DSA:3.40.50.GENE3D); IPR027417 (G3DSA:3.40.50.GENE3D); IPR027417 (G3DSA:3.40.50.GENE3D); IPR032781 (PFAM); IPR003439 (PFAM); PTHR19211 (PANTHER); IPR003439 (PROSITE_PROFILES); IPR027417 (SUPERFAMILY); IPR027417 (SUPERFAMILY)	TTTTTAGCAGATAATGATTACGCCCATGCGTGCTATGACGCCCGTAAACGTACCAACTGTACGTGTGCAGGTGCAGCGCAAGCTCAAGAGCGGGCTGCGCCCGCTGACGATGCAGGATGATTTTAGGCCTTTCCTTAATGTAGGATCAACATTTTGTGCGGTAGCTTACGAGACAACTAATTTCCGCGATTGATCGCCGGAGGCAAGTGATCAAGTTGGCGCCCAATGTGAAAACGCAAGAACTGCCAATGGTCTCGGTCGACGATAAAAAGCAAACATAGCTGGAAGCATCTTGGTAGCTCATGCACAATGATGCCCAGACCGTGAGTGACAACCACCAAACCAGGCCATGCCAAGTTGGCATTGCCAACTCCTGTCCGCTGCCAACTCCAGTCTGCT…
c10102_g2_i1	#N/A	#N/A		---NA---	347							no IPS match	GTTATTTAAGCTTTGCTTGACGCATTGCATGCAAACTCTGCGTGTGCCAGGCAGCACTGTAGTCCCTGACAAGTGAGCATACACTACCTGCACTTCAGACCAGTCAGCTGATCAGGAACCCGTTACCGACGCCTGTGTTACGTGCACCAAGGTGAACAGCAGCACCAGACCAAGCAGCAGCAGAGCCACAAGCAGCAGCAGTGGTTGCACACCACTGTGAGTTTGGCAGCGCTGCTGACACTGTATTGCAGCCCCAGCTGCTGCCGTCAGTCCACCACACGCAGTTGGCTGCACCTGTGTGCTCACACTTCAGGACTCCTGCACTCCTTCAGCAGCAGCAGCAGCAG
c10102_g3_i1	-3.46255	0.00171099		kinase [Coccomyxa subellipsoidea C-169]	2672	10	2.59e-21	0.564	3	F:ATP binding; F:protein kinase activity; P:protein phosphorylation		G3DSA:3.30.200.20 (GENE3D); IPR000719 (PFAM); G3DSA:1.10.510.10 (GENE3D); IPR001245 (PFAM); PTHR23257 (PANTHER); IPR000719 (PROSITE_PROFILES); IPR011009 (SUPERFAMILY)	CTGCAATTAGCGAGCGGTGACTCCTGATGCCCAACGTCGCCTGTAGATACCTTTATGGCTGTCTAATGTATTTAATACATGTATGAATTCTTGTTTGCTTGACCTACATGCCTGTAGCTGTCCAGGCTGTCAGGTGGTCGGGGCAGGCCGGGCCTCTGCGTGCTCCAATCGACTCCAAGCAGACCGTGGACTGCGATTGTGTGTATGAGTTTGTGATTCTTTACTGGCTGCAACTAGCCTCTGTAGTACTGATGTGAGATCTTTTGAGTCACAAGTCCAGACGAGCCTGCAGCCTGTTGGTGTCCTCACACGAACAGTTTGATTGTTGAAATAATACTTCCACGGGACCCGGCTGCAGGTAGCGGGCGTGTCGGGGCATATTCATCAGGCAGGAGGCAG…
c10102_g3_i2	#N/A	#N/A		kinase [Coccomyxa subellipsoidea C-169]	2687	10	2.6e-21	0.565	3	F:ATP binding; F:protein kinase activity; P:protein phosphorylation		IPR000719 (PFAM); G3DSA:3.30.200.20 (GENE3D); IPR001245 (PFAM); G3DSA:1.10.510.10 (GENE3D); PTHR23257 (PANTHER); IPR000719 (PROSITE_PROFILES); IPR011009 (SUPERFAMILY)	CTGCAATTAGCGAGCGGTGACTCCTGATGCCCAACGTCGCCTGTAGATACCTTTATGGCTGTCTAATGTATTTAATACATGTATGAATTCTTGTTTGCTTGACCTACATGCCTGTAGCTGTCCAGGCTGTCAGGTGGTCGGGGCAGGCCGGGCCTCTGCGTGCTCCAATCGACTCCAAGCAGACCGTGGACTGCGATTGTGTGTATGAGTTTGTGATTCTTTACTGGCTGCAACTAGCCTCTGTAGTACTGATGTGAGATCTTTTGAGTCACAAGTCCAGACGAGCCTGCAGCCTGTTGGTGTCCTCACACGAACAGTTTGATTGTTGAAATAATACTTCCACGGGACCCGGCTGCAGGTAGCGGGCGTGTCGGGGCATATTCATCAGGCAGGAGGCAG…
c10102_g4_i1	1.61166	0.000306015		---NA---	2855							no IPS match	TGCTGCTGCTGCTGGCCCTGCAGCGCCCAGCAGTCCGCCTCACTGGAAGATTCCAGCCAAGCCAGGCCAGATAACAGCAGCAGCAGCAGGTGCCGCCAATGCACTTGACACGGGCCTGTCGAATCCAGACAGCAGCAGTAAACAGCCTCCAGCAGCTGCTGGAAAGGACGCTGCTGCTGATGATGATGGTGCTGCTGCTGGTGCTGATGCTGCGGGTGCTAAGGATGTGTTGGCCAAGACGAGTGTGGGTGCTGCACTGCAGCGCAGCAGCGTGTTTGGCATGACTGGCGCGGTGCCTGTGGGCATCATCACTCTGGAGGATGTACTGGAGGAGCTGATGCAGGAGGAGATTGTTGATGAGACAGACAACGAGCCTATCAACGCACGCGTGCTAACCAT…
c10102_g5_i1	#N/A	#N/A		serine threonine- kinase pats1 [Monoraphidium neglectum]	3285	10	7.02e-177	0.697	3	F:ATP binding; F:protein serine/threonine kinase activity; P:protein phosphorylation	EC:2.7.11	IPR002290 (SMART); IPR000719 (PFAM); G3DSA:3.30.200.20 (GENE3D); G3DSA:1.10.510.10 (GENE3D); PTHR23257:SF430 (PANTHER); PTHR23257 (PANTHER); PTHR23257:SF430 (PANTHER); IPR000719 (PROSITE_PROFILES); IPR011009 (SUPERFAMILY)	TTGCTGCTGCTGCTGCTGCTGCGGGCTGCAGCAAAGGCCTCCTCCATCATGCCAGCTGGTGGAGGTGGCGGCGGTGGTGGTGGCCCCTTCGGACCTCCTGCTGCTGCTGCTACTGGTGCTGCTGGTGGTGCTGTTGCTGCTGCTGCAGGCGAGCCAACTGCTCCCGCAGCTCCTGCTGCGCCAGCTGCTGCTGCTGTTGCTGCAGCGCGAGCTGCTGCTGCTGCTGCAGTGCCATCTGGTGCAGCTGCTCCAGCTGTGGGTGCTGCAGCAGGGAGTTGTGTGGCCCTGCTGCTGCCTGCAGGCGCTCCCGCACTGCCTCTGCTGCCTCACCAGCCCCTGCATACGTGCCACTCTGGAAGGCCACCAGCATCTCCTGCAGCTTCTGCCTGATGGTTGCAA…
c10102_g5_i2	#N/A	#N/A		serine threonine- kinase pats1 [Monoraphidium neglectum]	7862	10	2.52e-153	0.665	3	F:ATP binding; F:protein serine/threonine kinase activity; P:protein phosphorylation	EC:2.7.11	IPR002290 (SMART); G3DSA:3.30.200.20 (GENE3D); IPR000719 (PFAM); G3DSA:1.10.510.10 (GENE3D); PTHR23257 (PANTHER); PTHR23257:SF430 (PANTHER); PTHR23257:SF430 (PANTHER); PTHR23257 (PANTHER); PTHR23257:SF430 (PANTHER); PTHR23257 (PANTHER); IPR000719 (PROSITE_PROFILES); IPR011009 (SUPERFAMILY)	TTTTTTTCAGCGGCAGTAGTTACAGCACCTCCAGTACGGTGACGACGACGAAGAGCAGCACAGGCAGCTTGGAGGCTATGAAAGCTCACACAAGCACTGCTTGCGCTGCAAGACATTGGAGGGATCAATGGTTTACCTGCTGCAACTTGTGACGTGCTGTCACGCAGCACGGTACTGCAGTACAACGTTCTCTTTTTTTACTCCGTCAATGGCAGTTGCATCTTACATGATCAGCCAGTCGTGCCATGAGCGGCTGCACCATGATGTGAAACCACCAGCATCCATCATTGTACATCCACGTGCACAACACCACTGGTTTGCAAACGATCACTGGGGAGCAGCCAATCCAATGCAATAGGCCACACCGTGCAATGATGCACAAAGCCTGACCAGGCTGCA…
c10102_g5_i3	#N/A	#N/A		serine threonine- kinase pats1 [Monoraphidium neglectum]	8108	10	2.08e-147	0.666	3	F:ATP binding; F:protein serine/threonine kinase activity; P:protein phosphorylation	EC:2.7.11	IPR029016 (G3DSA:3.30.450.GENE3D)	TTTTTTTCAGCGGCAGTAGTTACAGCACCTCCAGTACGGTGACGACGACGAAGAGCAGCACAGGCAGCTTGGAGGCTATGAAAGCTCACACAAGCACTGCTTGCGCTGCAAGACATTGGAGGGATCAATGGTTTACCTGCTGCAACTTGTGACGTGCTGTCACGCAGCACGGTACTGCAGTACAACGTTCTCTTTTTTTACTCCGTCAATGGCAGTTGCATCTTACATGATCAGCCAGTCGTGCCATGAGCGGCTGCACCATGATGTGAAACCACCAGCATCCATCATTGTACATCCACGTGCACAACACCACTGGTTTGCAAACGATCACTGGGGAGCAGCCAATCCAATGCAATAGGCCACACCGTGCAATGATGCACAAAGCCTGACCAGGCTGCA…
c10103_g1_i1	#N/A	#N/A		[Physcomitrella patens]	6078	10	4.9e-131	0.539	1	C:motile cilium		no IPS match	CAGCAGCAGCAGCAGCAGCATGGCAGCAGCGTGCCAGCATCAAGTCACCCGCCATACAGCACCAGCACACCTAGCGGCTATAGCGGCTATAACAGCGGCTACAGCTGCATGCAGCCGCCAGCGAGTGGCTGGAGCAGCAGTACTGGCACAAACCAGATGCAGAGCAGCAGCGGCGGCAGCGGGCAGGTAACGGGAGCCTACACATCGGGCAGCATCCCACTGCCACAACATCCAGGAGGCTCCTACTCAAGCAGCATGAACAACAGCAGCATTGGCGCACACAACTACCCAGGCGCAGCAGGCGGAATGTCCTCCTCCTCCGGAGTTAACCTGCCGCTGCCGCAGCTCTCCATGAGCAGTGGCATGCCATCAGTGCCCCCAGGCGGCCTACCAGCCTCA…
c10103_g2_i1	-3.18337	0.00690242		---NA---	460							no IPS match	CAGCAGCCAGCAGCAGCAGCAGCTCCGCTGGCGTTGACAGCAACAGCAGCAGCATGCAGGGGCTAGAAGCATGGCTGGTCAAAGCTGAGGAGATGGCAGCTGCTGAAGGCCCACCTGGTGACGCTGCAGCAGCAGCTGCCAGCAATGCATTCAGCGCGCTGGGGCCGCAGCTGCTTGCTGCGCTGCTGCAGCTGCTGCAGCAGATGGAGGTGCTGCTGCAGCACCTGGCAACAGCAGCTTGGCACACAGCATGTCACTGCCGCCGCCTCCAGGCAGTGACACACAGCAGCGGCAGCTGCCTGAGCTGCTGTCTCCTATGTCCCCATTGTCCTCAGCTGGCCATGCTGCTGCTGGCAGCGACGACCACCTGTACTCACCACCCACAGAAGAGGAGCCTGG…
c10103_g3_i1	-4.70226	1.86e-06		---NA---	593							no IPS match	GCGTTTTGTGTTTTGCAACGGACTGGATCCTGGCACCAAAACAACCCCTTCTATCTTTCAACGCTAGCACTGCACAAACTCGCTCCGCACGTGTACACGGTCATTGTTTGTTACTATAGATGAGAAAAACGTAGACTGAGCTGACCCTGTCGCTACCTGCACTGGCCTTCTTTCTCACTGGCTCACTCACTCTGCAAGTGTCCTCGGCTGCGAGCGCTGGCTTAAGTGCTAGATCGCTGACGGCGTAGGATCAAAGCTGAGAGGGGTCTCGGCGCAAGGACTGCAGGGTGTCAGGGCCTAGGCAGGACGCAGCAAGGCTAGGCTCTCAAGCAGCTGCACTAGTACCAAAGTGGCAGAAGTAGCAGCACACACCAGCTCTCAGGTGCTGCTTCGTGCAGC…
c10104_g1_i1	#N/A	#N/A		hypothetical protein MNEG_14998 [Monoraphidium neglectum]	407	2	3.74e-20	0.755				no IPS match	GCTGCTGCTCCTGCTGCTCCTCCTGCGCACCAGCTGCCTCTGCTGCTGCTGCCTGCTGCTCCTGCTTCTTCTTCCTTTTGCGCTCCTCCTCAGCCTCGTCTACGCCAGTGATCAGCTCCTTGGCAGCATTGCCCAGCGGCCAGAACTGATCACGAGGCACGAAGCAGACCCGCTCGCTGATCGCAGCAGCCAGCGCAGCGTTGCGCTGCTCCAAGGACCGCAGCAGCTTTTTGGGCCATGCCGATCTGCTGGGGCCGTAGCGGGCCAGCAGCTGATCGACAACCAGCTCTCCTGCATAGATATGATCTAGAACCTCCAAAGCCGGTCCAGCAACAGCAGCAACGCCCAGCGGGTCAGCACTCGCGCCCTCCGCCACTGCTGCAGCCGCCGCCGATGCTG…
c10104_g2_i1	3.83776	9.04e-09		mitochondrial carrier [Coccomyxa subellipsoidea C-169]	2180	4	1.27e-13	0.65	3	C:membrane; C:integral component of membrane; P:transport		IPR018108 (PFAM); IPR023395 (G3DSA:1.50.40.GENE3D); PTHR24089 (PANTHER); PTHR24089:SF51 (PANTHER); IPR018108 (PROSITE_PROFILES); IPR023395 (SUPERFAMILY)	CACCAAAGCAGCAGCAGCAACAAGCAGCGCTGGCATTCTGCAGCATCACAGCTACTGGCAGTGATATGGGTGCCATCACCCTTACCACCTCACCCAGCAGCAGCAGTGGTCAGAATAAGCTGCAGCAGATGCTGGCAAGCACCCCTGACCATGTATGGGATATGGCAGCAGGTGCTGCAGCTGGTGCTGCTGCTGTGCTTGTCTCCATGCCCCCAGACTGTGTCAAAACAGTGCTGGAGACAGGCAGAGGTGTGGCAGCAAAGCAAGGCAGTGGCGTGATTGGTTCTGTTGCTGCATTTGCAGCAACGACTCGGCAGCTTGTGCAGCAGCGGGGTGTGGCTGGTGGGCTGTTTTGTGGTATGGGGCCGAGGCTCATGGAGTCTGTGCCTTCAACGATGC…
c10104_g3_i1	#N/A	#N/A		RNA 3 -terminal phosphate cyclase [Monoraphidium neglectum]	633	3	1.1e-12	0.6733	2	F:catalytic activity; P:RNA processing		IPR013791 (PFAM); IPR023797 (G3DSA:3.65.10.GENE3D); IPR023797 (PFAM); IPR000228 (PANTHER); IPR013792 (SUPERFAMILY)	TGCTGCTGCTGCTGCTGCTTTGCAGGTGTGGCTGCCTTCATACTGCTGAGCGGCACGGGGGCGTCCAGCACAGGCCATGGCTCCCTGCCTCGCTTGCTGCTGGGCCTGCCCCGCTGTGGTACATTGGGCTGAGCCTGTGCCTGCTTGCTGCTCACTGTCTCCACCTCTGCACGCCTCACCACCTGCCAAGGCAGGTACAGCTGCGCCTCATCCTGGCCTAGGTTCTTCGGCATCATGCGCCGAGTGAAGGATGGGTGGGCGGGGTGCCCATGCTGTAGGCTGTATGCTGCTGCTGCTGTTGCTGCACCAGGCCCAGCAGGTGCTGCAGCTGGTGCTGTGTCTACTGTTGGTGCTACTGCGCCCCAAACAGTGTCCTGCTGCTGCTCCTTCAGGGCTTGC…
c10104_g3_i2	#N/A	#N/A		---NA---	1848							no IPS match	TGCTGCTGCTGCTGCTGCTTTGCAGGTGTGGCTGCCTTCATACTGCTGAGCGGCACGGGGGCGTCCAGCACAGGCCATGGCTCCCTGCCTCGCTTGCTGCTGGGCCTGCCCCGCTGTGGTACATTGGGCTGAGCCTGTGCCTGCTTGCTGCTCACTGTCTCCACCTCTGCACGCCTCACCACCTGCCAAGGCAGGTACAGCTGCGCCTCATCCTGGCCTAGGTTCTTCGGCATCATGCGCCGAGTGAAGGATGGGTGGGCGGGGTGCCCATGCTGTAGGCTGTATGCTGCTGCTGCTGTTGCTGCACCCGACATTCTGTCCGCTGCCTCGTCCTCTGTGCCAAGGTGGTCAGTAGACGGAGGTCGAAAATTAAAGCGCCCTCCTGCAGCGGCGACAGTG…
c10104_g4_i1	#N/A	#N/A		DNA excision repair [Encephalitozoon romaleae SJ-2008]	480	10	6.29e-20	0.577	3	C:nucleus; P:nucleotide-excision repair; F:damaged DNA binding		IPR022656 (PFAM); IPR022656 (G3DSA:3.90.530.GENE3D); PTHR10142:SF0 (PANTHER); IPR000465 (PANTHER); IPR009061 (SUPERFAMILY)	TGCTGCTGCTGCCTGCTGCTCCGCTGCCCTGCGGCGCACCCTGCCCTCAATCTTGCCCTTCACGCGCCGCTGCTTCTCCTCGGCCACTGCGGCCAGGCTGCCGTGCTTCTGCACCGCCACCTCTTCCACCTGGCTGACCAGCAGCATCTTCATGGCGCTGAACTCCTTGTGGCGGGGGTTGGGCCGCTCAAGGTACCCTAGCCGCGCCAGGTCAGCATCACCCAGCAGGTAGCTGGACTTGGCATTGCTCTTTGAAATGGTTGGCTCATACTTCCGGCACTGGCTGCACACTGCAACACCAAAGGCCTGCTCATAGTCCTGCACTATAGACTGCGATCCACAGTGACAGCAGGAGGCCATGCCGGTGCAGCATTTGGTCTGCCTGACAAGAACAGCTGC…
c10104_g5_i1	-6.2158	2.63e-09		---NA---	628							no IPS match	GCAGCAGCAGCAGCAGCAGACTCCCACCTGCCCGCAGCCCTTCCGGCAAAACCCCACCTGCTGCTGCTAATAACAATAACAGAGGGGATAACATTGATAATGCGGCTAGCAGGCCAGTCAGAGCAGCTGCCGCTTCATCCGCAGCAGCACCACAAACCAGAGATGTGTTCAATCGACCCCTTAGCGCATTGGTGCTGCCAAAAGCTGCTGCTGCAGCTGCTGGCAACGCTGCTGCTGCTTCGGCGACAGCAGGTGGCAGCAGCAGGGCGCTACGGCCATCTGTTAGCAGCAGTAGCAGGCAGCAGCAGCCATCAGGTTGGCATAGCAGCATTGCCCCTCTTGCTGCCAAACCAATAGCTGCTGGTAACCTTTCTGCTGTTGCTGGAACATCGCAGCAGC…
c10104_g6_i1	#N/A	#N/A		hypothetical protein MNEG_13730 [Monoraphidium neglectum]	651	10	4.08e-14	0.561				no IPS match	GTCCCGGCGGCTGCTGTCAGCGCCCGCTGCTGCCGCGTACTTGCTGGCCTGTGCATCTGCTGTTGCGAGCGCGTGCCCAAGCAGGGTGCGGCAGGAGCAGCTACATGCGATGTGGGATGTTTGCCTCAGGGCCAACAACCCCTCAGTGAAGCTGGCAGGGCTGCAGGCAGCGCTGGCGGTCATGGCAGCTCCCACGCCTGCCATTGCAGCGCCACCCTCTGCAGCAGCACCAGAAGTGAAGGCGCTTGCGAGCAAGGAGGAAGCAGCGATGGTTGCACTGGCAAGGTCTGCTGCCTGGTGGCTAGGAGAGAACGCCAACTTTGGCACTGGCGAATATGCATGGGCCCTCAAACCACTGCCGCAGCAGCTGGTGACTCAGCTAGAAGCAGCAGACGGCGC…
c10104_g7_i1	-2.98931	0.00198342		---NA---	223							no IPS match	GCTGCTGCTGCTGCTGCTCTTCTTTGTGCTGCGGCACGGCTTGCAGCACAGCCTTCGGCTTACGCCCTGGCTTTTTCCGTTGTGCCTGTGATTGCTGCTGCTGCTGTTCTGCTTTGTCCAGCTGCACATTTTGCAGCTTAGCCTTTGGCTTAGGCCCAGGCTTTTTCCGTTCAGCGCGCGGTTGCTGCTGCTGCTGGTGCTGCTCCTCCTGCTGCTGCTGCTG
c10105_g1_i1	#N/A	#N/A		Zinc iron permease [Coccomyxa subellipsoidea C-169]	1694	10	5.99e-45	0.692	1	P:single-organism transport		no IPS match	GCTGCTGCTGCTGCCTGCTGCTCCCCTGCGTCACCTCGCTGCAGGAAGTCGACCTGTCCTTCCGCCATGAGTTCAGGGTCTGCCGTAAACTCCTCCACACAGCCGCGAGCCTTCAGTGCTGCCTGCAGGTCCCTCGCTTTCTCAGCTGCAGCAGCGGGCTTGGCACGCGCACTGATGGCACCAGCATCCACAGCAGACTGCCATGCCTTGCGCTCCAGAGCCAGCTTGTTGCCTGGGGGTGGCGCCCCGCACTCATCAAACCAGGCCTGGCGCACTGCCAACATGTGCTCCTGGTCAAGCACAGGCAGCTGCACAGCCTTGAAGTAGAAGGCCTTGTCTGGCCTCCTGCCCAGCACAGTGCGCAGGCTGCCGCGCAGCTCCTTGGAGAAGCCAATGTAC…
c10105_g2_i1	#N/A	#N/A		---NA---	802							no IPS match	CTGTCCAACATCATCATGTCTGGGCCCTGATCATGAAGTAATACATGCACCTGCGTTACATATACACATTTACAATGTGTTTGGGGGCCACTTCACACAAACACAAATAACACACTCTCCCAACATTCAGTTACTATGGCAGGGCGCCAGCGATGTCTGTTCGTCTTTCTTCGCAAGGACGCTAACTGGATGCTAATGTTAACCAGTGGCGCTCACTGCTCTAAGCTACGAATCCCTCTGCCCTCGACCCTCTGGTGCAGCTGTCAGGCACACGCAGCTATCTACTACTGCTTAGCACTTAGGCGACCAGCTATACAGCACCAATGCCCTCTCACTCATAACCCCAAGCAGCGAAGCCCCTAAGCTATGAGACACCCCACCAGCCACTTGCAGCACATG…
c10105_g3_i1	#N/A	#N/A		---NA---	930				4	P:transmembrane transport; C:membrane; F:metal ion transmembrane transporter activity; P:metal ion transport		IPR003689 (PFAM); PTHR16133 (PANTHER)	AGCAGCAGCAGCAGTTGGTGTGCTACACAGCGGCGTTGTTTTACGCCCGGGGCAGCAGTAGCAGCAGCAGTTAGCACGATGGGAGAAGCACACAGCTCATCAGTGCCAGGCCTTCTGGCGACGTGTGTGGTGATGTTTGTGGGTGCTTACGGCTGCGGCATGCTTCCTTCGTGGCTGCCTATCTCAGAGCAGCGGCTCGCAAGTGTCAATGCGCTAGGGGCTGGCCTGCTGCTGGGCAGTGCACTAGTCATCATCTTGCCAGAAGGTTTTGAGGCGGCTATGGAAGCGCATGAGGAGTCCAACCTGCCAGAGTGGAGCATTGCACTGTCACTTCTAGCGGGCTTCTGGTTCATGCTGCTGCTTGACACAGCAGCACACCTGCTGCCTAGCCCCAACAGC…
c10105_g4_i1	#N/A	#N/A		[Chlamydomonas reinhardtii]	994	7	5.56e-33	0.55	2	F:transferase activity, transferring acyl groups; P:metabolic process		no IPS match	AGCAGGCAGCAGCAGCAGCCAGCAAGGCGGCAAGCGCAGCAGCCAGCAGCGGCCGCCCTGTGCGCAGCGCCACTGCAGTGGTGGATGGCCAGGCCAAGCAGTTCAATGTGGAGTACATGGGCAGGTACCCCACCAAGGGCGGCTGCTTCATGGATGTGAAGCTCAGCTTTGACCACATGGACACCAAGCACAGGGTGATCATAGGCAAGTCCTACTATGAGCCGTACGGCATCCTGCCTGAGCAGGCGGTGGAGGCGGCACTGGCACTCATCCTGCACCTCAAGATGCCACGACACAGGGATGGCATGTTGGGCACTGCGGACTTCCCCGTGAACTACTTCACCATCAGCGAGATGGAGCAATGGTTCCCTGAGGACTACGCAGCAAGCTTCCTGCACA…
c10106_g1_i1	#N/A	#N/A		---NA---	1476							no IPS match	CGATTATGGGGCTGCAGCTGCAGCCGCCCCTGCGCCTGGTGCTGGCGTGCTCCAGCGCTGCGGCTTCATCAAGCCTGATGCAGCCAGTGACAGTGAGAGCTGGGGTGATGGCCCGCTGCCGCGCCCCGCCAGCCCTGACGATGAGCTGCCCGGCTTCCTGCGGCTGAGGGCGCGCCGCCACCACCTGCAGCAGCAGGAGCAGCAGCACAGCAGCCAGCGCCAGCAGCGCAGGCAGCAGGAAGCTGCCGCTGCTAGTCCTGCAGTCATGCCCCTCAGCCCTGGTGCTGCTGCTGCAGCCGCCTGTGCCGCTGATGGTGACTGGTCTGATGGGCTGGGCTGGCCCGAGGGTATGCCGCCTGATGGCAGCCAGCCGGGCTTGGCTGGTGGGCTGGGCGATGA…
c10106_g1_i2	#N/A	#N/A		---NA---	286							no IPS match	CGATTATGGGGCTGCAGCTGCAGCCGCCCCTGCGCCTGGTGCTGGCGTGCTCCAGCGCTGCGGCTTCATCAAGCCTGATGCAGCCAGTGACAGTGAGAGCTGGGGTGATGGCCCGCTGCCGCGCCCCGCCAGCCCTGACGATGAGCTGCCCGGCTTCCTGCGGCTGAGGGCGCGCCGCCACCACCTGCAGCAGCAGGAGCAGCAGCACTGGGCAGATGACCACCACCATCCCTGCCATGATCAGCACCAGCATGAGACCAGACAGCATGTGCAGCAGCAGCAGCAG
c10106_g1_i3	#N/A	#N/A		---NA---	1387							no IPS match	TGAAGCAGCAGGTGCTGCAGGAGCTGTGCGCGACGCCGCTGCATCAGGTTATTGAGCCGCTAGTAGAGCAGATGCGGCCCTACCTGCCCCCAGACCTGCAGCAGCAGGAGCAGCAGCACAGCAGCCAGCGCCAGCAGCGCAGGCAGCAGGAAGCTGCCGCTGCTAGTCCTGCAGTCATGCCCCTCAGCCCTGGTGCTGCTGCTGCAGCCGCCTGTGCCGCTGATGGTGACTGGTCTGATGGGCTGGGCTGGCCCGAGGGTATGCCGCCTGATGGCAGCCAGCCGGGCTTGGCTGGTGGGCTGGGCGATGACGAGTATGAGGCTGACAGCTTCCTCACTGAGGGCGAGGGCGAGGAGGAGGGCAGCGACGGCGAGGAGGGGCCGCCAGGTGAGGCTGAGG…
c10106_g2_i1	#N/A	#N/A		---NA---	986							no IPS match	GTCAAGCAAGGCATCAAACATACATTGAGGGCTGTTGCATCATCCGACGTTTAGCTCGACGCGTAAGAGCAGCTGATCACTGCGCGGTTTCAACCTTTTTACATTGTTTTTGTCTCGGTTGCCGTCAATCTTCTGCTCTGCTGAGAGCCTGGTCATCAGCCCAAAAGTGGCCTTCAAGCCGGGGTGCGCTTTCGAGGTTCCGCACTATCAGACAGCCAGGGCAAAACAGCACTGCCAGCACTGCTGCAGCTGCCAACAGCACGGGGCCACACAATCCAGAAGCCAGCTCAGCTCAGGACGCTTTGGGACTGCTATCATCATCAGCAGCAGCAGCATCGCCAAGAGCAGCACTTGAGCACAGCCTGACAGCAGCACACCAGGACCCCGCAGTCTTGCGCC…
c10107_g1_i1	-5.72361	1.8e-18		lipoamide acyltransferase component of branched-chain alpha-keto acid dehydrogenase complex, mitochondrial	735	10	1.78e-29	0.783	5	F:zinc ion binding; F:acetyltransferase activity; P:response to fructose; P:metabolic process; F:dihydrolipoamide branched chain acyltransferase activity	EC:2.3.1	IPR000089 (PFAM); G3DSA:2.40.50.100 (GENE3D); IPR015761 (PTHR23151:PANTHER); PTHR23151 (PANTHER); IPR000089 (PROSITE_PROFILES); IPR011053 (SUPERFAMILY)	GCTGCTGCTGCTGCTGCTGGGTGCATTTGCTGTTCCCTCTGCTGCTTGTTCTGCTCCTGGGGTGCGGATATCTACAAGCGGTGCTCCTACTTTCACCAGGTCTCCCTGTGCGTGGTGCACCTTGACTATAGTGCCTGCATACCTGCTGGTGATCTCTATGGCTGCCTTGTCACTCTGCACCTCACACAGCGGCTGAAACTCGTCAACTACATCACCCTCCTTGACGAACCACTGCATCAGCTCGCACTCGCTGATGCCTTCACCAGTCTGTGCCAAAGGCAAGGAAACTATGCCAGGTTGTGATTCCTCTCCTGCTGGCGCTGGTGATGCCGCTGCATGGAAAGTGCTGCTGCTGAAGCCTGCGTGGTGCTGCAGGTAAGTCCAGGGCCAAGCAGAGAC…
c10107_g2_i1	-2.263	1.75e-05		CCR4-NOT transcription complex subunit 1 [Monoraphidium neglectum]	6270	10	0	0.552	3	F:oxygen binding; P:cellular process; F:heme binding		IPR032191 (PFAM); IPR007196 (PFAM); IPR032194 (PFAM); IPR024557 (PFAM); IPR032193 (PFAM); PTHR13162 (PANTHER); PTHR13162:SF8 (PANTHER); PTHR13162:SF8 (PANTHER); PTHR13162 (PANTHER); PTHR13162 (PANTHER); PTHR13162:SF8 (PANTHER); IPR000971 (PROSITE_PROFILES)	CAGCGGCAGCAGCAGCAGCGCCTGTGCGTTTGCGGCAGTTGACAAGCTTAAGCTGCCGCCCTCGCGAGGCAGCGGGCCCGGGGCGGCCCAGCCCAACATGGGGCCGCCCCTGGCAGCAAAACATAAGCTTGCAGGAGCCATGCGGGAGCTTGGCTACTCCTGCAGCGCCAGTGCAGACACCTTCAAGGCCCTGCTGCAGCAGTACGCAGGCAGGCTTGATGAGCAGGCGGTAGCAGAGGTTTTGGGCCTGCTGGCAGCTACGCATCGTGGCTTAGAGCCAGATGCTCTGGGCCTTGCAGATGCGATGCGTGCAGTGCTCAGCATCAGCAGTCCTGCAAGCAGCGGCAGTGCCAGCAACGCCAACAGCTGGAACGTGCCGGTCATCATGGACGGCATCAA…
c10107_g3_i1	-3.79489	4.27e-14		Os01g0314100 [Oryza sativa Japonica Group]	1777	10	3e-77	0.689	2	F:transferase activity, transferring acyl groups other than amino-acyl groups; C:mitochondrion		no IPS match	AGCAGCAGCAGCAGCAGCAGCTCGACAGGTACAGCAGCAGAGGCATATGACTATGATACTTCCAGCCCAGACACAGACAGCAGCAACGGTGGTAGCGGCAGCGACAGCAGCTCTGTGCTTGCAGCCCCTACTGTACGCCGCCTTGCACGGGAGCTCGGTGTTGACCTGGCGAAGGTTCAGGGCACAGGGCCTAGTGGTAGGGTTTTGAAGGAGGATGTGGAGCGGTTTAAGGCGGGGATCGTCAGCAGCATCGCAGACAAGCTTGTAGATCGTATTGCGGCTAAAGCAGGGCCGAGCAGTGCAGGCAAGCTGTATGCAGAGCTCGGGGATGTAGCAGCAGCAGAAGCAGCGATGACCGCGCAAGACATGGGTGCAAGGCCGGCAGCAGCGGCTGCTGGC…
c10108_g1_i1	#N/A	#N/A		---NA---	331							no IPS match	GTTCGATTCCCGGTCCAGTCAAATTTTTTCCATCTTTTCCAAGTTTAAATTTCTCCTGTAAAGGGGGACTTTTCGTCAACACTAAAACTGTTGATAGATGGCGTTAGTGTCGCGATAGAACACTTCAAAAACCGAAAAGATAGAAAAATTTCGACAAAACAGTCAATGACTGGGTGGTGTAAATGGTAAGCACGTTGCCCCGGATTGGCGAGGTCCGGGTTCGATTCCCGGTCCAGTCAAAATTTTTCTATCTTTTCCAAATTTATCTGATTACCTAGCATGGAATTGCAAAATTTCACAAAAATTAGTAAACCGCATGCGCTTTCGTGAA
c10109_g1_i1	#N/A	#N/A		[Chlamydomonas reinhardtii]	607	10	2.9e-39	0.568				IPR018687 (PFAM)	AGCGCATGCTGTTGTGCCCCATGCCATACCACACCAGGTGCTGCTGCTGCTTCTTTCCAGAATCTTCAATCGCTGCTGCTGTTGGCAGCTGGTGCAGCCAGCCAGGCGTGCAATCTGCTCTGCGCCATAGCCAGCACAGCACATGCTGTTGTGCCCCAAGCCATGTCAACTAGCGCAACGGTCCAGGACCATCCAGTGAGCAGCGCGCAGTTGGTTAAGTCCACTGTGCCATACAGCAGCACACCCATTGCAGCACCCTGGCCCAGGCAGTAGAAAGCCGACCGCCCTATGTTGTTTGGAAGCACAAAGACCTGATTCACTGCAACGATGCATAGCCAGGACAGTAGGGCTGCAACGGCATCTACGTCTGGCTTCAAAATGGGCTTCAGGTTGCTCTGG…
c10109_g1_i2	#N/A	#N/A		[Chlamydomonas reinhardtii]	750	10	1.22e-38	0.568				no IPS match	CATGGCCAACACAGCACAAGCTGTTGTGCCCCATGCCATACCACACCAGGTGCTGCTGCTGCTTCTGCAACTTTCAATCGCTGCTGCTGTTAGCAGGTGGTGCAGCCAGCCATGCATGTAATCTGCTCTGCACCATAGCCAGCACAGCACGAGCTGTTAGGCCCGTGCCATACCACACCAAGTGCTGCTGCTGCTGCTTCTGCAACCTTTAATCGCAGCTGCTGTTGGCAGCTGGTGCAGCCAGCCAGGCGTGCAATCTGCTCTGCGCCATAGCCAGCACAGCACATGCTGTTGTGCCCCAAGCCATGTCAACTAGCGCAACGGTCCAGGACCATCCAGTGAGCAGCGCGCAGTTGGTTAAGTCCACTGTGCCATACAGCAGCACACCCATTGCAGCAC…
c10109_g1_i3	#N/A	#N/A		[Chlamydomonas reinhardtii]	643	10	4.26e-39	0.574				IPR018687 (PFAM)	GCTGCTGCTGCTGCTGTTGGCAGCTGGTACGGCCAGGTGAAAGTTTCACCGTGAAATCACTTCCCAAACAAACTGGTACCACTGCTGCTTCTGCAGCCCTCTCCATCGCTGCTGCTGTGAACACGTGGTGCCGCCAGCCAGGCGTGCAATCTGCTCTGCGCCATAGCCAGCACAGCACATGCTGTTGTGCCCCAAGCCATGTCAACTAGCGCAACGGTCCAGGACCATCCAGTGAGCAGCGCGCAGTTGGTTAAGTCCACTGTGCCATACAGCAGCACACCCATTGCAGCACCCTGGCCCAGGCAGTAGAAAGCCGACCGCCCTATGTTGTTTGGAAGCACAAAGACCTGATTCACTGCAACGATGCATAGCCAGGACAGTAGGGCTGCAACGGCATCT…
c10109_g2_i1	2.68467	0.000429628		---NA---	1191							no IPS match	AGCTGCTGCGGCTGCTGCTGCTTCATTGGAAGAGGAGTTTGCTGACCTGGACCGCATTGATGTTGCGGTTGGTGGTGGCAGAGGTAGTGCTGCTGCTGCTGCTTCTGCAGCGCCAGGCAGCAAACAGCCTGAGCAGCAGCAGCAGCACAGTGAGGATGAGGATGCAGGTACAGAAAACCAAAACCCAAACACGCGCACAGCAGCGCAGCCAGCTGCTGCCAAGACCAAAGGCGGCATGGCCAAGGGGGCTGCAGCTCGCCAAGCTGCAGGGCTGCACCTCCCACCACTGCTGCAGGCGTTTGTTAGCGCAGCAACACGCCAAAAACAGCCTGGGACAGTGCTTACAGACAGATGCATGCAGCTGTCACTTAGCAGCGCACAGAAGGAGGACTGGCAGGC…
c10109_g3_i1	#N/A	#N/A		---NA---	568							no IPS match	GCTGCTGCTGCTGCTGTGAGCCCTCCTGGCCTTCTGCAGCATCCACCTCATCAGCCTGCGCTGCAGCAGCAGCCAGCAGCGGCAGCCACTGCTCCACCTGCAGGCCTGCAGCAACGCCAAGCACTGGCACATTGCGCATCCCTGCAGCAGCTCTGCCACCTGCCTGCTGGTCTCCCAGCAGTGCTGACAGCAGTACAGGCAGGTCCTGCTTGAGGGCAGTGCCAGCTGCAGCCAGAGGTGAGGTTGTCAGCGCCTCTAGCCACAGCAGCAGCCAGGCACTGAGCCGCTGCTGCACAGCAGGGCTGCTAGGGGCTGCCAGCAGTGCACGCAGCAGCTGCGTGTTCGCTGCCAGTGCTCCCTTCAGTGCATCTGCATCCTCTGCTGTATCATCATCAGCAC…
c1011_g1_i1	#N/A	#N/A		---NA---	219							no IPS match	GCAGCAGCAGCAACAGCAGTGACACAGCAGCTCAGAAGCAGGCGGTGTCATCTGACGTGTATGCTGAGCTCAGCCGTAGTAGCCAGTTGTTAGTGTTGGTAGCACTTGTGCGGCTGGGCAGGCATGCTGATGTGTTGCAGCTGCTGCAGCAGACACAGCAGGGGCTGCAGCAGCTGCCAACGCTGATCAGCGTATGGGCCGCACAGCAGCAGCAGCAGC
c1011_g2_i1	#N/A	#N/A		---NA---	366							no IPS match	GCTTGCCAGAGCAGCAGAAGCAGTGCCTAAGGGCCCACCGGCAGTCAAGCTGCCTTTCAGTCAGATGCTCAGCTGGCTGCAGCAGTTGGGGCGGAAGCAGGAACAACCAGCAGCAGCATTTGCTGCATTGCTGCAGCAGATGCTGTCTCATACACTTACCTTTGAAGTGCCCCGCAAGCAGTCTTGGCAGCTGTACCAACTGCTGCTAGAGCTTCAGCAGCAGCCAAGCTGGCAGCAGCTGGGGCTTACGGGCCTGACTGCAGCAGCCTGTGATGCACTTATTCAGCAGCAGCGGGAGCCAGCTTGGTACGGCACAGGTGCTAGCAACGTGCTGCAGCTGCTGCAGCACGCAAGCAGCAGCAGCAG
c10110_g1_i1	-2.64267	0.000522806		hypothetical protein MNEG_1406 [Monoraphidium neglectum]	1126	4	2.22e-47	0.58	3	F:copper ion binding; F:oxidoreductase activity; P:oxidation-reduction process		no IPS match	GCTGTAGTGCAGGCAGCACCACCCCGTAATCAACCGCCAAGCCATGATATCGTACCATTGCTGGGTCAAGACAGCACAGTCACAGCCCCAGAATCATCATATCTTTGAGCCGCACGCTTGGGCCATATAGCTTCCTTGCATCACACCTCTGTGATGATCATTGCATCAATAAAATAGTCATGCTCGGTGAATCCTGTACGCGCCTTGCAAGCTCAATCAATTGAGCTCAATCGATTGAGGATGTCCTCAAAAGCCCTGTAACCTCTTCCATCACTCTTCCATCACAGCATCCATCATGCTCTTGTTTACTCTGCATTTGCCATTGAACAAGACCCTGGCTGAACTGCCAGTGCTAGCGGCAGCAGGCAGGGCCCAAGAGGAACATGCCAGCTGGCCACT…
c10110_g2_i1	#N/A	#N/A		copper oxidase [Arthrobacter Soil762]	1372	10	4.36e-54	0.505	3	F:copper ion binding; F:oxidoreductase activity; P:oxidation-reduction process		no IPS match	CTTTAACCATTTTAGGTTTCAACCGTTCATCAGGCTGCTACGAACGCCTGTAAGAGCGTACGTGAAAGCAGTCATCGCCACATTGGTTTTGGTTTGATAATATATCAAAGCAGGTGCTGATCACAGCGCTGCTCCTCTTGCCGTGGCGAAAACCTCTGCATGCTGAGAACACCGTGCAATATGAGTGCACATCTGGCCCTGGTAATTTTGTTGACAAGCGGAGCCCTGATCGCTGTGTGCAGAGCAGCGGAGCTACGCAACACCTACAACATCCCTGTTGGGCAGCCCCTGGAGCAGTCCCCTGGCTACTCCCTGCTGCTGCCAATGCAGCAGGTCAGCGGCATCTTAATCACACAGGCACCCGTCACATGGAAGTTGAGGGACGCCAGCGGCCTGCAG…
c10110_g2_i2	#N/A	#N/A		hypothetical protein CHLNCDRAFT_137304 [Chlorella variabilis]	658	2	2.51e-15	0.6	3	F:copper ion binding; F:oxidoreductase activity; P:oxidation-reduction process		no IPS match	AGCAGTGCTCCCTCTGGAGCGGAATGAATGCATACCTTGGTGAAGCAAATGATTTGTTTGGCTTCTGCACCGCACGCGACTGTCACTTGCCTACACCCTTTGGCCCTTTCACACATTTGCTGCTCTGCTGCTGCTTCGCTGCCGCAGCCTGTGATCAGCATGGCTGAGGGCGTGTGGTACCGCTGGCGCATGCTGTACAGCGGGGCCAAGGGATGGTCCACCTTCCGCTTTGTCGACATGAACGGGCAAAACAGCCAGCAGTGCGAGTGGCTGTTGATTGCTAAGGACGGTGTGTACTTGATGAACATTCCTCGCAAGGTGGAGGCTGTGCTTATGGCATCAGGCAACCGCCTGGAAGCGCTTGTGCGCTGCAGCCTGCCTTCTGCCTCAAGCAGCAAT…
c10110_g2_i3	#N/A	#N/A		---NA---	415							no IPS match	AGCAGTGCTCCCTCTGGAGCGGAATGAATGCATACCTTGGTGAAGCAAATGATTTGTTTGGCTTCTGCACCGCACGCGACTGTCACTTGCCTACACCCTTTGGCCCTTTCACACATTTGCTGCTCTGCTGCTGCTTCGCTGCCGCAGGTAATCACGTTGACTGTAGCTAATGGCACAATGATTGCATGCACTGCATTTCAGTAACATTATGTCTCGTGATGCCAGCAACAGCGGCTGTTAGTCTGGCAATGCCGTTGATCCGGCCCGCCCTGTTGCAGGATGTGCTCAGCAGCAGCCAGCTGACACCTTCACAGGACTGCTACATTACGTGCCACATCTGGTATGCAGCAGACATGCGACCCTTCGTATTCTGCAATGCAAGTAAGTCAATGGATGCAT…
c10110_g2_i4	#N/A	#N/A		[Chlamydomonas reinhardtii]	1548	10	1.01e-80	0.442	4	F:copper ion binding; F:oxidoreductase activity; F:metal ion binding; P:oxidation-reduction process		IPR008972 (G3DSA:2.60.40.GENE3D); IPR008972 (G3DSA:2.60.40.GENE3D); IPR008972 (SUPERFAMILY)	ACGATGTTGCGGATGTGAAGATGCAGTAACCTATCAGGTCGTCCACACAGCAGCACTTTGCAAGTTTACGTGCCTTGCCCGATCACCTCTGCATGCTGAGAACACCGTGCAATATGAGTGCACATCTGGCCCTGGTAATTTTGTTGACAAGCGGAGCCCTGATCGCTGTGTGCAGAGCAGCGGAGCTACGCAACACCTACAACATCCCTGTTGGGCAGCCCCTGGAGCAGTCCCCTGGCTACTCCCTGCTGCTGCCAATGCAGCAGGTCAGCGGCATCTTAATCACACAGGCACCCGTCACATGGAAGTTGAGGGACGCCAGCGGCCTGCAGCTGCAGTTCACCGCCCCCAGCTACCTCACCGGCTCAACAAAGCTGCCCTACGCATTCGGCCCCACGC…
c10110_g2_i5	#N/A	#N/A		copper oxidase [Arthrobacter Soil762]	1305	10	2.61e-54	0.505	3	F:copper ion binding; F:oxidoreductase activity; P:oxidation-reduction process		no IPS match	ACGATGTTGCGGATGTGAAGATGCAGTAACCTATCAGGTCGTCCACACAGCAGCACTTTGCAAGTTTACGTGCCTTGCCCGATCACCTCTGCATGCTGAGAACACCGTGCAATATGAGTGCACATCTGGCCCTGGTAATTTTGTTGACAAGCGGAGCCCTGATCGCTGTGTGCAGAGCAGCGGAGCTACGCAACACCTACAACATCCCTGTTGGGCAGCCCCTGGAGCAGTCCCCTGGCTACTCCCTGCTGCTGCCAATGCAGCAGGTCAGCGGCATCTTAATCACACAGGCACCCGTCACATGGAAGTTGAGGGACGCCAGCGGCCTGCAGCTGCAGTTCACCGCCCCCAGCTACCTCACCGGCTCAACAAAGCTGCCCTACGCATTCGGCCCCACGC…
c10111_g1_i1	-3.83024	3.63e-08		Ald5 NAD-aldehyde dehydrogenase [Candida orthopsilosis Co 90-125]	1606	10	0	0.886	2	F:aldehyde dehydrogenase (NAD) activity; P:oxidation-reduction process	EC:1.2.1.3	IPR016162 (G3DSA:3.40.605.GENE3D); IPR015590 (PFAM); IPR016163 (G3DSA:3.40.309.GENE3D); PTHR11699:SF211 (PANTHER); PTHR11699 (PANTHER); IPR016161 (SUPERFAMILY)	ATCCAGTATAAATATCTCTTTTTAATAAACTATATAGAAACTACTATAACAATAGACTAGAACTTTGTGTTCAATCTGATTCTCACAGCTTTAGTTTGAGTGTATTCATGGAACACTTCTTCACCCATTTCTCTACCAATACCAGAAGCACTGAAACCACCAAATGGAACCATTGGGTGGAAATCATTATAAGTATTGACCCAGATAGTACCAGCTTTGATCTTGCTTGAGACATAGATACATTTATTGACGTCTCTTGAGTGAACACCAGCAGCTAAACCATATTCGGTGTTGTTGGCCAACTCAATTGCTTCATCAATGGTATCAAACTTGATTAATGTAACAACTGGACCAAAAATTTCCTCCTTAACAATCTTCATGTGACCAGCAACATCTCCG…
c10112_g1_i1	#N/A	#N/A		---NA---	470							no IPS match	AGCAGCAGCAGCAGGAGGCAGCAGCGGGGAGCGCAAAAGCAGCAGCAGGGACCGCTGTAAGGACCCGCGGGACAAAGACAGGGACAGGGAACGCCGCGAACGCAGCAAGGAACGCAGCCGGGAGCGCAGCAGCAGCAGGCGAGCACGCGATCCTGACGGGCAGCAGCAGCAGCAGCGAGATCGCGAGCCTGGCCGCTCCCGGCAAAGCAGCAGAGAGCGGTCCGCAGCAGCAGCAGTGTCTGATCGCTACCAGCGTGGCAGCGACAGCAGCAGGCAGTACGATCGGGAGCGGGAGCGGGACAGGGACAGGCAGTACGATAGGGACAGGGAGATGCTGCAAGATCGGGACAGGGAGAGGGAACGGGACAGGCGGTACGGCTATGAGCGGGACAGGGACAG…
c10112_g10_i1	-7.28829	1.13e-05		---NA---	271							no IPS match	GCTGCTGCTGCTGCCGCTGCAGCTACTGCTGCTAAGTTGCCCGAGCCAAACCTGCCTGTTAGGCTGTTGCTACTGGGGGGTCGCGGCAAACCTGCCCTGCTGCTTGGCGCAGGAGGGGGTAGCGGCGAGGGGTTGCTGCTGCCCCCACCAACGCCACCTGTACTGCTTACTGGGCTTCCTAACACGTTGAGGAATGGCCCAGCAGATATCTGCTCCTGCAGTTGCTGTAGCTGCTGGTGAAGCTGCTGCGATGACTGCTGCTCATCCAGCC
c10112_g2_i1	-3.67409	6.62e-05		---NA---	300							no IPS match	CTGCTGCTGCTGCTGTTGAGGCTCCTGGTGCCGGCTGTGGCACTGGTTTACCGAGTGGCAGCTTGAGTGCGGCGTCTGCTGCTGGGTGCTGCTGCAGCACCTCTAGTAGGGTGCACACCAGCTCCTGCTTCAACGTGGCAGGCAGCTGAGCCCTTGCGGGTGCCGGTGTCTCCATCCACTTGGGCAGTGGGATAGCTGCCAGGCCTGTTGTTGCTGCTGTTGCCAGCGCTCCCCCCATGTTGCTGGCCAGCGCTGCTCCGCTGCTGATCATGCCCTTGGCGCTCTTCATCAGCTTTAGCT
c10112_g3_i1	#N/A	#N/A		---NA---	674							no IPS match	GTTGCTTTCACTAATTTTGAGATGTCACGAACTCTCTTCACTCCCGCACCTTCAGAACTTTCCGTAAGCCTGCAACTGCTACAGCGGGATCTCGCACCGCACAGACTCAGCATAGCAATTGATGATTGCAAGAATAGTTTTATTGCTGCTTAGCAGCCTGCTTTCGGCCCGGCAGTCTGCTGCCTTTGATGTTCAAGCTGCAGCTGCCACCCTTGGTGTCACCCCGCAAGCTGTCCTGGATGCCAGCTCTGCACTGGGCAGGACGCCCGAAAGCGTCGTTGACATCCTCACAAGGGACAGCAAGTCTGCTCGACTGGCTCCTGGGGGATCCTGTATGCCTGCAGCATGCGCCAAGATGCATTCAGCCCTGATGATCCCAAACATGACAACCCTGATGAA…
c10112_g3_i2	#N/A	#N/A		probable Chi [Microcystis aeruginosa NIES-843]	1566	3	1.81e-12	0.4667	1	F:metallopeptidase activity		IPR024079 (G3DSA:3.40.390.GENE3D); SSF55486 (SUPERFAMILY)	GGTGTTACAAGCCAGTGCTGCGCCGCGCATGCTTGCAGGACATGCAAAGAGGATCAGTGCCTCTTGTTTCGCCTGCAGGACAAGAATAGAGGTCATGTACTGCTGTGCTGTGCACGCTTGCAGGACAAGCAAAGAGGACAAGTGCCTCACTTTTCGCCTGCAGGACACGTTTAGAGGTCTTGTACTGCTGTGCTGTGCATGCTTGCAGGACAAGCAAGGAGGACCAGTACTACGGCATACGCGTCTGTGTTGGAGGCAGCTCCCTGGACTGGTTTGAGACAGAGCCCTTTTTGAGCACCAGTGGTGTTGCCTGGCAGGACTCGTTTGGGAAGATCAACTCAGACAACCCGGCTGCAGTGCAGAGGGACATCTTTGCGTTCTCAGAGATGACGCATGTGT…
c10112_g3_i3	#N/A	#N/A		probable Chi [Microcystis aeruginosa NIES-843]	2009	3	2.81e-12	0.4667	1	F:metallopeptidase activity		IPR024079 (G3DSA:3.40.390.GENE3D); SSF55486 (SUPERFAMILY)	GTTGCTTTCACTAATTTTGAGATGTCACGAACTCTCTTCACTCCCGCACCTTCAGAACTTTCCGTAAGCCTGCAACTGCTACAGCGGGATCTCGCACCGCACAGACTCAGCATAGCAATTGATGATTGCAAGAATAGTTTTATTGCTGCTTAGCAGCCTGCTTTCGGCCCGGCAGTCTGCTGCCTTTGATGTTCAAGCTGCAGCTGCCACCCTTGGTGTCACCCCGCAAGCTGTCCTGGATGCCAGCTCTGCACTGGGCAGGACGCCCGAAAGCGTCGTTGACATCCTCACAAGGGACAGCAAGTCTGCTCGACTGGCTCCTGGGGGATCCTGTATGCCTGCAGCATGCGCCAAGATGCATTCAGCCCTGATGATCCCAAACATGACAACCCTGATGAA…
c10112_g3_i4	#N/A	#N/A		probable Chi [Microcystis aeruginosa NIES-843]	1318	4	1.8e-13	0.475	1	F:metallopeptidase activity		IPR024079 (G3DSA:3.40.390.GENE3D); SSF55486 (SUPERFAMILY)	CAGGTGTCAAGTGCATGCTCATGACAAGCAAGGAGGACCAGTACTACGGCATACGCGTCTGTGTTGGAGGCAGCTCCCTGGACTGGTTTGAGACAGAGCCCTTTTTGAGCACCAGTGGTGTTGCCTGGCAGGACTCGTTTGGGAAGATCAACTCAGACAACCCGGCTGCAGTGCAGAGGGACATCTTTGCGTTCTCAGAGATGACGCATGTGTACAACCACATTCCTGGAAGGCCGGGGTCCCTGGTAGCCATCGCACAGACAATCTCACACGAGGTGGGACATACGCTTGGATTGGGCCATGATGGTGCAGCCAACGCTGCTAACCAAACAAAGTGCCAGTATTGGGGTGGTGATGGAACGTTTGGTCCGATCATGGGTTCTGCAGGAGTCAGCGAAT…
c10112_g3_i5	#N/A	#N/A		---NA---	1170							no IPS match	GTTGCTTTCACTAATTTTGAGATGTCACGAACTCTCTTCACTCCCGCACCTTCAGAACTTTCCGTAAGCCTGCAACTGCTACAGCGGGATCTCGCACCGCACAGACTCAGCATAGCAATTGATGATTGCAAGAATAGTTTTATTGCTGCTTAGCAGCCTGCTTTCGGCCCGGCAGTCTGCTGCCTTTGATGTTCAAGCTGCAGCTGCCACCCTTGGTGTCACCCCGCAAGCTGTCCTGGATGCCAGCTCTGCACTGGGCAGGACGCCCGAAAGCGTCGTTGACATCCTCACAAGGGACAGCAAGTCTGCTCGACTGGCTCCTGGGGGATCCTGTATGCCTGCAGCATGCGCCAAGATGCATTCAGCCCTGATGATCCCAAACATGACAACCCTGATGAA…
c10112_g4_i1	#N/A	#N/A		---NA---	534							no IPS match	GCCTTAAGTAGCATTGCCAGCACACGGCCTGTGCCAGAACTGCACACAGGTCCAGAAGTGCAGCCAAGTGCAGATGTCAGCAGCAGTTGTAGCAGCAGCCTGCATGAATGGGGCGCCACCAGCAGCAGCACAGGAAGCAGCAGCAACAAACCGTACCCACCAATCGCATATCCTTCAAGCAGCAGCAGCACTGCTGGTAGTGAAGTGGGCAGTTTGGAGGGAGATGCGCATGCAGTTGCAGTGCTGCCTGCAGGGGATTTACATGCTGCAGGAGAAGCGGCTGTTGCAGCAAACCAAACAGAAAAGCAGCAGTATTCTCATCGTATTTACAGCTGCCAGCACCACCATCAGCATCAGCAGCGCCAGCAGCAGCCTGGGCTCAAACTGACCTGGCGCAGC…
c10112_g5_i1	#N/A	#N/A		---NA---	1024							no IPS match	GCAGCAGCAGCAGCAGACGCGGCCATTGCTGACTCAGCAGAGCTGTCACACGCAGCAGCTGCAGCAGAAGTTGCTGCAGAGTCAGATGGTGAGTCAGCTTCTGCCGAGTCAGTAGAGGGAGAGCTAGTGACACATGGGGAGGAGGCAGAGGAATGGCTGCTGGCTGCTGGGCTTGATGACGAACAGCCTGCTGCTGCTGCTGTTGATAAGGCGGCAGCAGCAGCAGCAGAGCTTCAGGCTGCTGTCCAGTCTGACCAAGTCAAGCTGACACGTGCGCGTGACGTTATCACCAAGCTCAAGGCAGAAAAAGTTACTCTGGCAGAGCAGCTGGCAGCAGCACAGGAAGCAGCAGCAGCGGCAGAAGCTGCAGCACGGACTGCAGGCGGCAGCAATAGCAGT…
c10112_g6_i1	4.61508	1.25e-08		---NA---	1100							no IPS match	TTGTGGTCTTGAGCTTACCAAGTTTTTTGAACAAACCTTCTAGGGTGCCTGAAAAGACTCTCAGTGACTGAATGTCCGCGAGTGGCACTTTGCCAGCAGCCTGCTGTGCTATTCAGTTTTACATGCAGCTGTACACACCTTATGCACAGGCATGAGCACCTGGCTGCTCGCAAAAATCAGCAGCACCAGATGCCACTGCTGTGCATAATCCAACATTGCCGCCACCACTCATTGTAGCACAGCGGCGTCTGCAACGCCCAACTCTAAACCGTCGCCAGCAGCAGCCTCTAAGACTGTCACGTGCCCGGCAGGGCAGGTGGCACTGCCTGCCACGGTCTCTCCTGCCACACCACTTGTCACATGGCAGCAGCATGTACAGCTTGGAGCTGTGGCAGTGCC…
c10112_g7_i1	#N/A	#N/A		---NA---	565							no IPS match	AGCAGCTGCAGCAGCTGCTGCCACTAGCTTTAGCCCGCAGAAGGCTGCAGTAGCAGCAGCAGCAGGAGAGCAGGCTGTAGCACGCACGAGCTCTTTGAGGTCTGCTGGTGGCAGTGCTAACTTATCTGCAGCAGCAGCAGCAGCTTCCTCTGAGATCTCACCTGTCAGGAGTCACTCCCCTGGAACCAGTGCATCTGGTTGTGCTGCACTAGCACGTGAAAACTCCCGGGATGCTACTGCTACTGTTGTTGCTGCTGTTGCTGCTGGTCAGGATGCAACAGCACAGCAGCTGGCTGGCGGCAGTGGAGGGCTAGCAGGCAGGCAGGGCGTGGTGCGGCGGGAGCGTGCAGCAGCAGCAGCGGGTGCTGTTGCAATCGATATTGAGGCTGGCGTTCCACC…
c10112_g8_i1	3.95738	1.02e-12		---NA---	1428							no IPS match	TTTTGATGATGATGATGATGACACCAGCATCAGTCAGGTCACAGCAGAACAAGGGAGCAAACTTGGTGAAACACATGCAACCTACTGTTGTTTCTTGCTTTTCACACGCTGTGTCAACTACCCTAAACACGCCCTGTGTCAGGGACGTGCAGCGTCAGGAGTCAGTTGCTAACTGCCTAAATCCTGCTCTGGCTGCTGAATGCCAATGGCTCCGACAACTACCATGTCAAGCGCTGCTTTCAAAAAAACATGCCATGCATCAAGTAGGAATCAAACAGTCTATACAAGCTGCGCATACCCTGCAAGAGCCATACACACATGCGTAACAGCACTGTTGGTCCTTTGATGTGCAACCTACATGCAGCTGCATGTACTTACATGCATTGAAATGAGTGCAGA…
c10112_g9_i1	-2.92378	4.68e-05		---NA---	546							no IPS match	GCTGCTGCTGCTGCTGCAGGCACACTCAGCCCGTCTGCAGCAGCAGCAGCAGCTTCTGCAATCTCCCCGTCCTCCAGCACCTCCCCATCCTCAACCTCGTCTGGAGAGGGCTCCTTACGCTCTTTGTGGCGCTTGCGGCTGCGCTCGCGAGAGCCAGAGCGCTCTCTGTGATGGCTCTTCTTCTTGTGCTTGCTGCTGCTGTCATGCTTGTGCCGCGATGGTTCCTTGCGCTCCTCGCCACGGGTCAGCTCGTAGTCTTCAGGATCATCGGCAGGCAGATAGCGGTCCTCAAACATGAGAAGAACAGGATACTAGAGCAGCTGGCAGTGCAGGAACCTGCTGCTACTGCTTCTAGTGCACAGGCGCGACGCTGCTGCGTCACCAGATACGCCAAAAGAC…
c10112_g9_i2	#N/A	#N/A		---NA---	396							no IPS match	GCTGCTGCTGCTGCTGCAGGCACACTCAGCCCGTCTGCAGCAGCAGCAGCAGCTTCTGCAATCTCCCCGTCCTCCAGCACCTCCCCATCCTCAACCTCGTCTGGAGAGGGCTCCTTACGCTCTTTGTGGCGCTTGCGGCTGCGCTCGCGAGAGCCAGAGCGCTCTCTGTGATGGCTCTTCTTCTTGTGCTTGCTGCTGCTGTCATGCTTGTGCCGCGATGGTTCCTTGCGCTCCTCGCCACGGGTCAGCTCGTAGTCAAACACTGCAAGCTAGTGCTCCCCGGAACAAGCACCAACTAGGTAGATGTGGCGGAGGTGCGAAGTGTGAGTGCGTGTCTCGCCACTTGGCTCGACTCCCATAAGCTTTGGCTATGAACCTTACCACACACCATCATTG
c10113_g1_i1	-5.65043	2.48e-16		---NA---	930							no IPS match	TCTCAAGTAAGCAGGGACACACCCCACCGCGCCACACTACCATCACCACGCCAACATATTAGATAAGATCGACCCCGTCTGAGCTGCGCTGTGCTTCGCGCTCAAGTCACGTCGCTGGCTGGTGATTTCTGTCCCTGCTTACTTGAGAACACATATACTTCAGTACTCCAAGCCCAGTGGTTTATAGCCGAGAGCAGGCTGGGACGTAGGAGACACCAGTTGCTGGGGGAGACGTCAGCACTCTCTTAGCCCACCAGCTTCTCCATGTCTGGCAGGGCACTGGCCGTTCACTCAAATGGTCTCTGCTTGTCCAAACATACAAAATGCAGTGTGCTGAAGCTCTGTAGCGGTGTCAGGGGACGGGCTGGTGCGGGTCACACGCGGCAATCACCTTCCAGC…
c10113_g10_i1	-5.63119	1.69e-09		---NA---	252							no IPS match	GCAGCGCCTGCTGCTGCTGCTGGTCATGCTGCTGCTCAATGGCATCTAGCAGCGGGTGTGCACTCCTGCTGGTGCCTGCAGGAGTGTCCCGCACCGTAGGCATCACAGCATCTGCCACTGCAGCACCGCTGCACAGTGCTGCAGCACCTCCAGCTGTGGCCATGCTGCCCGCCTGGGACCAGGCACTGCCGCCGCTGTGCATGATATGTGCGCTGGCGGCGGCTGCGCGCTGCTGCAGCTGCTGCGCCTGCT
c10113_g11_i1	7.46224	5.55e-06		---NA---	650							no IPS match	AGCAGCTGCTGCCCCTGCTGCTGCCATTCCTGCAGTTGCATCCCCTGCACTGCCAATGGCTTCTTCCCACTCTGTGCTGGTGCGGGTGTTGCCTATAGGCCTGGCGCTGCTGCTCATGCTGAGCCGGCTGGCCCCAGTGGTGCGGGTGCTGCGAGCTGAGGGGGCCACAGAAGGGCCAACAGGGCATGGGACCAGTTCTCCATTTTGTCCAATCATCAGCAGTGGGCCTTGATGTGTTGTTGCTGGTGGCAGCCCAAACCGGCCACAAGTGGTTGCAGTTGAGGGTGCTTGCTGCTGGTAGGGCGATGTTGGGCTAACCAAACTATCAACTGTCTGCGACCTGCTGATCCTGACACCAACTGGCTGCTGACAAGCACCAGCCCCTGGCCACCACTGCGC…
c10113_g11_i2	#N/A	#N/A		---NA---	721							no IPS match	AGCAGCTGCTGCCCCTGCTGCTGCCATTCCTGCAGTTGCATCCCCTGCACTGCCAATGGCTTCTTCCCACTCTGTGCTGGTGCGGGTGTTGCCTATAGGCCTGGCGCTGCTGCTCATGCTGAGCCGGCTGGCCCCAGTGGTGCGGGTGCTGCGAGCTGAGGGGGCCACAGAAGGGCCAACAGGGCATGGGACCAGTTCTGTAGCAGCAGACAGGCAAGAATCAGAGCTGAATGGGCCAGGGCTGGGCTCAGAGGGCAAGGCCCCAACTCTCCATTTTGTCCAATCATCAGCAGTGGGCCTTGATGTGTTGTTGCTGGTGGCAGCCCAAACCGGCCACAAGTGGTTGCAGTTGAGGGTGCTTGCTGCTGGTAGGGCGATGTTGGGCTAACCAAACTATCA…
c10113_g12_i1	#N/A	#N/A		---NA---	363							no IPS match	GCTGCTGCCATTGCTGCTGTCTGTTGTGGTGGATGAATGTGAAGTGCAGAGTGGGCTGGAGATGCTGGCAGTGCTGCATCTCGCAGAGACTGCACTGCAGGCCCTGCTGCTAAAGCATCAGGCAGGCTGGAGGTAGGCAGCAGCTCCTGATGCTGCATCCCAGCATTGCTCTGTTCAGGCGACCCTGGCATATGTGTCATACCTGAAGGAGCAAGCTGTGAAGGAGAGGTAATGCAACCTCTGCTGTGGGGTACAGCAGTGCTGGTATTCATGTATGGCCGGGCATCATTGGCCCTTGCATCAGTAGCAGAGCCTACATCAGGCACCTGTTGGCTGGCAGCTGGCAGGTCGCTGCTGCTGCTG
c10113_g13_i1	2.77649	0.000290315		---NA---	234							no IPS match	CTGCTGCTGCTGTTGCTGCCGCTGGAGCTGCAGCGTGTGTTGCAGTACGGCCGCTGCTAATGCCAGCTGCGCGTGCTGCAAAGCTGCCTGCATCCCATGTGACACTCTTCTTCACACCTCTCCTCCTTGGACCTTTGCTGCCAGCAACAGCTGCATCACTGCCATGACCCATGCTGTGCTGCTGCTGCCATGACTCTGGACACCTTCACTGCAAGCTGTTTGATCAGCTGTCTC
c10113_g2_i1	2.8794	0.00189562		---NA---	1181							no IPS match	GCTGCTGCTGGTGGTGGTGGTGGCGCATACCCGCTGTCACCTCTATCACGCCTGGGCAGCCTTGTTGGGGGCATGTGGTCACCTAGCAGCAGTCATGTCAGCCACAACAGCAACCACAGCCCGCACAACGTACAGCACAACCCAGAAGCACAGCATGTGCAGCATTGTCATGTTGAGCCTGCTGCAGCAAATGGTGGCGGCTCAGAGCGGCTGCTGCTGCCGCTGACTGGCAACCTGCATGTGGATGCAGCACTGCCAGCACTCAGCCAGGAGGCAGCACTGCAGGGCGAAGTAACCCATCCCTCTTTCCTCAACTCCACTGGCACTGCCACGGGCCTGAACAGTCATCAACAGCTGCTAGGCCGCAGCTGCTCTGTCAGTCGTGGCTGGCAACCTAGC…
c10113_g3_i1	#N/A	#N/A		---NA---	271							no IPS match	CAGCAGCAGCAGCAGCAGCGGCGCGGTGGCTTTGCTGGTGGCCGTGGCTATGGAGGCAGGCAGGGACAGCATATGGGTGCTGGCCAACACGTGGCTGGCCACCCTGGTATGCAGCAACAGCAGCAGCAGTATGCAGCAGCAGGTGGAGGCAGGGGCGGTGCTGCGGCTGGCGGCTATGGCGGCATGCAGCAGGGGCAAGCAGGGCACCACATGCAGCAGCACGCGCAGGGCGGGCATCAGATGCAGCATCAGCACCAGCAGGGCGGGCGGG
c10113_g4_i1	4.96442	1.72e-11		---NA---	306							no IPS match	CTGCTGCTGCTGCTGCTGTGCTTCAAACAGTTGTCCCGCCTGCAGCAGCGGCGGCACTGCCTCTTCCACTTCCCATGCATCCTCAGTGCTCAACACTCAAGCAGGCAGCGTAGTCGCAGTGCCCAACTCTTCAACTTCTCCTCCTACTGCTACTGCTGCTACAGCAGTTGATGCTGCTTGCGCTTTCCTAGCTGCTGCTTCTGCATCAGCGGGCAGCTGAATGAGCCGCAGCGACTTGCCCTCCTTCACTGTTGCAAGCCCCGCAAAGTAGCCCAGCACCAGACCATGCTGCTGCTGCTGCTGCTG
c10113_g5_i1	-5.32323	4.36e-10		---NA---	416							no IPS match	GCCAGTTTGCTTTTTTCTTCGAGATCGCTGAAAGAACTGTCAGTTTGCCAGGTCACCCCGAAGCCACCTTTCACACACTCTCACGACCTCAGCAGCATTTGCACTCACCAGCACTACCTGCACACTCATTGTCAAGCGATAAGTGCAATCTACACATCATCCGTACGCAACCTCAGCATCAGCTCCTTCTTGGCGCAGCTCAATGAGCAGCACCGCTCTCGCTAGAACCCATCCTTTTAGTAGGCACAAACCTCCAGAGTTCACCTGGTTTCGCAGCAGTAGTAGTTCTCAACGCCAACAGCAGTGCTGTTAGTGCACACCGGCTCCATGGCTAGGTGCAGCAGGGCCAGCACGGCGCAGAGGGCGTGAAAGGGTAGCAGTGCTCGCAGCCGCCCTCAG…
c10113_g6_i1	1.97922	0.00232813		---NA---	899							no IPS match	GCAGCAGCAGCAGCAGTAGCAGAGGCAGCAGCGGCAGCAATGGTGATGGCAGCCGCAGTGGCAGTGGCAGCTGCAGTGTGGCCAAGGATCCTGGGCTGCAACAGAACCCACAGCAGCAGCAGCAGTGGCAGCTACAACAGCAGGCCAGCATAGCAGAGCACACTTATGGGGGCAAGCATGCAGTGGTGCACCGCCTGCCACGAGAGGCCATGCTGCCTGCAGCCATCTTGAAGGCTTGCAAGGAGAAGCGGGAGTGATGCACCGGGTCAGCATGAAAGTATGGCGAGGGTTGACCAGCGCTGCTGTGGAGCTGCTAGCATTAGTGCGGGTGCATTCATTGCCAGCCTAGTTAGTGATGAGCTGCAGCATACTTTGGCCGGGGCTATCAGCTGGTATGGA…
c10113_g6_i2	4.27561	6.1e-08		---NA---	374							no IPS match	GCAGCAGCAGCAGCAGTAGCAGAGGCAGCAGCGGCAGCAATGGTGATGGCAGCCGCAGTGGCAGTGGCAGCTGCAGTGTGGCCAAGGATCCTGGGCTGCAACAGAACCCACAGCAGCAGCAGCAGTGGCAGCTGTAGAGTGCTTGCAGGTCAGGCAAGCCCTAGACAGCAAGCAGCACTGCATGGAGGCAGTAGTGTGGTGCCGTCAACTGGCACAGTTTCTGCACAGAGTCGAGGCATGCCGCGGCGTACCTTCAGCATGAGGCACAGCAGCAGCATTGATGACAGTGAGCTGCAACCTGCAGCTGCACTAGGGGTGCAGGCAGCTCAAGTTGGCAGGGACGTTACCAGCAGCGTAAAGCAAAAGTGGAGGAG
c10113_g7_i1	-5.11761	1.84e-11		MFS family transporter: phosphate sugar [Monoraphidium neglectum]	662	10	6.16e-47	0.682	4	P:transmembrane transport; F:transmembrane transporter activity; C:integral component of membrane; P:anion transport		IPR011701 (PFAM); G3DSA:1.20.1250.20 (GENE3D); PTHR11662 (PANTHER); PTHR11662:SF226 (PANTHER); IPR020846 (PROSITE_PROFILES); IPR020846 (SUPERFAMILY)	GCAGCAGCAGCGCCAGCAGCAGCCCCAGTCACTGCCAAGAAGAACCGTGACTGGGTGAAGGTGGTTGGCGTGTGTGCATTTGCAGCCATGCTGTGCTACTTGGACCGCACCAACATCAGCACAGCCATTGTGCCAATGGCAGAGCAGTTTGGCTGGGACAAGCAGTTCTGCGGTGCAGTGCTGTCAGCGTTCTTTGCAGGATATGGCGCAACACAGGTGCTGGGTGGCCAGTGGTCAGACAAGTACGGTGGCAGCGCAGTGCTTGCAGGAGGGCTGGCGCTGTGGTCAGCTGCTACAGCGCTGACACCATTGGCAGCAGCATGGGGCACAGGGCCGCTGCTGGCGGCACGCACACTGCTGGGCATGGGACAGGGAGTTGCATTCCCCGCAATGCACGCA…
c10113_g8_i1	-4.25318	1.05e-11		[Physcomitrella patens]	1267	10	0	0.854	2	P:phosphorylation; F:kinase activity		IPR003594 (SMART); IPR003594 (PFAM); IPR018955 (G3DSA:1.20.140.GENE3D); IPR018955 (PFAM); IPR003594 (G3DSA:3.30.565.GENE3D); PTHR11947 (PANTHER); IPR005467 (PROSITE_PROFILES); IPR018955 (SUPERFAMILY); IPR003594 (SUPERFAMILY)	CAGCAGCAGCAGCAGCAGCGCCCACCCCCGCCTGCATGGCCGCGCAACCCGTGTATAACGCAGCAATGTCGGCAGTTTCGTCTGCTGCTCGGCTCGCAGTGCGTGCCGCAGCAGCAGGCTCGCTGGGTTTGAACCAGGGCATCAGGTTGGCAGACACGCAAGCCCGCGAAGTAGTGGATGACATATTTGCACATGCTCTGAAGAAGCAGACAGGCGTCAGTTTGAAGTATATGCTTGACTTTGGCAGCAGCCCCATCGAGCGGCAGCTGGTGCTCAGCAGTCAGTTCCTGCATAAGGAGCTGCCGGTGCGGTTAGCGCACCGCGTGGCAGAGCTTGAGAACCTGCCGTATGGCCTGTCCAGCAAGAGCTCAATCCTCAAGGTGCGCGACTGGTATGTCG…
c10113_g9_i1	#N/A	#N/A		cellulose synthase catalytic subunit	1309	10	1.4e-47	0.558	3	C:membrane; F:cellulose synthase (UDP-forming) activity; P:cellulose biosynthetic process		IPR005150 (PFAM)	AGCAGCAGCAGCAGCAGATGGTGTGGTGGCCTGGCTGCCGTATGCAGACTGCCGCCGCGAGTGGTAGCCGTGGCTGCGTGGGGTGAGCAGGGCAGCGGTGGAGGATGCTGCCCGCTTGATGGGCTCGGGTATCTTCAGGAAGACATCCCACCGTATGCGCCAGCCCTCCTCTGTCTCTTCCCTAGGCAGCAGCGTAGACACAGGCGGCCACACACAGGCACAGCAGCAGCGCCCAGCGAAACGCCGCCGTCACCAGTGCACCCCGCCACAGCGTGCAAGCACCCATCACTGCATGCGCAACAACCCATGCCAGGCCTGCCGCTGCTGCTGCATAATAGGTGAGGTACAGTGCGTTGCGGCGCCAGGCAGTGATGGGAGCAGCAGGCTTGGGGGTGTTGG…
c10114_g1_i1	2.93912	1.19e-10		Dual specificity kinase shkE [Monoraphidium neglectum]	1829	10	1.89e-129	0.549	3	F:nucleotide binding; F:protein kinase activity; P:phosphorylation		no IPS match	GTCCCGGGTTTAGGTCTACGTAATGATATGTGGTTTTTCGCCGCACGCGCTGCAATTAGGCTGCACCTAAGGACGGGGCTTGGAGTCCCGGTTTGTCCTGCAGCAGCTGACACCGTAGCTAACACCACGCTATGGTTGTAGCTGCGGACGGAGCTCCCGAGGCTGCTGCCAATGGCAGCAACGATGTGCAGCCAGCAGCAGCACCAGCAGAGCAGAGTGATGCGCAGGACAACTGGAGCAGGGCCAGCAAGGCTGTCATGCCCAGTATTGCAGTGTCAATGTCACTCAAGACGCTGCGGGACATGATTGGCGAGGAAGCTGTGATAGACCCAAGCTGCCTAACAAGCATCAAGGTGCTAGGGGAAGGGGCTTTTGCCAGCGTAGAGCTTGCATGGTATC…
c10114_g1_i2	#N/A	#N/A		Dual specificity kinase shkE [Monoraphidium neglectum]	373	4	1.73e-21	0.8025	3	F:ATP binding; F:protein kinase activity; P:protein phosphorylation		IPR001245 (PFAM); G3DSA:1.10.510.10 (GENE3D); IPR011009 (SUPERFAMILY)	TTTTTTTTCTATTCTGTGTATTACCCGAAATTGATCCATGGGTTGTCAGCACTACTACAGTGCTGACAAGAGATTAGTATGATGTACCTCCTGCCTTGCAACTCATCTAGTAGCCAGATCTTATTTCTGTCTTTCAGCTACGTCCATACTCTAGCCTCACAGTGCATGTGGCATCACTGCTCTTGCTGCCCACAGGCTGACGTGTTCAGTTACGGCGTGATGATGTATGAAGTCATGCACCGCTACATCATGCTCAGCGCAATATCGGTGCTGGGCACGTATGAAGAGCTGGAGCAGTATGCAGCACGCGTGGCTGCAGGGTACAGGCCTCCGCTGCATGATAATCTGCCTGCAAGCATCACCAGCATCATAA
c10114_g1_i3	#N/A	#N/A		---NA---	642							no IPS match	GCTGCTGCTGCTGCTGCCCCTGCTGTGCCAGAGGTGTACTTGTAACAGCTGTCTGCCAGATATACCAGCTGCAGCACACCGCCCATGCTGCCCCTGCTGCCGCATGTGTCCCTGCAGGACTGCTGGTCAGGTGACCCTCTGTCCCGTCCCAGCATGGAGTCTGTGGTGTCCCGCCTGGAGGCAGCAGCAGCAGCAGGAGAGCTTGAGGGGCTGGACAAGCCGGGGTGCAGCTGCACTATCTGCTGAGACGGGCAGGACTCCCATGATGGGAACTAGGCATTTTATGTCAACTTTTCACAGTCAGCAGTTGTTCAGGAATGCCAGGCTGGCACATTGATGCTTATTTTAAAGAATGAGCGCTGTGCAGGCGCCTTATATACAGCAGGAAGGCTCTGCGTG…
c10115_g1_i1	#N/A	#N/A		---NA---	657							no IPS match	TTGGGTAACATGATGATGATGCTGTGGCAACCCTGCTGTCTAACACTTGTGCCTTGGTCGTGTCATGTGTGCGTGTTTTTACACAGCACAATGCTGGCATTGTTTGCCTTGGCTCTGTTCTTTTGACTATGGGACTCAGTCTGCGGCACGAGCTGCCGAAAGGGAGCGAAGCACATAAACCTGCTGACGTTGCATGCAGCTCCCACTTGTGCAGCCAGCAATGCAAAAGGGTGTTTGGGCTCGTCAACAGGTGGAGCTGATTGACAAGGCACGTTGTACGCCTGCAGTCTTGTCCGCAGTTACATTTTGTCAGGTCTTACCTCACTGCAGAAAGGCTTTTCAGCAAATGTTCGTGCATCTGCAGCCACTCACATTGTGGCGCAAGGACCGTGGTTTTGG…
c10115_g2_i1	-2.23929	0.000280779		calcium-dependent kinase [Chlamydomonas reinhardtii]	1688	10	0	0.756	8	F:ATP binding; P:regulation of localization; P:regulation of cellular process; F:calcium ion binding; C:cell part; F:protein kinase activity; P:protein phosphorylation; P:response to stimulus		IPR002290 (SMART); IPR002048 (SMART); IPR000719 (PFAM); G3DSA:3.30.200.20 (GENE3D); IPR002048 (PFAM); G3DSA:1.10.510.10 (GENE3D); IPR011992 (G3DSA:1.10.238.GENE3D); PTHR24349:SF23 (PANTHER); PTHR24349 (PANTHER); IPR002048 (PROSITE_PROFILES); IPR000719 (PROSITE_PROFILES); IPR002048 (PROSITE_PROFILES); IPR002048 (PROSITE_PROFILES); IPR002048 (PROSITE_PROFILES); IPR011992 (SUPERFAMILY); IPR011009 (S…	GGTACCTGCTTGAAACAATCAAGCCAGCTCCCGACACTTTCGGTCCTCTGAAGCGTGCAAGCACATTCGGTGTGAAACCGCTGGAAGGGTGCATAACGCAGATAAAAGTTCGCTACGGCCCCGCGCCCGCGCTGCTGTACGAGCGTGCAGCAGCACAGCAGGCCCCAGGCAGCCAGTCATGGCTCCTCCGCTGCCCTTTTCGGTGGCTAACATCTTGGGCAAGGGTACAGAAGACCCCAGGCTTGAGGAGCTGTTCCTGCTTGATAAGCAGATAGGCAAAGGCGCGTTTGGTGTGGTGCGCCTGGCGCGCAGCAAGGCAACAGCAGAGCCAGTTGCGGTCAAATCCATCAGCAAGGCGAAGCTGGTGTGCAAAGAAGACGTAAAAGATGTGCAGGCAGA…
c10115_g3_i1	-1.87423	0.00290272		hypothetical protein [Sorangium cellulosum]	1464	10	2.72e-47	0.503				IPR013320 (G3DSA:2.60.120.GENE3D); IPR009784 (PFAM); PTHR35332 (PANTHER); PTHR35332:SF2 (PANTHER); IPR013320 (SUPERFAMILY)	GGCTTAAGTATAGATTACGTCCAGCTCGCACAAGATCGGTAACTGCTGTTGCTGGAACATTGCCTTGAGTCGGGTGCATGCTTGCCACACCTGCTGCCAGCCACTGAGGGCAAGCATTCGCGGCATGGAGCAATAAATATCAAAATAGTTGCAGGTTACATCTCCTGTGGGTGTCTTGGACATTAAGTGCTGGCTTGCCCTGGTCCTTGAAGCCAGCCAACCCTACTCAACCGCTGCTTCCGCTCCATCAACTGCCAGCCTGCACTTCCTACGGTACTCCTGACTGCAAGGCAGCTTTGAAATGGCAGCAGTCACTACTAACCCAGTAATCCTAACTGAGGACTTCAAATCAGAAGCATATGACGCACGGCTACAGTGGGCCTTCCCTCCAGCCTCTCA…
c10115_g3_i2	#N/A	#N/A		---NA---	762							no IPS match	GCAGCAGCAGCAGCAGCCTGCAGGTGCAGGCAGCAGCAGCAGCAAGTTTGGGAGCTTCCCCGGCATGCCATCAGCAGCTGGTCGAGCAGCAGCTGGTGGAACAGCAGCAGGTGGCAGCAGCGGCAGCAGCAGCTTGCCCATTCGTGTTGGCAGTGGAGCAGTAGATAGCCCAGCCAGTGACTGGACGCAGATGCGTATCTGCCACCTTATGGAAGACGTGTCTCCTGCAGGCGTGGGTAAAGATGGCGAAGAGAATGTTGAGTTTGGCCTGCAGCTGCAAGCAGCATGTGAGGCGCTGCCGCTGAGTGGTGTGGCGGCAGGGCTGTATGCTTGCAGTCCGAAGCCAGGGAATGGGTTTCAGGCAGAGTTTGACCGGTTGCATATTGTGCGTGGCAGGCT…
c10115_g3_i3	#N/A	#N/A		phosphatase 2C [Chlamydomonas reinhardtii]	3569	10	2.29e-83	0.77	3	F:protein serine/threonine phosphatase activity; F:metal ion binding; P:protein dephosphorylation	EC:3.1.3.16; EC:3.1; EC:3.1.3.41	IPR001932 (SMART); IPR016125 (G3DSA:3.40.630.GENE3D); IPR016125 (PFAM); IPR001932 (PFAM); IPR001932 (G3DSA:3.60.40.GENE3D); IPR015655 (PANTHER); PTHR13832:SF217 (PANTHER); IPR001932 (PROSITE_PROFILES); SSF53182 (SUPERFAMILY); IPR001932 (SUPERFAMILY)	GTTTGCTGCTTTTGACATCGTCAGCCAAGCCAGCTGCTGCCAGGCAGTACTGCAGAACATACAGCAACATGGCTGTGCACTTCGTTGTAACTGGGTTTGGCGAGTTTCACGGCGTCAAACGCAACCCTACACAGGCTCTTGTTGAGTGGCTAGACAAAAGCCAGCATGCACGGGGCAACCGCATCAGAACTCATGCAACTGCAACAGATGCACCATCTGATGCAGCAGCATCTGCATCAGAGGAGCAGCAAGAAGGCTACAAAGTTCTGAGCTGCACTGTGCTGGAGGTATCAGCTACAGCAGTGTGCGAGTTCCTGGAGAGGCAGGCTGCGTTGCTGCAGGCTGCATGCAGTGCAGCTGGCAAGCAACCAGTGGTGCTGCTGCACCTAGGAGTTGATA…
c10115_g3_i4	#N/A	#N/A		phosphatase 2C [Chlamydomonas reinhardtii]	3679	10	2.56e-83	0.77	3	F:protein serine/threonine phosphatase activity; F:metal ion binding; P:protein dephosphorylation	EC:3.1.3.16; EC:3.1; EC:3.1.3.41	IPR001932 (SMART); IPR001932 (G3DSA:3.60.40.GENE3D); IPR001932 (PFAM); IPR013320 (G3DSA:2.60.120.GENE3D); IPR009784 (PFAM); PTHR13832:SF217 (PANTHER); IPR015655 (PANTHER); IPR001932 (PROSITE_PROFILES); IPR013320 (SUPERFAMILY); IPR001932 (SUPERFAMILY)	GGCTTAAGTATAGATTACGTCCAGCTCGCACAAGATCGGTAACTGCTGTTGCTGGAACATTGCCTTGAGTCGGGTGCATGCTTGCCACACCTGCTGCCAGCCACTGAGGGCAAGCATTCGCGGCATGGAGCAATAAATATCAAAATAGTTGCAGGTTACATCTCCTGTGGGTGTCTTGGACATTAAGTGCTGGCTTGCCCTGGTCCTTGAAGCCAGCCAACCCTACTCAACCGCTGCTTCCGCTCCATCAACTGCCAGCCTGCACTTCCTACGGTACTCCTGACTGCAAGGCAGCTTTGAAATGGCAGCAGTCACTACTAACCCAGTAATCCTAACTGAGGACTTCAAATCAGAAGCATATGACGCACGGCTACAGTGGGCCTTCCCTCCAGCCTCTCA…
c10115_g3_i5	-1.97747	0.000124691		phosphatase 2C [Chlamydomonas reinhardtii]	3613	10	6.41e-152	0.641	3	F:protein serine/threonine phosphatase activity; P:protein dephosphorylation; F:cation binding	EC:3.1.3.16; EC:3.1; EC:3.1.3.41	IPR001932 (SMART); IPR001932 (SMART); IPR001932 (PFAM); IPR001932 (G3DSA:3.60.40.GENE3D); IPR015655 (PANTHER); PTHR13832:SF217 (PANTHER); IPR015655 (PANTHER); IPR001932 (PROSITE_PROFILES); IPR001932 (SUPERFAMILY)	GTGTCGAGTTTGGTTTGACGAGTGCACGAAACGCAGCAGCTGTGTGCGTGGGAGACACTTTCGAACTGCTACTTGGCGTGGCCCTCCTTTGTGTGCATGCACTAGCTGAGGCTAGCTTTTTCACAATGAAGCGTTGGAGATCATGTGATTCGTCTGCGTAGTTGACTGAGCCGATAGAGCCTGGGTAGAGCTAGCAATCATGGGTGCATACTTGTCTACTCCTGTCACGGACAAAGAGGTCTTCGAGGGACAGGGTCAGTCAATCAACTATGGAGGGGGCTCCATGCAGGGCTGGAGGCGCACCATGGAAGACGCCCACATCGCCGAGGTGGGGCTGTCGGGGGACCCAGGCTGTGCCATCTTCGGCGTCTTCGACGGCCACGGCGGGGCTGAGGTCGC…
c10115_g4_i1	#N/A	#N/A		---NA---	286							no IPS match	AGCAGCAGCAGCAGCAGCCATGCGATGCATGTGAGGGCACCCCATGCTATTCGTTGTTTGTGCATGTGCCGTCATTTGAAGCTGTGCCTGAGGAAAAGCAGCAGCAGTTTCTGCTGGCGCTGCTGGACAGCATTAGCAAGCGGCTCACACGGGCAGCAATCTCGTGATTGTGGGAAGGTTTTTTGAATCTTTAGCATCTAGTATGCGAGACCCAAGCAGCACCAGGCTAGCTACATCACACGTAGTCCATGATGGTCTTGACATGTAAAAAGACACGGCACTAACA
c10115_g5_i1	#N/A	#N/A		---NA---	992							no IPS match	GGCAGCAGCAGTAGCAGCAGCTGCCTGGCTGCTGACACTCCAGAAAAGCAGGAGGAAGGCAGTTTAGCAGCAGCAGGTGGCAGCAGTGATGCAGGCAGCAGCGAGGCAGGCAGTTTAGCAGCAGCTCAGCAGCAGCAGCACGCCAAGCGGCAGCGGCAGTGGTGCAGCCAGTGGTGCTGCCAGTGGTACTGCCAGCAACAGCGGCACTGGCAGCGGCAGCGGTACTGATGGTAGGCCTGGCAGGAGCAGCAGCTTGGGGGAGTTGCTGGCGGCGGCTGGCGCAGCACCGGTGCTTGCGCGGCCGGGGTCGTCGGTGTTTCGGGGCGAGGGGTGGTTCTACTAAGCACTTCAGCTGCCGCTGGGCCACTTGTTTAGCGTGCGAGTGCTGCCCGCCGTTGC…
c10116_g1_i1	#N/A	#N/A		---NA---	840							no IPS match	GCAGCAGCAGCAGCGGGTGTAGCGGCGGCTGTGTTCGTTCCCTTGCAGGGTCCTGCAGCATCTGCTGCAACACCCTCCAAGTCTCCTAGAAGTCTGTCAGCAGCCGCCTCGCCAACAGCAGCTGGAACTCCAGCTAGCCCTATTCGAGATGTTAGCCCTCGCGCAACCAGCAGCAGCCCTGCAGCGTCACCTGCAGCACCTGCCACCCCTTCAGCTAGTACTACATCAACTAGTGCTGCTGCTGCTGGCAGCAGTAGCTTGCAGCAGCTGCTTCAGGAAGCTGGTGTGTCAGAGGCTTGGCTTACTGCTAGGGAGGCTGGGACTGCTAGGGAGGCTGTGGCTCCTGCTAGTGGGGCCTATGCTCCTGCTGGCGTTGTGGCTGCTGGTGATGCTGGGGCT…
c10116_g1_i2	#N/A	#N/A		---NA---	1035							no IPS match	GCAGCAGCAGCAGCGGGTGTAGCGGCGGCTGTGTTCGTTCCCTTGCAGGGTCCTGCAGCATCTGCTGCAACACCCTCCAAGTCTCCTAGAAGTCTGTCAGCAGCCGCCTCGCCAACAGCAGCTGGAACTCCAGCTAGCCCTATTCGAGATGTTAGCCCTCGCGCAACCAGCAGCAGCCCTGCAGCGTCACCTGCAGCACCTGCCACCCCTTCAGCTAGTACTACATCAACTAGTGCTGCTGCTGCTGGCAGCAGTAGCTTGCAGCAGCTGCTTCAGGAAGCTGGTGTGTCAGAGGCTTGGCTTACTGCTAGGGAGGCTGGGACTGCTAGGGAGGCTGTGGCTCCTGCTAGTGGGGCCTATGCTCCTGCTGGCGTTGTGGCTGCTGGTGATGCTGGGGCT…
c10117_g1_i1	#N/A	#N/A		---NA---	255							no IPS match	AAGCTGTTGACATTATTGTTTCCGCTAGGCGACCCCAAACAGGGGCCAGTGGTAGCATATGGTCCTGCCTGCATAAGTGCTAGGAGCATGCTGGCCTCCAGATGGCAGACAAGTTTGCTCTGCTGCTCTGCCCTGTACATTCGCTGAGCTGCCACCTGGTTGGTCTGGCTGCAAGCCTTTGTGTTGCCTTTTGCTGTTAATAAACATCTTGTGCTGTATCTTCTGCTGGCATGCAGGTGCTGACGTACTACACCA
c10117_g10_i1	#N/A	#N/A		[Chlamydomonas reinhardtii]	1127	2	1.33e-47	0.6				no IPS match	AGGAGCAGCAGCAGCAGCAGCTGCCTGATGACTTTGACTACAGTGGGGAGGTGCCTGACCACGATCACAGCCAGAAGCGGCAGGAGCTCATCATTTATGCAGTACCCCTCACGCGCGGTAAGGTGATTTTCCTGCCAGTGTGCCCTTGGCGCACAGAGCCTGAGCAAGCCAACGGCTGGAAGAAGGCAGTGGTGGGCCATGTGGGCCGGGTGCAGGGCGAGGCTTCTGACCTGTGGGAGAAGTTTGCAACAGCAGAGCAGGGCACAGTCGCCAACAAGGTGTACAGGCTAGGCAAGCGTGTGTTGGACAGCATCTCCCCTGAGGAGCGCCTGATGCGTGGCGTGCCCAAGAACATCAGCAAGGTCATCATCCACCACCCCAGCCAGGTCACACCCGAGC…
c10117_g10_i2	#N/A	#N/A		[Chlamydomonas reinhardtii]	1105	2	4.34e-37	0.645				IPR018786 (PFAM)	AGGAGCAGCAGCAGCAGCAGCTGCCTGATGACTTTGACTACAGTGGGGAGGTGCCTGACCACGATCACAGCCAGAAGCGGCAGGAGCTCATCATTTATGCAGTACCCCTCACGCGCGGTAAGGTGATTTTCCTGCCAGTGTGCCCTTGGCGCACAGAGCCTGAGCAAGCCAACGGCTGGAAGAAGGCAGTGGTGGGCCATGTGGGCCGGGTGCAGGGCGAGGCTTCTGACCTGTGGGAGAAGTTTGCAACAGCAGAGCAGGGCACAGTCGCCAACAAGGTGTACAGGCTAGGCAAGCGTGTGTTGGACAGCATCTCCCCTGAGGAGCGCCTGATGCGTGGCGTGCCCAAGAACATCAGCAAGGTCATCATCCACCACCCCAGCCAGGTCACACCCGAGC…
c10117_g10_i3	2.17687	0.00842466		---NA---	921							no IPS match	CATTGCCCTGTTTGCTTTGCTGCTGTGGGCCAGCTGCCAGGCTGGATGGCGTTTAGTTGGCTAGCTTCTGGCTTGCTTGCGCTCAGCTCCTGCACGATCAACTCTTGCAGGGTCAGCTTCTGCAGAGCAGCCCGCTTACACAAACATGGGCTTTGCAGGCATGAATGGCTTCGGCATGCAGTAGCTATCACCTTGACCGTGCATGCTTGTTACTCTCAAATACTTGTGCTGTGCTGTCAGTAAGAAGAGTTGCAGGCCTTCGGCCATGAGCTTATGCTGTAGCCTGCAGTCGTCTGCCTGTTCAATCTTGTGCTGGTCAATGATTCATTGCCCTGTTTGCTTTGCTGCAAACCCGTGCCTGCCCGCCTGCCTGTCTGTGTCTTTCTGCCTGCCTTCCTG…
c10117_g2_i1	#N/A	#N/A		---NA---	645							no IPS match	GCTGCTGCTGCTGCTGGTGGTGTCGCTGGCTGCCCGTCTTCACCCTTGACGCACGGCTGCCGCTCACCACAGCCCGCACACTTGGCCTTGATGGACAGCAGCAGCGGAGGCAGCGTGCTCTGGCAGTACAGGCACGCATCAAGGCAGCTTGTCACACGCTCCTTCAGAGGCGCTGCTGCTGCTGCTGCCCCTGCACACAGATCATACAGCAGCACTGTGCCACTGCCTGCGTGCCCGACTGCTAGCTGCTGCTGGTGGCAGTGCCAGGCCAGCAGCTTGGGTGGGCAGGGGCCAGCTGCTGCTTGCAGGAAACCTGGCAGGCCGAGCCTGCTCTGCTGATGCGTTGCAGTGCCTCCTGCTGTCCCGTTGGCTGCTGGCCTGCTGACCTCTGCCACTGGC…
c10117_g2_i2	#N/A	#N/A		---NA---	702							no IPS match	GCTGCTGCTGCTGCTGGTGGTGTCGCTGGCTGCCCGTCTTCACCCTTGACGCACGGCTGCCGCTCACCACAGCCCGCACACTTGGCCTTGATGGACAGCAGCAGCGGAGGCAGCGTGCTCTGGCAGTACAGGCACGCATCAAGGCAGCTTGTCACACGCTCCTTCAGAGGCGCTGCTGCTGCTGCTGCCCCTGCACACAGATCATACAGCAGCACTGTGCCACTGCCTGCGTGCCCGACTGCTAGCTGCTGCTGGTGGCAGTGCCAGGCCAGCAGCTTGGGTGGGCAGGGGCCAGCTGCTGCTTGCAGGAAACCTGGCAGGCCGAGCTTGTCCAGCACAAACTGAGCACCAGCCTTCAGCAGCTGCAGAGCCGGGCTGCTGCTCCTGCTCTGCTGATGC…
c10117_g3_i1	#N/A	#N/A		---NA---	857							no IPS match	ACATACTGTCTGACACCGTAAAAGCTACAGTGGCCGGACGGCAGCAGCAGCAGCATAGCCCTCAGGGCCTGCTAGCAATGCCTCCGTGGGAACAGTTCGCTGAGGGCCTGGATGCCTTGTCACAGCAAGCACGAATTCGCCTAGACGTAACCGATAATAACCTTGTCCAGCAGTTGGAGGCGCTGCAGGCTTGGGCCAGGCTGTACACACCACCACTGTCCCCTCTACCTGGCCTATTGTGTAAACTTACAAAAAAAGCGATTTTCACTTGGACCGATGCCTGGATTACACAGGGCACTCACGTGCACAGCGCAGGCAAACTGCTGTATACGACAGCACTGTTCCTGCATGATGCGTATGTGCAGGGCGGCAGCAGCAGCTTGGAGACAGCAGCAGCGC…
c10117_g4_i1	-3.37621	0.00134217		---NA---	489							no IPS match	ACAGCAGCAGCACTGCAGCTGGCACAGCAGCTGCGTGCTTCGGTGCTGCTGCTGTGGCTGCGGGAAGTCATGGTAGATGCAGTAGCAGACATCAGAGTATCAGTAGCAGTCAACGAGTCCGGCAACTTTTGCGCAGCAGTTATGCGGCCAGGCACGTCTGACAATGTGCTGAGCCACAGCAGTGCGCTGCTGCATCTGGCCTGCACAGTCATCAAGATGTGGCCAGGCGGTGCTGTAAGGTCGAACGATGTGGCACCCATCATTGACCCCGCAGCAGAGCTTGCACTTCGCCTGATAAGGGCGGCAGGTCTGCCACACCAAACCCAAGCAGGGGTACGTGCAGACGTGCTGCTGCGTCAGGCGCTGGTGATGACACATTGCACTGCGCAGCAGCTGGCA…
c10117_g5_i1	2.0532	8.45e-06		---NA---	611							no IPS match	GCAGCAGCAGCACCAGCAGCAGGAACATCTGGGTGATCATGGGATGTGACCCAGTGCAGCTGTGTGCACCTTTCATCAAGTGATGTTGGTAGCTTTGCCAGCGGGTGGCAGAAGCGCCACTCTGTTGTGTGTCATCCTCATCTGCATGTCCTCGTCTGATTCTTGCCCGCATGTTCAGATATTGCATCTGCATCTTCTTTATCTGCTTGAGGACTTAAGCCCATGCGCACTGCATTTGCCTCTTGATAAAAGATTCGCAGCGCCTCACTGTCTGTACAATGCCTGCAGTGACGAGCGATTCTGTTCATGGCACCCTGCTAAGCTTTCCAGAGGCAGGTGGCTGGTTTAGACATCAGTTGCAGTGCATCAAGGCATGCTGTGCGTGCTGTGGCTCGCTGC…
c10117_g6_i1	-1.91369	0.00598853		copper responsive regulator 1 [Chlamydomonas reinhardtii]	713	5	1.21e-35	0.68	2	F:DNA binding; C:nucleus		IPR020683 (G3DSA:1.25.40.GENE3D); PTHR31251 (PANTHER); PTHR31251:SF1 (PANTHER); IPR020683 (PROSITE_PROFILES); IPR020683 (SUPERFAMILY)	CTGCTGCTGCTGCTGCCCCTGCAGGCTTGCCGCATGCCTGGGGACCACTGCCGAAGCAGCCAGCAGCACAGCCACCCCCGCAAGACGCAGCAGCAGCAGCCTCCAGGCCTGCACTGTCTGCGGCATCTGCCGCCATCTTCAGCAGCTGCCAGCCGCTGGGCTGCAGCTGCTGCTCCAGCACACTATTCAGCCCCGGCCCCACCGCCCCCAACCCAGCCAGCACTCGATCCAAACTGTAATGCCCCATCTGGAAGGCCAGTTGGAACGGCGTCACTCCATCAGCAGCTTTTGCGTCAGTGAACGCACTGGCCCTGTCACAGGCATCCAGCAGCATCAGTGCTACGCTGGTGTCTTCATCAAGCAGAGCAGCCAGGTGCAGCGGGCTGATGCCGGCCGGGC…
c10117_g7_i1	#N/A	#N/A		aladin isoform X1 [Gossypium raimondii]	862	10	5.94e-43	0.534	1	F:protein binding		IPR001680 (SMART); IPR015943 (G3DSA:2.130.10.GENE3D); PTHR14494 (PANTHER); PTHR14494 (PANTHER); PTHR14494:SF0 (PANTHER); PTHR14494:SF0 (PANTHER); SSF82171 (SUPERFAMILY)	AGCAGCAGCAGCAGCAGCGAATGATGCTGGTGACGCTGTGTTGAGTGAAGCCCAGCAGGTGTTGACACACCAGCTGCAGCAACAGGTCAGCTGCCTAGCTTGGCGCCCGGTGCACTGCAGCATGCTGGCAGTGGGCTGCCAGGGCGGCGTTGCGCTGTGGAGCTTAGGCAAGGTGCCCCTGGCAGCAAGCAGCATGCACAGGAGCTGGGAGAATGGCAGCGCAGGCGGTGCTGCTGCTGCTGCACAGCAGGGCGGCTGGGTGACGTTTCTGCACTTCAAGCATGGCTGCAGGGTGTCGTCACTATCCTGGAGCCCAGATGGCCATCTGCTGGCTGGCAGCAGCACTGACTGCAGCCGCGTGGTGGTGTGGGATGTGGCACTGGGGGTGGGGGCATCACT…
c10117_g8_i1	-3.55418	3.19e-13		copper responsive regulator 1 [Chlamydomonas reinhardtii]	1697	10	7.84e-60	0.741	2	C:nucleus; F:DNA binding		no IPS match	GCAGCAGCAGCAGCTGCAGCACTGGCCTCCCCCTCTACACTGACCTCAGCCGGGCAGCAGCTGCAGCAGCAGATGGCGCAGGCTGGCATGGCCGCCACACCAGCAGCAGCAGTTGCCGCTGCCATGACGACTGCTGAGAGCGATGCTGCTGCCACAGCCGCTGCGCTTGCAGCTGGCGTGCCTGTGCTGCCTGGGCCTGATGAGGGTGGCGATCAGAAGCTGGTCTGCCAGGTGCCTGGGTGTGGGCGTGACCTGCAGGGCCTGAAGGAGTACCACCAGCGCTACAGGATCTGTGACGTGCATATCAAGCTGCCCCAGGTGATGAAGGACGGCCGCCTGCAGCGCTTCTGCCAGCAGTGCGGGCGCTTCCACGACCTGTCAGCCTTCGACGGCAACAGG…
[truncated: 51,116 more rows]

## Sheet: KEGG Enz mapping
Enzyme	Pathway	Pathway ID	#Enzs in Pathway	#Seqs in Pathway	Seqs
[truncated: 533 more rows]
