# Supplementary material for: De novo transcriptome analysis and gene expression profiling of an oleaginous microalga Scenedesmus acutus TISTR8540 during nitrogen deprivation-induced lipid accumulation
Source: Sci Rep. 2018 Feb 27;8:3668. doi: 10.1038/s41598-018-22080-8 (PMC5829077; doi:10.1038/s41598-018-22080-8)
Supplement: Supplementary file 3 — Supplementary Table 2 [file 41598_2018_22080_MOESM3_ESM.xlsx]

## Sheet: Sheet1
Supplementary Table 2. Global analysis of differentially expressed transcripts.
De novo transcriptome analysis and gene expression profiling of an oleaginous microalga Scenedesmus acutus TISTR8540 during nitrogen deprivation-induced lipid accumulation
Anchalee Sirikhachornkit, Anongpat Suttangkakul, Supachai Vuttipongchaikij, and Piyada Juntawong
Manuscript: SREP-17-48577A

## Sheet: GO enrichment
ClusterID	Cluster size	GOID	NodeSize	SampleMatch	P hypergeometric	Padj	Term	Ont	GO_OL_Match	SampleKeys
Down	5244	GO:0004672	499	130	8.51938e-11	1.61868e-08	protein kinase activity	MF	191	c10038_g1_i2 c10531_g19_i1 c5425_g1_i1 c6537_g1_i1 c6537_g1_i2 c9601_g3_i1 c9983_g8_i1 c10012_g6_i1 c10073_g2_i3 c10094_g2_i1 c10094_g6_i1 c10115_g2_i1 c10140_g1_i2 c10180_g11_i2 c10264_g26_i1 c10271_g24_i2 c10271_g24_i3 c10271_g25_i1 c10271_g45_i1 c10274_g13_i1 c10305_g21_i1 c10305_g8_i1 c10312_g1_i1 c10314_g2_i1 c10314_g2_i2 c10322_g1_i1 c10323_g5_i4 c10333_g33_i1 c10342_g49_i1 c10405_g1_i1 c10…
Down	5244	GO:0016168	43	21	2.11729e-07	4.02285e-05	chlorophyll binding	MF	1000	c10445_g1_i1 c10445_g1_i2 c10445_g1_i3 c10445_g1_i4 c10755_g1_i1 c15286_g1_i1 c19736_g1_i1 c24153_g1_i1 c24316_g1_i1 c3690_g1_i1 c3690_g2_i1 c4759_g1_i1 c4759_g2_i1 c4763_g1_i1 c4763_g2_i1 c4789_g1_i1 c5142_g1_i1 c5142_g2_i1 c6792_g1_i1 c6792_g3_i1 c6792_g4_i1
Down	5244	GO:0042578	177	52	1.02239e-06	0.000194254	phosphoric ester hydrolase activity	MF	52	c10000_g12_i1 c10033_g1_i1 c10115_g3_i5 c10221_g4_i1 c10278_g13_i1 c10444_g10_i1 c10560_g1_i1 c19712_g1_i1 c21309_g1_i1 c2311_g1_i1 c24847_g1_i1 c28749_g1_i1 c33155_g1_i1 c35847_g1_i1 c10044_g3_i2 c10184_g5_i1 c10263_g8_i1 c10263_g9_i1 c10277_g1_i1 c10459_g2_i2 c10523_g3_i2 c11397_g1_i1 c11530_g1_i1 c12932_g1_i1 c16140_g1_i1 c1768_g1_i1 c2236_g1_i1 c24419_g1_i1 c24911_g1_i1 c25660_g1_i1 c2567_g1_…
Down	5244	GO:0016849	65	25	4.0328e-06	0.000766232	phosphorus-oxygen lyase activity	MF	25	c10209_g1_i2 c10290_g3_i1 c10291_g4_i1 c10333_g10_i4 c10333_g32_i1 c10396_g44_i2 c10522_g12_i1 c11826_g1_i1 c16482_g1_i1 c21860_g1_i1 c3138_g1_i1 c33211_g1_i1 c4131_g2_i1 c4970_g2_i1 c7804_g2_i1 c8160_g1_i1 c8160_g2_i1 c8178_g1_i1 c8178_g3_i1 c8445_g1_i1 c8445_g1_i2 c8445_g2_i1 c9096_g3_i1 c9096_g3_i2 c9553_g4_i1
Down	5244	GO:0015979	176	94	1.48173e-33	4.07475e-31	photosynthesis	BP	724	c10390_g34_i1 c10445_g1_i1 c10445_g1_i2 c10445_g1_i3 c10445_g1_i4 c10504_g4_i1 c10560_g1_i1 c10755_g1_i1 c11088_g1_i1 c15067_g1_i1 c15286_g1_i1 c19576_g1_i1 c19620_g1_i1 c19712_g1_i1 c19834_g1_i1 c20545_g1_i1 c24153_g1_i1 c24237_g1_i1 c24315_g1_i1 c24316_g1_i1 c24419_g1_i1 c28576_g1_i1 c28595_g1_i1 c28598_g1_i1 c28604_g1_i1 c28606_g1_i1 c28643_g1_i1 c28647_g1_i1 c28675_g1_i1 c33092_g1_i1 c33304_g…
Down	5244	GO:0046148	74	38	1.64287e-13	4.51789e-11	pigment biosynthetic process	BP	199	c10033_g1_i1 c30616_g1_i1 c9713_g1_i1 c10302_g4_i1 c10504_g4_i1 c11832_g1_i1 c1387_g2_i1 c16247_g1_i1 c19712_g1_i1 c19780_g1_i1 c19834_g1_i1 c20225_g1_i1 c24419_g1_i1 c24541_g1_i1 c33155_g1_i1 c34621_g1_i1 c3775_g1_i1 c3894_g1_i1 c3894_g2_i1 c3895_g1_i1 c3895_g2_i1 c4705_g2_i1 c4737_g1_i1 c4793_g1_i1 c4793_g2_i1 c5150_g2_i1 c5734_g2_i1 c6408_g1_i1 c658_g1_i1 c6704_g1_i1 c6704_g3_i1 c6813_g1_i1 c6…
Down	5244	GO:0009657	93	42	2.29724e-12	6.3174e-10	plastid organization	BP	42	c10302_g4_i1 c10525_g11_i1 c10525_g6_i1 c10560_g1_i1 c11088_g1_i1 c15067_g1_i1 c19576_g1_i1 c19712_g1_i1 c19834_g1_i1 c20545_g1_i1 c24146_g1_i1 c24315_g1_i1 c24419_g1_i1 c25474_g1_i1 c28598_g1_i1 c28604_g1_i1 c28606_g1_i1 c28920_g1_i1 c33092_g1_i1 c33780_g1_i1 c34844_g1_i1 c3896_g1_i1 c4705_g2_i1 c6408_g1_i1 c6704_g1_i1 c6704_g3_i1 c6867_g2_i1 c7219_g2_i1 c7662_g2_i1 c7931_g2_i1 c8244_g2_i1 c827_…
Down	5244	GO:0006468	470	121	1.76624e-10	4.85717e-08	protein phosphorylation	BP	318	c20225_g1_i1 c24847_g1_i1 c25478_g1_i1 c5425_g1_i1 c5984_g1_i1 c658_g1_i1 c7232_g2_i1 c7889_g1_i1 c7931_g2_i1 c9443_g1_i1 c10012_g6_i1 c10073_g2_i3 c10094_g6_i1 c10115_g2_i1 c10140_g1_i2 c10180_g11_i2 c10264_g26_i1 c10271_g24_i2 c10271_g24_i3 c10271_g25_i1 c10271_g45_i1 c10274_g13_i1 c10305_g21_i1 c10305_g8_i1 c10312_g1_i1 c10314_g2_i1 c10314_g2_i2 c10322_g1_i1 c10323_g5_i4 c10342_g49_i1 c10405_g…
Down	5244	GO:0006470	139	47	1.58143e-08	4.34892e-06	protein dephosphorylation	BP	51	c10560_g1_i1 c15067_g1_i1 c19576_g1_i1 c19712_g1_i1 c19834_g1_i1 c24315_g1_i1 c24419_g1_i1 c28598_g1_i1 c28606_g1_i1 c33092_g1_i1 c6408_g1_i1 c6867_g2_i1 c7889_g1_i1 c7931_g2_i1 c10000_g12_i1 c10033_g1_i1 c10115_g3_i5 c10184_g5_i1 c10221_g4_i1 c10263_g8_i1 c10263_g9_i1 c10278_g13_i1 c10444_g10_i1 c10459_g2_i2 c11530_g1_i1 c1768_g1_i1 c21309_g1_i1 c2311_g1_i1 c24393_g1_i1 c24847_g1_i1 c24911_g1_i1…
Down	5244	GO:0010155	13	10	9.74396e-07	0.000267959	regulation of proton transport	BP	10	c19780_g1_i1 c19782_g1_i1 c20225_g1_i1 c5121_g1_i1 c5142_g1_i1 c5142_g2_i1 c658_g1_i1 c6792_g1_i1 c7205_g1_i2 c7931_g2_i1
Down	5244	GO:0042743	29	14	2.13119e-05	0.00586078	hydrogen peroxide metabolic process	BP	14	c10302_g4_i1 c10560_g1_i1 c15067_g1_i1 c19789_g1_i1 c19834_g1_i1 c28598_g1_i1 c28675_g1_i1 c33092_g1_i1 c5121_g1_i1 c6408_g1_i1 c6867_g2_i1 c8647_g1_i1 c9713_g1_i1 c9850_g1_i2
Down	5244	GO:0009626	17	10	3.73002e-05	0.0102576	plant-type hypersensitive response	BP	10	c10560_g1_i1 c15067_g1_i1 c15724_g1_i1 c19834_g1_i1 c28598_g1_i1 c28675_g1_i1 c3917_g2_i1 c5121_g1_i1 c6867_g2_i1 c8647_g1_i1
Down	5244	GO:0005984	40	16	9.75933e-05	0.0268382	disaccharide metabolic process	BP	16	c10560_g1_i1 c11088_g1_i1 c1184_g2_i1 c12139_g1_i1 c19576_g1_i1 c19712_g1_i1 c2894_g1_i1 c30743_g1_i1 c507_g1_i1 c652_g1_i1 c6813_g1_i1 c6813_g3_i1 c12490_g1_i1 c4278_g1_i1 c6796_g3_i1 c9781_g8_i1
Down	5244	GO:0009697	13	8	0.000152363	0.0418999	salicylic acid biosynthetic process	BP	8	c10560_g1_i1 c15067_g1_i1 c19834_g1_i1 c28598_g1_i1 c28675_g1_i1 c5121_g1_i1 c6867_g2_i1 c8647_g1_i1
Down	5244	GO:0010200	13	8	0.000152363	0.0418999	response to chitin	BP	8	c10560_g1_i1 c15067_g1_i1 c19834_g1_i1 c28598_g1_i1 c28675_g1_i1 c5121_g1_i1 c6867_g2_i1 c8647_g1_i1
Down	5244	GO:0009579	200	100	1.76337e-36	1.28726e-34	thylakoid	CC	453	c10302_g4_i1 c10493_g8_i2 c10504_g4_i1 c10551_g1_i1 c10560_g1_i1 c10634_g1_i1 c10658_g1_i1 c10856_g1_i1 c11088_g1_i1 c12101_g1_i1 c15051_g1_i1 c15067_g1_i1 c15177_g1_i1 c16247_g1_i1 c19571_g1_i1 c19598_g1_i1 c19625_g1_i1 c19736_g1_i1 c19782_g1_i1 c20225_g1_i1 c24153_g1_i1 c24161_g1_i1 c24237_g1_i1 c24419_g1_i1 c24446_g1_i1 c25474_g1_i1 c26411_g1_i1 c28576_g1_i1 c28587_g1_i1 c28598_g1_i1 c28604_g1…
Down	5244	GO:0009941	109	37	5.37824e-08	3.92611e-06	chloroplast envelope	CC	37	c10302_g4_i1 c10345_g9_i5 c10560_g1_i1 c11088_g1_i1 c11832_g1_i1 c15067_g1_i1 c15263_g1_i1 c16247_g1_i1 c19576_g1_i1 c19834_g1_i1 c20225_g1_i1 c24211_g1_i1 c24541_g1_i1 c28598_g1_i1 c28604_g1_i1 c28606_g1_i1 c28647_g1_i1 c28675_g1_i1 c3216_g1_i1 c4705_g2_i1 c4737_g1_i1 c4789_g1_i1 c5121_g1_i1 c5734_g2_i1 c6408_g1_i1 c652_g1_i1 c658_g1_i1 c6792_g1_i1 c6961_g1_i1 c7219_g3_i1 c745_g1_i1 c8647_g1_i1 …
Down	5244	GO:0010287	9	8	1.01048e-06	7.37648e-05	plastoglobule	CC	8	c24153_g1_i1 c28604_g1_i1 c28622_g1_i1 c3775_g1_i1 c4789_g1_i1 c5142_g1_i1 c5142_g2_i1 c6792_g1_i1
Down	5244	GO:0048046	29	15	1.28581e-06	9.3864e-05	apoplast	CC	15	c10302_g4_i1 c10493_g16_i2 c10560_g1_i1 c11088_g1_i1 c1445_g1_i1 c15067_g1_i1 c17264_g1_i1 c19576_g1_i1 c19712_g1_i1 c19834_g1_i1 c24211_g1_i1 c28647_g1_i1 c28694_g1_i1 c4705_g2_i1 c5121_g1_i1
Down	5244	GO:0010319	10	7	7.65276e-05	0.00558651	stromule	CC	7	c15067_g1_i1 c19712_g1_i1 c19834_g1_i1 c28606_g1_i1 c28647_g1_i1 c4705_g2_i1 c5121_g1_i1
UP	6015	GO:0004252	148	36	3.91813e-06	0.000685672	serine-type endopeptidase activity	MF	738	c10043_g3_i1 c10480_g5_i1 c10501_g45_i1 c10549_g7_i1 c10683_g1_i1 c1091_g1_i1 c11035_g1_i1 c11472_g1_i1 c12627_g1_i1 c1351_g1_i1 c15203_g1_i1 c15271_g1_i1 c15792_g1_i1 c2238_g1_i1 c24666_g1_i1 c25026_g1_i1 c26735_g1_i1 c28830_g1_i1 c29308_g1_i1 c29751_g1_i1 c6812_g2_i1 c7073_g1_i1 c7614_g1_i1 c7854_g2_i1 c8031_g2_i1 c8624_g1_i1 c8655_g2_i1 c8695_g1_i1 c8695_g2_i1 c8695_g3_i1 c8975_g2_i1 c9237_g1_…
UP	6015	GO:0016597	22	11	6.82289e-06	0.00119401	amino acid binding	MF	15	c10511_g15_i1 c14170_g1_i1 c15094_g1_i1 c2093_g1_i1 c28686_g1_i1 c28729_g1_i1 c28853_g1_i1 c33203_g1_i2 c7249_g1_i1 c9806_g8_i1 c9904_g1_i3
UP	6015	GO:0043436	653	132	1.25274e-13	2.75602e-11	oxoacid metabolic process	BP	350	c10311_g56_i1 c10393_g2_i1 c10459_g23_i2 c10488_g5_i3 c10494_g1_i1 c10596_g1_i1 c10912_g1_i1 c15351_g1_i1 c15399_g1_i1 c1805_g1_i1 c19636_g1_i1 c20363_g1_i1 c24129_g1_i1 c25963_g1_i1 c2611_g2_i1 c28705_g1_i1 c28853_g1_i1 c29282_g1_i1 c29797_g1_i1 c30829_g1_i1 c33075_g1_i1 c33203_g1_i2 c33221_g1_i1 c33509_g1_i1 c33524_g1_i1 c33936_g1_i1 c3911_g1_i1 c5165_g2_i1 c6837_g1_i3 c7575_g2_i1 c8532_g2_i1 c…
UP	6015	GO:0042254	167	35	8.58459e-05	0.0188861	ribosome biogenesis	BP	35	c13006_g1_i1 c19590_g1_i1 c7891_g2_i1 c10007_g2_i1 c10023_g6_i1 c10310_g30_i1 c10318_g38_i1 c10318_g39_i1 c10396_g41_i4 c10454_g2_i1 c10982_g1_i1 c13343_g1_i1 c15760_g1_i1 c15862_g1_i1 c16465_g1_i1 c16472_g1_i1 c22249_g1_i1 c24188_g1_i1 c2434_g1_i1 c24462_g1_i1 c28953_g1_i1 c33402_g1_i1 c33403_g1_i1 c33583_g1_i1 c3779_g1_i2 c5469_g1_i1 c5673_g2_i1 c7456_g1_i1 c7456_g2_i1 c7945_g1_i1 c8997_g1_i2 c…
UP	6015	GO:0005852	16	8	0.000116873	0.00654489	eukaryotic translation initiation factor 3 complex	CC	8	c10532_g7_i1 c10538_g4_i3 c15211_g1_i1 c15219_g1_i1 c2197_g1_i1 c24508_g1_i1 c24908_g1_i1 c28846_g1_i1

## Sheet: MAPMAN Wilcoxon's rank sum test
bin	name	elements	p-value	LogFC
35.2	not assigned.unknown	13987	1.32907e-11	6.76544
35	not assigned	14149	1.73477e-11	6.72676
23.1	nucleotide metabolism.synthesis	18	0.000527378	3.46645
12.1	N-metabolism.nitrate metabolism	4	0.000681105	3.39707
12	N-metabolism	14	0.00187957	3.10863
12.1.1	N-metabolism.nitrate metabolism.NR	3	0.0034644	2.92321
13.1	amino acid metabolism.synthesis	66	0.00569317	2.76495
23.1.1	nucleotide metabolism.synthesis.pyrimidine	8	0.0111851	2.53686
23.1.2	nucleotide metabolism.synthesis.purine	8	0.0158537	2.41227
29.2.2.3.1	protein.synthesis.ribosome biogenesis.Pre-rRNA processing and modifications.snoRNPs	10	0.0164892	2.3979
9.2	mitochondrial electron transport / ATP synthesis.NADH-DH	2	0.0196982	2.33205
9.2.1	mitochondrial electron transport / ATP synthesis.NADH-DH.type II	2	0.0196982	2.33205
9.2.1.2	mitochondrial electron transport / ATP synthesis.NADH-DH.type II.external	2	0.0196982	2.33205
29.2.2.3	protein.synthesis.ribosome biogenesis.Pre-rRNA processing and modifications	34	0.0203009	2.32074
22	polyamine metabolism	4	0.0257769	2.22956
22.1	polyamine metabolism.synthesis	4	0.0257769	2.22956
13.1.2	amino acid metabolism.synthesis.glutamate family	7	0.0270764	2.21041
26.3	misc.gluco-, galacto- and mannosidases	21	0.0273828	2.20602
13.1.5.1	amino acid metabolism.synthesis.serine-glycine-cysteine group.serine	5	0.031675	2.14849
4.2	glycolysis.plastid branch	7	0.0319998	2.14441
13.1.2.3	amino acid metabolism.synthesis.glutamate family.arginine	6	0.0343246	2.11624
23	nucleotide metabolism	54	0.0347902	2.11079
29.5.1	protein.degradation.subtilases	20	0.0353856	2.10392
29.2.2	protein.synthesis.ribosome biogenesis	52	0.0380961	2.07382
29.2.1.1.1.2.1	protein.synthesis.ribosomal protein.prokaryotic.chloroplast.50S subunit.L1	2	0.0391414	2.0627
29.2.1.1.3.2.1	protein.synthesis.ribosomal protein.prokaryotic.unknown organellar.50S subunit.L1	2	0.0391414	2.0627
26.17	misc.dynamin	5	0.0419957	2.03356
4.1.8	glycolysis.cytosolic branch.glyceraldehyde 3-phosphate dehydrogenase (GAP-DH)	2	0.0426127	2.02749
4.2.8	glycolysis.plastid branch.glyceraldehyde 3-phosphate dehydrogenase (GAP-DH)	2	0.0426127	2.02749
26.3.1	misc.gluco-, galacto- and mannosidases.alpha-galactosidase	4	0.043748	2.0165
13	amino acid metabolism	92	0.0450387	2.00429
13.1.3	amino acid metabolism.synthesis.aspartate family	13	0.0480215	1.97718
22.1.4	polyamine metabolism.synthesis.agmatine deiminase	3	0.0491198	1.96755
11.9	lipid metabolism.lipid degradation	20	0.0491576	-1.96722
11.9.2	lipid metabolism.lipid degradation.lipases	9	0.0471639	-1.98483
11.9.2.1	lipid metabolism.lipid degradation.lipases.triacylglycerol lipase	9	0.0471639	-1.98483
26.13	misc.acid and other phosphatases	15	0.0468538	-1.98762
29.1.19	protein.aa activation.arginine-tRNA ligase	2	0.0455161	-1.99985
25.8	C1-metabolism.tetrahydrofolate synthase	2	0.0451005	-2.00372
30.2.13	signalling.receptor kinases.leucine rich repeat XIII	11	0.0385934	-2.0685
20.2	stress.abiotic	59	0.0383613	-2.07097
29.5.11.4.2	protein.degradation.ubiquitin.E3.RING	22	0.0369218	-2.08663
31.1.1.3	cell.organisation.cytoskeleton.Myosin	5	0.0364206	-2.0922
27.3.44	RNA.regulation of transcription.Chromatin Remodeling Factors	16	0.0315992	-2.14944
3.1	minor CHO metabolism.raffinose family	4	0.0311728	-2.15486
3.1.2	minor CHO metabolism.raffinose family.raffinose synthases	4	0.0311728	-2.15486
3.1.2.2	minor CHO metabolism.raffinose family.raffinose synthases.putative	4	0.0311728	-2.15486
17.4	hormone metabolism.cytokinin	4	0.0177947	-2.36986
17.4.2	hormone metabolism.cytokinin.signal transduction	4	0.0177947	-2.36986
5	fermentation	4	0.0140797	-2.45522
5.1	fermentation.aldehyde dehydrogenase	4	0.0140797	-2.45522
29.6	protein.folding	27	0.0138456	-2.46125
19.6	tetrapyrrole synthesis.uroporphyrinogen III synthase	3	0.0134083	-2.47274
34.16	transport.ABC transporters and multidrug resistance systems	47	0.0116301	-2.52317
31.4	cell.vesicle transport	27	0.01163	-2.52318
1.1.1.2	PS.lightreaction.photosystem II.PSII polypeptide subunits	13	0.0109826	-2.54325
33.99	development.unspecified	75	0.00906613	-2.60955
33.3	development.squamosa promoter binding like (SPL)	5	0.00810739	-2.64756
34.2	transport.sugars	18	0.00809346	-2.64815
29.5.11	protein.degradation.ubiquitin	77	0.00717906	-2.68842
1.1.2.2	PS.lightreaction.photosystem I.PSI polypeptide subunits	7	0.00689299	-2.70197
28.99	DNA.unspecified	24	0.00622585	-2.73564
16.1	secondary metabolism.isoprenoids	36	0.0054207	-2.78091
1.3	PS.calvin cycle	16	0.00357885	-2.91308
30.6	signalling.MAP kinases	26	0.00288007	-2.98026
16.1.4	secondary metabolism.isoprenoids.carotenoids	20	0.00284881	-2.9836
19	tetrapyrrole synthesis	32	0.00259618	-3.0119
29.5.11.4	protein.degradation.ubiquitin.E3	41	0.00236539	-3.04005
29.4.1	protein.postranslational modification.kinase	42	0.00209089	-3.07701
30.4	signalling.phosphinositides	23	0.00102696	-3.28303
19.1	tetrapyrrole synthesis.magnesium chelatase	8	0.000872003	-3.32887
33	development	90	0.000479736	-3.49182
29	protein	589	0.000403653	-3.53768
1.1.1.1	PS.lightreaction.photosystem II.LHC-II	9	9.53113e-05	-3.90223
1.1.2.1	PS.lightreaction.photosystem I.LHC-I	12	1.21768e-05	-4.3744
1.1.1	PS.lightreaction.photosystem II	23	7.06034e-06	-4.49186
29.4	protein.postranslational modification	144	1.80795e-06	-4.77379
30	signalling	160	1.19605e-06	-4.85629
1.1.2	PS.lightreaction.photosystem I	19	3.09139e-07	-5.11779
27	RNA	270	3.61116e-08	-5.50888
27.3.12	RNA.regulation of transcription.C3H zinc finger family	32	5.05876e-09	-5.84523
1	PS	86	6.49905e-11	-6.53178
1.1	PS.lightreaction	56	5.02734e-11	-6.57012
27.3	RNA.regulation of transcription	154	7.96608e-12	-6.83916
