# Supplementary material for: De novo transcriptome analysis and gene expression profiling of an oleaginous microalga Scenedesmus acutus TISTR8540 during nitrogen deprivation-induced lipid accumulation
Source: Sci Rep. 2018 Feb 27;8:3668. doi: 10.1038/s41598-018-22080-8 (PMC5829077; doi:10.1038/s41598-018-22080-8)
Supplement: Supplementary file 4 — Supplementary Table 3 [file 41598_2018_22080_MOESM4_ESM.xlsx]

## Sheet: Sheet1
Supplementary Table 3. Comparative transcriptome analysis of oleaginous microalgae.
De novo transcriptome analysis and gene expression profiling of an oleaginous microalga Scenedesmus acutus TISTR8540 during nitrogen deprivation-induced lipid accumulation
Anchalee Sirikhachornkit, Anongpat Suttangkakul, Supachai Vuttipongchaikij, and Piyada Juntawong
Manuscript: SREP-17-48577A

## Sheet: Info
Species	Strain	Treatment comparisons	Cultivation	Growth-stage	Up-DEGs	Down-DEGs	Reference	Accession	Sheet ID	Reference sequence version
S. acutus	TRISTR8540	2 d nitrogen deprivation/ 2 d nitrogen reprivation	Mixotrophic: Tris-acetate medium	Early-log phase	8522	7966	This study	PRJNA396883	S. acutus	NCBI TSA:GFUP00000000
C. reinhardtii	dw15.1	2 d nitrogen deprivation/ 2 d nitrogen reprivation	Mixotrophic: Tris-acetate medium	Mid-log phase	2271	2348	Miller et al. 2010	GSE24367	C. reinhardtii	JGI: C. reinhardtii version 4.0
N. oceanica	IMET1	2 d nitrogen deprivation/ 2 d nitrogen reprivation	Autotrophic: f/2 medium + 1.5% CO2	Mid-log phase	3820	3895	Li et al. 2014	GSE42508	N. oceanica	Draft genome sequence of the N. oceanica (Vieler et al. 2012)
References
Li J, Han D, Wang D, et al. Choreography of Transcriptomes and Lipidomes of Nannochloropsis Reveals the Mechanisms of Oil Synthesis in Microalgae. The Plant Cell. 2014;26(4):1645-1665. doi:10.1105/tpc.113.121418.
Miller R, Wu G, Deshpande RR, et al. Changes in Transcript Abundance in Chlamydomonas reinhardtii following Nitrogen Deprivation Predict Diversion of Metabolism. Plant Physiology. 2010;154(4):1737-1752. doi:10.1104/pp.110.165159.
Vieler A, Wu G, Tsai C-H, et al. Genome, Functional Gene Annotation, and Nuclear Transformation of the Heterokont Oleaginous Alga Nannochloropsis oceanica CCMP1779. Bhattacharya D, ed. PLoS Genetics. 2012;8(11):e1003064. doi:10.1371/journal.pgen.1003064.

## Sheet: S. acutus
Transcript ID	logFC	FDR	BIN.ID	MAPMAN.BIN.NAME	MAPMAN.BLAST
c10511_g15_i1	2.40086	3.09e-09	13	amino acid metabolism	(chl4|520129 : 252.0) no description available & (at5g04740 : 162.0) ACT domain-containing protein; FUNCTIONS IN: amino acid binding; INVOLVED IN: metabolic process; LOCATED IN: chloroplast thylakoid membrane; EXPRESSED IN: 22 plant structures; EXPRESSED DURING: 13 growth stages; CONTAINS InterPro DOMAIN/s: Amino acid-binding ACT (InterPro:IPR002912); BEST Arabidopsis thaliana protein match is: u…
c7796_g2_i1	2.16903	0.000310366	13.2.6.2	amino acid metabolism.degradation.aromatic aa.tyrosine	(at1g12050 : 425.0) fumarylacetoacetase, putative; FUNCTIONS IN: fumarylacetoacetase activity, catalytic activity; INVOLVED IN: aromatic amino acid family metabolic process, metabolic process; LOCATED IN: cellular_component unknown; EXPRESSED IN: 23 plant structures; EXPRESSED DURING: 13 growth stages; CONTAINS InterPro DOMAIN/s: Fumarylacetoacetase, C-terminal-like (InterPro:IPR002529), Fumaryla…
c9759_g1_i1	-2.53547	0.000240228	13.2.6.2	amino acid metabolism.degradation.aromatic aa.tyrosine	(chl4|518785 : 658.0) no description available & (at5g54080 : 560.0) homogentisate 1,2-dioxygenase; "homogentisate 1,2-dioxygenase" (HGO); FUNCTIONS IN: homogentisate 1,2-dioxygenase activity; INVOLVED IN: oxidation reduction, tyrosine metabolic process, L-phenylalanine catabolic process, tyrosine catabolic process; LOCATED IN: cellular_component unknown; EXPRESSED IN: 23 plant structures; EXPRES…
c7214_g2_i1	2.05762	0.00266629	13.2.3.1.1	amino acid metabolism.degradation.aspartate family.asparagine.L-asparaginase	(at5g08100 : 130.0) N-terminal nucleophile aminohydrolases (Ntn hydrolases) superfamily protein; CONTAINS InterPro DOMAIN/s: Peptidase T2, asparaginase 2 (InterPro:IPR000246); BEST Arabidopsis thaliana protein match is: N-terminal nucleophile aminohydrolases (Ntn hydrolases) superfamily protein (TAIR:AT3G16150.1); Has 35333 Blast hits to 34131 proteins in 2444 species: Archae - 798; Bacteria - 22…
c7732_g1_i1	-2.05846	1.81e-05	13.2.3.4.1	amino acid metabolism.degradation.aspartate family.methionine.methionine gamma-lyase	(at1g64660 : 354.0) Encodes a functional methionine gamma-lyase, a cytosolic enzyme catalyzes the degradation of methionine into methanethiol, alpha-ketobutyrate and ammonia. The catabolism of excess methionine is important to methionine homeostasis.; methionine gamma-lyase (MGL); CONTAINS InterPro DOMAIN/s: Pyridoxal phosphate-dependent transferase, major domain (InterPro:IPR015424), Cys/Met met…
c10505_g21_i1	-6.3372	3.54e-30	13.2.4.4	amino acid metabolism.degradation.branched chain group.leucine	(chl4|521090 : 182.0) no description available & (at4g34030 : 159.0) MCC-B is involved in leucine degradation in mitochondria. The active protein is a dimer of MCC-A and MCC-B. MCC-A is biotinylated whereas MCC-B is not.; 3-methylcrotonyl-CoA carboxylase (MCCB); FUNCTIONS IN: biotin carboxylase activity, cobalt ion binding, methylcrotonoyl-CoA carboxylase activity, zinc ion binding; INVOLVED IN: …
c10505_g4_i1	-5.54295	6.77e-25	13.2.4.4	amino acid metabolism.degradation.branched chain group.leucine	(chl4|521090 : 204.0) no description available & (at4g34030 : 191.0) MCC-B is involved in leucine degradation in mitochondria. The active protein is a dimer of MCC-A and MCC-B. MCC-A is biotinylated whereas MCC-B is not.; 3-methylcrotonyl-CoA carboxylase (MCCB); FUNCTIONS IN: biotin carboxylase activity, cobalt ion binding, methylcrotonoyl-CoA carboxylase activity, zinc ion binding; INVOLVED IN: …
c29154_g1_i1	-3.4142	7.63e-13	13.2.4.4	amino acid metabolism.degradation.branched chain group.leucine	(chl4|523816 : 567.0) no description available & (q9fs87|ivd2_soltu : 534.0) Isovaleryl-CoA dehydrogenase 2, mitochondrial precursor (EC 1.3.99.10) (IVD 2) (Fragment) - Solanum tuberosum (Potato) & (at3g45300 : 527.0) Encodes isovaleryl-coenzyme a dehydrogenase. Mutants have increases in 12 seed free amino acids, accumulation of seed homomethionine and 3-isovaleroyloxypropyl-glucosinolate, with a…
c9704_g2_i1	-3.59764	2.7e-10	13.2.4.4	amino acid metabolism.degradation.branched chain group.leucine	(chl4|512532 : 374.0) no description available & (at2g26800 : 372.0) Aldolase superfamily protein; FUNCTIONS IN: hydroxymethylglutaryl-CoA lyase activity, catalytic activity; INVOLVED IN: leucine metabolic process, metabolic process; LOCATED IN: mitochondrion; EXPRESSED IN: 25 plant structures; EXPRESSED DURING: 15 growth stages; CONTAINS InterPro DOMAIN/s: Aldolase-type TIM barrel (InterPro:IPR0…
c9704_g2_i2	-2.11655	0.00814902	13.2.4.4	amino acid metabolism.degradation.branched chain group.leucine	(at2g26800 : 222.0) Aldolase superfamily protein; FUNCTIONS IN: hydroxymethylglutaryl-CoA lyase activity, catalytic activity; INVOLVED IN: leucine metabolic process, metabolic process; LOCATED IN: mitochondrion; EXPRESSED IN: 25 plant structures; EXPRESSED DURING: 15 growth stages; CONTAINS InterPro DOMAIN/s: Aldolase-type TIM barrel (InterPro:IPR013785), Pyruvate carboxyltransferase (InterPro:IP…
c10107_g1_i1	-5.72361	1.8e-18	13.2.4.1	amino acid metabolism.degradation.branched chain group.shared	(at3g06850 : 114.0) dihydrolipoamide branched chain acyltransferase; BCE2; FUNCTIONS IN: acetyltransferase activity, dihydrolipoamide branched chain acyltransferase activity, alpha-ketoacid dehydrogenase activity, zinc ion binding; INVOLVED IN: response to light stimulus, response to sucrose stimulus; LOCATED IN: mitochondrion; EXPRESSED IN: 24 plant structures; EXPRESSED DURING: 13 growth stages…
c10107_g3_i1	-3.79489	4.27e-14	13.2.4.1	amino acid metabolism.degradation.branched chain group.shared	(chl4|522239 : 254.0) no description available & (at3g06850 : 212.0) dihydrolipoamide branched chain acyltransferase; BCE2; FUNCTIONS IN: acetyltransferase activity, dihydrolipoamide branched chain acyltransferase activity, alpha-ketoacid dehydrogenase activity, zinc ion binding; INVOLVED IN: response to light stimulus, response to sucrose stimulus; LOCATED IN: mitochondrion; EXPRESSED IN: 24 pla…
c10488_g5_i3	2.24297	6.51e-05	13.2.4.1	amino acid metabolism.degradation.branched chain group.shared	(chl4|517584 : 571.0) no description available & (at2g33150 : 507.0) Encodes an organellar (peroxisome, glyoxysome) 3-ketoacyl-CoA thiolase, involved in fatty acid b-oxidation during germination and subsequent seedling growth. Mutants have defects in glyoxysomal fatty acid beta-oxidation. EC2.3.1.16 thiolase.; peroxisomal 3-ketoacyl-CoA thiolase 3 (PKT3); FUNCTIONS IN: acetyl-CoA C-acyltransferas…
c15232_g1_i1	-2.85155	3.06e-10	13.2.4.3	amino acid metabolism.degradation.branched chain group.valine	(at4g20930 : 241.0) 6-phosphogluconate dehydrogenase family protein; FUNCTIONS IN: in 7 functions; INVOLVED IN: oxidation reduction, pentose-phosphate shunt, valine metabolic process, valine catabolic process, metabolic process; EXPRESSED IN: 22 plant structures; EXPRESSED DURING: 13 growth stages; CONTAINS InterPro DOMAIN/s: 6-phosphogluconate dehydrogenase, NAD-binding (InterPro:IPR006115), 6-p…
c4735_g1_i1	1.36414	0.00180355	13.2.1.2	amino acid metabolism.degradation.central amino acid metabolism.aspartate	(chl4|513443 : 398.0) no description available & (at5g14760 : 248.0) At5g14760 encodes for L-aspartate oxidase involved in the early steps of NAD biosynthesis. In contrary to the EC 1.4.3.16 (l-aspartate oxidase - deaminating) the enzyme catalyzes the reaction L-aspartate + O2 = iminoaspartate (alpha-iminosuccinate) + H2O2; L-aspartate oxidase (AO); FUNCTIONS IN: electron carrier activity, oxidor…
c4735_g2_i1	-1.62019	0.00101834	13.2.1.2	amino acid metabolism.degradation.central amino acid metabolism.aspartate	(chl4|513443 : 346.0) no description available & (at5g14760 : 237.0) At5g14760 encodes for L-aspartate oxidase involved in the early steps of NAD biosynthesis. In contrary to the EC 1.4.3.16 (l-aspartate oxidase - deaminating) the enzyme catalyzes the reaction L-aspartate + O2 = iminoaspartate (alpha-iminosuccinate) + H2O2; L-aspartate oxidase (AO); FUNCTIONS IN: electron carrier activity, oxidor…
c15724_g1_i1	-2.37468	5.56e-08	13.2.2.3	amino acid metabolism.degradation.glutamate family.arginine	(chl4|512299 : 607.0) no description available & (at5g46180 : 414.0) Encodes an ornithine delta-aminotransferase that is transcriptionally up-regulated in young seedlings and in response to salt stress. It is unlikely to play a role in salt-stress-induced proline accumulation, however, it appears to participate in arginine and ornithine catabolism.; ornithine-delta-aminotransferase (DELTA-OAT); F…
c61_g1_i1	7.34471	1.55e-18	13.2.2.2	amino acid metabolism.degradation.glutamate family.proline	(chl4|510094 : 253.0) no description available & (at3g06300 : 201.0) Encodes a prolyl-4 hydroxylase that can hydroxylate poly(L-proline)and other proline rich peptides, including those with sequences corresponding to those in arabinogalactan proteins and extensins.; P4H isoform 2 (AT-P4H-2); FUNCTIONS IN: oxidoreductase activity, acting on paired donors, with incorporation or reduction of molecul…
c7011_g1_i1	4.4224	9.5e-16	13.2.2.2	amino acid metabolism.degradation.glutamate family.proline	(at5g66060 : 196.0) 2-oxoglutarate (2OG) and Fe(II)-dependent oxygenase superfamily protein; FUNCTIONS IN: oxidoreductase activity, acting on paired donors, with incorporation or reduction of molecular oxygen, 2-oxoglutarate as one donor, and incorporation of one atom each of oxygen into both donors, oxidoreductase activity, oxidoreductase activity, acting on paired donors, with incorporation or …
c10302_g4_i1	-3.73987	7.18e-10	13.2.5.2	amino acid metabolism.degradation.serine-glycine-cysteine group.glycine	(chl4|521364 : 580.0) no description available & (p93256|gcst_mescr : 536.0) Aminomethyltransferase, mitochondrial precursor (EC 2.1.2.10) (Glycine cleavage system T protein) (GCVT) - Mesembryanthemum crystallinum (Common ice plant) & (at1g11860 : 518.0) Glycine cleavage T-protein family; FUNCTIONS IN: aminomethyltransferase activity; EXPRESSED IN: 23 plant structures; EXPRESSED DURING: 14 growth…
c4310_g1_i2	-3.27943	0.00161228	13.99	amino acid metabolism.misc	(chl4|519311 : 218.0) no description available & (at3g01990 : 123.0) Member of a small family of ACT domain containing proteins in Arabidopsis. ACT domains are involved in amino acid binding.; ACT domain repeat 6 (ACR6); FUNCTIONS IN: amino acid binding; INVOLVED IN: metabolic process; LOCATED IN: cellular_component unknown; EXPRESSED IN: stem, carpel, stamen; EXPRESSED DURING: 4 anthesis, petal …
c6707_g1_i1	-3.10959	1.13e-07	13.1.6.1.2	amino acid metabolism.synthesis.aromatic aa.chorismate.3-dehydroquinate synthase	(chl4|525406 : 529.0) no description available & (at5g66120 : 474.0) 3-dehydroquinate synthase, putative; FUNCTIONS IN: 3-dehydroquinate synthase activity; INVOLVED IN: aromatic amino acid family biosynthetic process; LOCATED IN: chloroplast; EXPRESSED IN: 23 plant structures; EXPRESSED DURING: 14 growth stages; CONTAINS InterPro DOMAIN/s: 3-dehydroquinate synthase AroB, subgroup (InterPro:IPR016…
c6707_g1_i3	-2.78074	8.28e-09	13.1.6.1.2	amino acid metabolism.synthesis.aromatic aa.chorismate.3-dehydroquinate synthase	(chl4|525406 : 529.0) no description available & (at5g66120 : 474.0) 3-dehydroquinate synthase, putative; FUNCTIONS IN: 3-dehydroquinate synthase activity; INVOLVED IN: aromatic amino acid family biosynthetic process; LOCATED IN: chloroplast; EXPRESSED IN: 23 plant structures; EXPRESSED DURING: 14 growth stages; CONTAINS InterPro DOMAIN/s: 3-dehydroquinate synthase AroB, subgroup (InterPro:IPR016…
c2456_g1_i1	1.49363	0.00181295	13.1.6.1.6	amino acid metabolism.synthesis.aromatic aa.chorismate.5-enolpyruvylshikimate-3-phosphate synthase	(chl4|521092 : 653.0) no description available & (at2g45300 : 492.0) encodes 3-phosphoshikimate 1-carboxyvinyltransferase / 5-enolpyruvylshikimate-3-phosphate / EPSP synthase involved in chorismate biosynthesis; RNA 3-terminal phosphate cyclase/enolpyruvate transferase, alpha/beta; FUNCTIONS IN: 3-phosphoshikimate 1-carboxyvinyltransferase activity; INVOLVED IN: glyphosate metabolic process, chor…
c10027_g2_i2	-2.27879	0.000161815	13.1.6.1.7	amino acid metabolism.synthesis.aromatic aa.chorismate.chorismate synthase	(chl4|511861 : 616.0) no description available & (at1g48850 : 509.0) embryo defective 1144 (EMB1144); FUNCTIONS IN: chorismate synthase activity; INVOLVED IN: aromatic amino acid family biosynthetic process, embryo development ending in seed dormancy; LOCATED IN: nucleolus, chloroplast; EXPRESSED IN: 25 plant structures; EXPRESSED DURING: 15 growth stages; CONTAINS InterPro DOMAIN/s: Chorismate s…
c10268_g3_i2	7.10134	1.24e-05	13.1.6.2	amino acid metabolism.synthesis.aromatic aa.phenylalanine and tyrosine	(chl4|511692 : 300.0) no description available & (at1g80360 : 275.0) Pyridoxal phosphate (PLP)-dependent transferases superfamily protein; FUNCTIONS IN: transferase activity, transferring nitrogenous groups, pyridoxal phosphate binding, transaminase activity, catalytic activity; INVOLVED IN: asparagine catabolic process, biosynthetic process, glutamate catabolic process to oxaloacetate, aspartate…
c8789_g1_i1	-3.80002	2.6e-08	13.1.6.2	amino acid metabolism.synthesis.aromatic aa.phenylalanine and tyrosine	(chl4|511692 : 157.0) no description available & (at1g80360 : 127.0) Pyridoxal phosphate (PLP)-dependent transferases superfamily protein; FUNCTIONS IN: transferase activity, transferring nitrogenous groups, pyridoxal phosphate binding, transaminase activity, catalytic activity; INVOLVED IN: asparagine catabolic process, biosynthetic process, glutamate catabolic process to oxaloacetate, aspartate…
c34089_g1_i1	2.67962	6.78e-09	13.1.6.2.1	amino acid metabolism.synthesis.aromatic aa.phenylalanine and tyrosine.chorismate mutase	(chl4|520535 : 338.0) no description available & (at3g29200 : 268.0) L-ascorbate peroxidase; chorismate mutase 1 (CM1); CONTAINS InterPro DOMAIN/s: Chorismate mutase, type II (InterPro:IPR020822), Chorismate mutase, AroQ class, eukaryotic type (InterPro:IPR008238); BEST Arabidopsis thaliana protein match is: chorismate mutase 3 (TAIR:AT1G69370.1); Has 278 Blast hits to 278 proteins in 116 species…
c15094_g1_i1	1.68367	0.000260444	13.1.6.3.1	amino acid metabolism.synthesis.aromatic aa.phenylalanine.arogenate dehydratase / prephenate dehydratase	(chl4|523076 : 444.0) no description available & (at3g07630 : 346.0) Encodes a plastid-localized arogenate dehydratase involved in phenylalanine biosynthesis. Not less than six genes encoding ADT were identi&#64257;ed in the Arabidopsis genome: ADT1 [At1g11790]; ADT2 [At3g07630]; ADT3 [At2g27820]; ADT4 [At3g44720]; ADT5 [At5g22630]; and ADT6 [At1g08250].; arogenate dehydratase 2 (ADT2); FUNCTIONS…
c10271_g17_i1	1.9589	0.000123452	13.1.6.5.1	amino acid metabolism.synthesis.aromatic aa.tryptophan.anthranilate synthase	(chl4|515386 : 344.0) no description available & (at1g25220 : 271.0) Catalyzes the first step of tryptophan biosynthesis: Chorismate L-Glutamine = Anthranilate Pyruvate L-Glutamate. Functions as a heterocomplex with anthranilate synthase alpha subunit (ASA1 or ASA2).; anthranilate synthase beta subunit 1 (ASB1); FUNCTIONS IN: anthranilate synthase activity; INVOLVED IN: tryptophan biosynthetic pr…
c2611_g2_i1	2.24232	0.000350779	13.1.6.5.1	amino acid metabolism.synthesis.aromatic aa.tryptophan.anthranilate synthase	(at5g05730 : 560.0) ASA1 encodes the alpha subunit of anthranilate synthase, which catalyzes the rate-limiting step of tryptophan synthesis. ASA1 is induced by ethylene, and forms a link between ethylene signalling and auxin synthesis in roots.; anthranilate synthase alpha subunit 1 (ASA1); CONTAINS InterPro DOMAIN/s: Anthranilate synthase component I, N-terminal (InterPro:IPR006805), Chorismate …
c10848_g1_i1	-1.66907	9.2e-06	13.1.6.5.5	amino acid metabolism.synthesis.aromatic aa.tryptophan.tryptophan synthase	(chl4|520675 : 660.0) no description available & (at4g27070 : 642.0) Tryptophan synthase beta. Expressed at low levels in all tissues.; tryptophan synthase beta-subunit 2 (TSB2); CONTAINS InterPro DOMAIN/s: Tryptophan synthase, beta chain (InterPro:IPR006654), Pyridoxal phosphate-dependent enzyme, beta subunit (InterPro:IPR001926), Tryptophan synthase, beta chain, conserved site (InterPro:IPR0066…
c9555_g1_i1	2.15765	9.15e-07	13.1.6.5.5	amino acid metabolism.synthesis.aromatic aa.tryptophan.tryptophan synthase	(at5g38530 : 638.0) tryptophan synthase beta type 2 (TSBtype2); FUNCTIONS IN: pyridoxal phosphate binding, tryptophan synthase activity, catalytic activity; INVOLVED IN: tryptophan biosynthetic process, metabolic process; EXPRESSED IN: 21 plant structures; EXPRESSED DURING: 13 growth stages; CONTAINS InterPro DOMAIN/s: Pyridoxal phosphate-dependent enzyme, beta subunit (InterPro:IPR001926), Trypt…
c7811_g2_i2	5.49934	0.00867488	13.1.6.4.1	amino acid metabolism.synthesis.aromatic aa.tyrosine.arogenate dehydrogenase \& prephenate dehydrogenase	(chl4|523436 : 295.0) no description available & (at1g15710 : 222.0) prephenate dehydrogenase family protein; FUNCTIONS IN: prephenate dehydrogenase (NADP+) activity; INVOLVED IN: tyrosine biosynthetic process; LOCATED IN: chloroplast; EXPRESSED IN: 24 plant structures; EXPRESSED DURING: 13 growth stages; CONTAINS InterPro DOMAIN/s: Prephenate dehydrogenase (InterPro:IPR003099), Arogenate/prephen…
c35477_g1_i1	4.43976	1e-05	13.1.3.1.1	amino acid metabolism.synthesis.aspartate family.asparagine.asparagine synthetase	(chl4|524372 : 169.0) no description available & (at2g03667 : 159.0) Asparagine synthase family protein; FUNCTIONS IN: asparagine synthase (glutamine-hydrolyzing) activity; INVOLVED IN: asparagine biosynthetic process; LOCATED IN: cellular_component unknown; CONTAINS InterPro DOMAIN/s: Rossmann-like alpha/beta/alpha sandwich fold (InterPro:IPR014729), Asparagine synthase (InterPro:IPR001962), Glu…
c3686_g1_i1	5.90005	5.58e-16	13.1.3.1.1	amino acid metabolism.synthesis.aspartate family.asparagine.asparagine synthetase	(chl4|510688 : 854.0) no description available & (at5g65010 : 729.0) Encodes asparagine synthetase (ASN2).; asparagine synthetase 2 (ASN2); FUNCTIONS IN: asparagine synthase (glutamine-hydrolyzing) activity; INVOLVED IN: asparagine biosynthetic process; EXPRESSED IN: 23 plant structures; EXPRESSED DURING: 13 growth stages; CONTAINS InterPro DOMAIN/s: Rossmann-like alpha/beta/alpha sandwich fold (…
c10511_g14_i1	2.30718	1.09e-06	13.1.3.5.5	amino acid metabolism.synthesis.aspartate family.lysine.diaminopimelate decarboxylase	(chl4|520630 : 582.0) no description available & (q8s3n2|dcor_capan : 308.0) Ornithine decarboxylase (EC 4.1.1.17) (ODC) (CaODC1) (CapODC) - Capsicum annuum (Bell pepper) & (ipr022644 : 152.7916) Orn/DAP/Arg decarboxylase 2, N-terminal & (at5g11880 : 87.0) Pyridoxal-dependent decarboxylase family protein; FUNCTIONS IN: diaminopimelate decarboxylase activity; INVOLVED IN: lysine biosynthetic proce…
c29445_g1_i1	3.59913	2.24e-14	13.1.3.5.4	amino acid metabolism.synthesis.aspartate family.lysine.diaminopimelate epimerase	(chl4|522502 : 495.0) no description available & (at3g53580 : 391.0) diaminopimelate epimerase family protein; FUNCTIONS IN: diaminopimelate epimerase activity; INVOLVED IN: lysine biosynthetic process via diaminopimelate; LOCATED IN: chloroplast; EXPRESSED IN: 24 plant structures; EXPRESSED DURING: 15 growth stages; CONTAINS InterPro DOMAIN/s: Diaminopimelate epimerase, active site (InterPro:IPR…
c2192_g2_i1	3.29743	7.99e-07	13.1.3.5.2	amino acid metabolism.synthesis.aspartate family.lysine.dihydrodipicolinate reductase	(chl4|515549 : 343.0) no description available & (at2g44040 : 285.0) Dihydrodipicolinate reductase, bacterial/plant; FUNCTIONS IN: dihydrodipicolinate reductase activity; INVOLVED IN: oxidation reduction, lysine biosynthetic process via diaminopimelate, metabolic process, diaminopimelate biosynthetic process; LOCATED IN: chloroplast; EXPRESSED IN: cotyledon; CONTAINS InterPro DOMAIN/s: Dihydrodip…
c12197_g1_i1	4.68841	2.25e-20	13.1.3.5.1	amino acid metabolism.synthesis.aspartate family.lysine.dihydrodipicolinate synthase	(chl4|519138 : 478.0) no description available & (q42948|dapa_tobac : 373.0) Dihydrodipicolinate synthase, chloroplast precursor (EC 4.2.1.52) (DHDPS) - Nicotiana tabacum (Common tobacco) & (at2g45440 : 369.0) Encodes a protein that likely has dihydropicolinate synthase activity based on its mutant phenotype of decreased lysine levels and increased aspartate levels. The mutant also has increased …
c1557_g1_i2	6.4276	1.37e-13	13.1.3.4	amino acid metabolism.synthesis.aspartate family.methionine	(chl4|521080 : 776.0) no description available & (q39586|mete_chlre : 736.0) 5-methyltetrahydropteroyltriglutamate--homocysteine methyltransferase (EC 2.1.1.14) (Methionine synthase, vitamin-B12 independent isozyme) (Cobalamin-independent methionine synthase) - Chlamydomonas reinhardtii & (at3g03780 : 491.0) Encodes a cytosolic methionine synthase, involved in methionine regeneration via the acti…
c10306_g18_i2	1.39103	0.00313297	13.1.3.4.1	amino acid metabolism.synthesis.aspartate family.methionine.cystathionine gamma-synthase	(ipr000277 : 275.56827) Cys/Met metabolism, pyridoxal phosphate-dependent enzyme & (chl4|522789 : 247.0) no description available & (at3g01120 : 229.0) encodes a cystathionine gamma-synthase, which performs the first committed step in methionine biosynthesis. A conserved motif of 13 amino acids in the first exon is required for posttranscriptional autoregulation. This enzyme shares the same subst…
c35402_g1_i1	-2.45201	0.00639467	13.1.3.4.12	amino acid metabolism.synthesis.aspartate family.methionine.homocysteine S-methyltransferase	(chl4|524012 : 207.0) no description available & (at3g60910 : 132.0) S-adenosyl-L-methionine-dependent methyltransferases superfamily protein; FUNCTIONS IN: methyltransferase activity, catalytic activity; INVOLVED IN: metabolic process; LOCATED IN: cellular_component unknown; EXPRESSED IN: 22 plant structures; EXPRESSED DURING: 13 growth stages; CONTAINS InterPro DOMAIN/s: Methyltransferase type …
c36446_g1_i1	-6.00733	0.00083861	13.1.3.4.11	amino acid metabolism.synthesis.aspartate family.methionine.S-adenosylmethionine synthetase	(chl4|522823 : 190.0) no description available & (p50302|metl_actch : 182.0) S-adenosylmethionine synthetase 2 (EC 2.5.1.6) (Methionine adenosyltransferase 2) (AdoMet synthetase 2) - Actinidia chinensis (Kiwi) (Yangtao) & (at2g36880 : 180.0) methionine adenosyltransferase 3 (MAT3); FUNCTIONS IN: methionine adenosyltransferase activity; INVOLVED IN: one-carbon metabolic process, S-adenosylmethioni…
c7249_g1_i1	3.85859	4.8e-12	13.1.3.6.1.1	amino acid metabolism.synthesis.aspartate family.misc.homoserine.aspartate kinase	(chl4|510415 : 617.0) no description available & (at5g13280 : 436.0) Asp kinase inhibited by Lys and S-adenosylmethionine. Contains regulatory domains that belong to the ACT domain family, which allow binding to a extreme variety of ligands. Can function as a monomer or as a dimer with acetohydroxyacid synthase (HSDH).; aspartate kinase 1 (AK-LYS1); FUNCTIONS IN: aspartate kinase activity; INVOLV…
c10912_g1_i1	5.21801	4.87e-26	13.1.3.6.1.2	amino acid metabolism.synthesis.aspartate family.misc.homoserine.aspartate semialdehyde dehydrogenase	(chl4|519517 : 520.0) no description available & (at1g14810 : 412.0) encodes an aspartate semialdehyde dehydrogenase, which produces the branch point intermediate for lysine and threonine/methionine biosynthesis; semialdehyde dehydrogenase family protein; FUNCTIONS IN: oxidoreductase activity, acting on the aldehyde or oxo group of donors, NAD or NADP as acceptor, aspartate-semialdehyde dehydroge…
c16584_g1_i1	1.69806	0.0015549	13.1.3.6.1.4	amino acid metabolism.synthesis.aspartate family.misc.homoserine.homoserine kinase	(chl4|518595 : 384.0) no description available & (at2g17265 : 264.0) Encodes a homoserine kinase (HSK) which produces O-phospho-L-homoserine (HserP), a compound at the branching point of methionine and threonine biosynthesis. HSK is found in the stromal fraction of chloroplasts. Mutants are susceptible to downy mildew fungus Hyaloperonospora parasitica.; homoserine kinase (HSK); FUNCTIONS IN: hom…
c15461_g1_i1	2.27519	4.27e-08	13.1.4.1.1	amino acid metabolism.synthesis.branched chain group.common.acetolactate synthase	(chl4|520369 : 929.0) no description available & (p09114|ilv2_tobac : 759.0) Acetolactate synthase 2, chloroplast precursor (EC 2.2.1.6) (Acetolactate synthase II) (Acetohydroxy-acid synthase II) (ALS II) - Nicotiana tabacum (Common tobacco) & (at3g48560 : 745.0) Catalyzes the formation of acetolactate from pyruvate, the first step in valine and isoleucine biosynthesis. Requires FAD, thiamine pyr…
c2093_g1_i1	3.31986	5.21e-12	13.1.4.1.1	amino acid metabolism.synthesis.branched chain group.common.acetolactate synthase	(chl4|520147 : 465.0) no description available & (at2g31810 : 345.0) ACT domain-containing small subunit of acetolactate synthase protein; FUNCTIONS IN: acetolactate synthase activity, amino acid binding; INVOLVED IN: branched chain family amino acid biosynthetic process; LOCATED IN: chloroplast; EXPRESSED IN: 24 plant structures; EXPRESSED DURING: 13 growth stages; CONTAINS InterPro DOMAIN/s: Ac…
c33094_g1_i1	3.69703	2.64e-16	13.1.4.1.4	amino acid metabolism.synthesis.branched chain group.common.branched-chain amino acid aminotransferase	(chl4|522677 : 521.0) no description available & (at5g65780 : 313.0) encodes a chloroplast branched-chain amino acid aminotransferase, can complement the yeast leu/iso-leu/val auxotrophy mutant; ATBCAT-5; FUNCTIONS IN: branched-chain-amino-acid transaminase activity, catalytic activity; LOCATED IN: mitochondrion, chloroplast; EXPRESSED IN: 23 plant structures; EXPRESSED DURING: 13 growth stages; …
c4269_g1_i2	-4.77535	2.32e-06	13.1.4.1.4	amino acid metabolism.synthesis.branched chain group.common.branched-chain amino acid aminotransferase	(at5g65780 : 176.0) encodes a chloroplast branched-chain amino acid aminotransferase, can complement the yeast leu/iso-leu/val auxotrophy mutant; ATBCAT-5; FUNCTIONS IN: branched-chain-amino-acid transaminase activity, catalytic activity; LOCATED IN: mitochondrion, chloroplast; EXPRESSED IN: 23 plant structures; EXPRESSED DURING: 13 growth stages; BEST Arabidopsis thaliana protein match is: littl…
c24211_g1_i1	-1.90425	1.14e-07	13.1.4.1.2	amino acid metabolism.synthesis.branched chain group.common.ketol-acid reductoisomerase	(chl4|509920 : 799.0) no description available & (q01292|ilv5_spiol : 607.0) Ketol-acid reductoisomerase, chloroplast precursor (EC 1.1.1.86) (Acetohydroxy-acid reductoisomerase) (Alpha-keto-beta-hydroxylacil reductoisomerase) - Spinacia oleracea (Spinach) & (at3g58610 : 598.0) ketol-acid reductoisomerase; CONTAINS InterPro DOMAIN/s: Acetohydroxy acid isomeroreductase, catalytic (InterPro:IPR0131…
c2088_g1_i1	2.98219	1.87e-10	13.1.4.5.1	amino acid metabolism.synthesis.branched chain group.isoleucine specific.threonine ammonia-lyase	(chl4|518397 : 721.0) no description available & (at3g10050 : 444.0) first enzyme in the biosynthetic pathway of isoleucine; L-O-methylthreonine resistant 1 (OMR1); FUNCTIONS IN: L-threonine ammonia-lyase activity; INVOLVED IN: isoleucine biosynthetic process, threonine metabolic process; LOCATED IN: chloroplast; EXPRESSED IN: 22 plant structures; EXPRESSED DURING: 13 growth stages; CONTAINS Inte…
c4824_g2_i1	2.46957	0.0004871	13.1.4.4.1	amino acid metabolism.synthesis.branched chain group.leucine specific.2-isopropylmalate synthase	(chl4|523009 : 288.0) no description available & (at1g74040 : 202.0) Encodes an active Arabidopsis isopropylmalate synthase IPMS2. Involved in leucine biosynthesis. Do not participate in the chain elongation of glucosinolates. Expressed constitutively throughout the plant. Loss of IPMS2 can be compensated by a second isopropylmalate synthase gene IPMS1 (At1g18500).; 2-isopropylmalate synthase 1 (…
c10765_g1_i1	4.77626	2.62e-19	13.1.4.4.3	amino acid metabolism.synthesis.branched chain group.leucine specific.3-isopropylmalate dehydrogenase	(chl4|524462 : 555.0) no description available & (at1g80560 : 430.0) The AtIMD2 is one out of 3 genes encoding the enzyme 3-isopropylmalate dehydrogenase involved in leucine biosynthesis in Arabidopsis. Its subcellular location has been targeted to plastids.; isopropylmalate dehydrogenase 2 (IMD2); FUNCTIONS IN: 3-isopropylmalate dehydrogenase activity; INVOLVED IN: leucine biosynthetic process, …
c6795_g1_i1	-1.66684	0.000393512	13.1.1.3.1	amino acid metabolism.synthesis.central amino acid metabolism.alanine.alanine aminotransferase	(chl4|523569 : 607.0) no description available & (at1g72330 : 496.0) Encodes for alanine aminotransferase ALAAT2.; alanine aminotransferase 2 (ALAAT2); FUNCTIONS IN: copper ion binding, L-alanine:2-oxoglutarate aminotransferase activity; INVOLVED IN: biosynthetic process; CONTAINS InterPro DOMAIN/s: 1-aminocyclopropane-1-carboxylate synthase (InterPro:IPR001176), Pyridoxal phosphate-dependent tra…
c15073_g1_i1	3.45511	5.92e-12	13.1.1.2.1	amino acid metabolism.synthesis.central amino acid metabolism.aspartate.aspartate aminotransferase	(chl4|518936 : 655.0) no description available & (at4g31990 : 529.0) Encodes a plastid-localized aspartate aminotransferase. Does not display any PAT (glutamate/aspartate-prephenate aminotransferase) activity even in the presence of a high concentration of prephenate.; aspartate aminotransferase 5 (ASP5); CONTAINS InterPro DOMAIN/s: Aminotransferase, class I/classII (InterPro:IPR004839), Pyridoxa…
c8967_g2_i1	1.71117	0.00175055	13.1.1.2.1	amino acid metabolism.synthesis.central amino acid metabolism.aspartate.aspartate aminotransferase	(chl4|514967 : 404.0) no description available & (ipr015421 : 114.598625) Pyridoxal phosphate-dependent transferase, major region, subdomain 1 & (at1g77670 : 93.2) Pyridoxal phosphate (PLP)-dependent transferases superfamily protein; FUNCTIONS IN: 1-aminocyclopropane-1-carboxylate synthase activity, transferase activity, transferring nitrogenous groups, pyridoxal phosphate binding, transaminase a…
c28614_g1_i1	2.83186	2.01e-10	13.1.2.3.2	amino acid metabolism.synthesis.glutamate family.arginine.acetylglutamate kinase	(chl4|516980 : 643.0) no description available & (at2g37500 : 499.0) arginine biosynthesis protein ArgJ family; FUNCTIONS IN: glutamate N-acetyltransferase activity; INVOLVED IN: arginine biosynthetic process; LOCATED IN: chloroplast; EXPRESSED IN: 22 plant structures; EXPRESSED DURING: 13 growth stages; CONTAINS InterPro DOMAIN/s: Arginine biosynthesis protein ArgJ (InterPro:IPR002813), Peptidas…
c6747_g4_i1	2.32052	1.91e-07	13.1.2.3.4	amino acid metabolism.synthesis.glutamate family.arginine.acetylornithine aminotransferase	(chl4|514884 : 615.0) no description available & (at1g80600 : 434.0) Encodes HopW1-1-Interacting protein 1 (WIN1). Interacts with the P. syringae effector HopW1-1. WIN1 is a putative acetylornithine transaminase. Modulates plant defenses against bacteria. Three WIN proteins are identified so far (WIN1: AT1G80600; WIN2: AT4G31750; WIN3: AT5G13320).; HOPW1-1-interacting 1 (WIN1); FUNCTIONS IN: N2-a…
c15351_g1_i1	5.19109	1.32e-24	13.1.2.3.23	amino acid metabolism.synthesis.glutamate family.arginine.argininosuccinate lyase	(p22675|arly_chlre : 736.0) Argininosuccinate lyase (EC 4.3.2.1) (Arginosuccinase) (ASAL) - Chlamydomonas reinhardtii & (chl4|511047 : 381.0) no description available & (at5g10920 : 317.0) L-Aspartase-like family protein; FUNCTIONS IN: argininosuccinate lyase activity, catalytic activity; INVOLVED IN: arginine biosynthetic process via ornithine, arginine biosynthetic process; LOCATED IN: chloropl…
c33221_g1_i1	8.27152	4.57e-41	13.1.2.3.22	amino acid metabolism.synthesis.glutamate family.arginine.arginosuccinate synthase	(chl4|526420 : 693.0) no description available & (at4g24830 : 451.0) arginosuccinate synthase family; FUNCTIONS IN: argininosuccinate synthase activity, ATP binding; INVOLVED IN: arginine biosynthetic process; LOCATED IN: chloroplast; EXPRESSED IN: 24 plant structures; EXPRESSED DURING: 15 growth stages; CONTAINS InterPro DOMAIN/s: Rossmann-like alpha/beta/alpha sandwich fold (InterPro:IPR014729)…
c10884_g1_i1	2.8931	3.06e-12	13.1.2.3.3	amino acid metabolism.synthesis.glutamate family.arginine.N-Acetylglutamate-5-P reductase	(chl4|511882 : 526.0) no description available & (q6av34|argc_orysa : 453.0) Probable N-acetyl-gamma-glutamyl-phosphate reductase, chloroplast precursor (EC 1.2.1.38) (AGPR) (N-acetyl-glutamate semialdehyde dehydrogenase) (NAGSA dehydrogenase) - Oryza sativa (Rice) & (at2g19940 : 448.0) oxidoreductases, acting on the aldehyde or oxo group of donors, NAD or NADP as acceptor;copper ion binding; FUN…
c28853_g1_i1	3.58003	5e-14	13.1.2.3.21	amino acid metabolism.synthesis.glutamate family.arginine.ornithine carbamoyltransferase	(chl4|512627 : 511.0) no description available & (at1g75330 : 388.0) ornithine carbamoyltransferase (OTC); FUNCTIONS IN: amino acid binding, ornithine carbamoyltransferase activity, carboxyl- or carbamoyltransferase activity; INVOLVED IN: cellular amino acid metabolic process; LOCATED IN: chloroplast, chloroplast stroma; EXPRESSED IN: 23 plant structures; EXPRESSED DURING: 13 growth stages; CONTA…
c920_g1_i1	3.05398	1.82e-10	13.1.2.2.1	amino acid metabolism.synthesis.glutamate family.proline.delta 1-pyrroline-5-carboxylate synthetase	(chl4|511898 : 544.0) no description available & (at3g55610 : 452.0) encodes delta 1-pyrroline-5-carboxylate synthetase B. Gene expression is induced by dehydration, high salt and ABA. Knock-out mutations in P5CS2 are embryo-lethal. P5CS2 appears to be present in different cells and/or different subcellular locations from P5CS1 in a tissue-dependent manner.; delta 1-pyrroline-5-carboxylate syntha…
c10403_g1_i3	1.44249	0.00241178	13.1.7.1	amino acid metabolism.synthesis.histidine.ATP phosphoribosyl transferase	(chl4|526306 : 473.0) no description available & (at1g58080 : 374.0) ATP phosphoribosyl transferase, catalyses first step of histidine biosynthesis; ATP phosphoribosyl transferase 1 (ATP-PRT1); FUNCTIONS IN: ATP phosphoribosyltransferase activity; INVOLVED IN: histidine biosynthetic process; LOCATED IN: chloroplast; EXPRESSED IN: 22 plant structures; EXPRESSED DURING: 13 growth stages; CONTAINS I…
c29095_g1_i1	1.3161	0.00483839	13.1.7.9	amino acid metabolism.synthesis.histidine.histidinol dehydrogenase	(chl4|518488 : 644.0) no description available & (q5nay4|hisx_orysa : 564.0) Histidinol dehydrogenase, chloroplast precursor (EC 1.1.1.23) (HDH) - Oryza sativa (Rice) & (at5g63890 : 553.0) Encodes histidinol dehydrogenase. Up-regulated in response to UV-B.; histidinol dehydrogenase (HDH); FUNCTIONS IN: histidinol dehydrogenase activity; INVOLVED IN: response to UV, pollen development; LOCATED IN:…
c6257_g1_i1	1.40417	0.002639	13.1.7.6	amino acid metabolism.synthesis.histidine.imidazoleglycerol-phosphate dehydratase	(chl4|519063 : 346.0) no description available & (q43072|his7_pea : 280.0) Imidazoleglycerol-phosphate dehydratase (EC 4.2.1.19) (IGPD) - Pisum sativum (Garden pea) & (at3g22425 : 271.0) Encodes imidazoleglycerolphosphate dehydratase.; imidazoleglycerol-phosphate dehydratase (IGPD); FUNCTIONS IN: imidazoleglycerol-phosphate dehydratase activity; INVOLVED IN: histidine biosynthetic process; LOCATE…
c24342_g1_i1	5.28696	2.35e-24	13.1.7.4	amino acid metabolism.synthesis.histidine.N-5-phosphoribosyl-formimino-5-aminoimidazole-4-carboxamide ribonucleotide isomerase	(chl4|512444 : 474.0) no description available & (at4g26900 : 413.0) encodes a glutamine amidotransferase and cyclase, catalyzes the fifth and sixth steps of the histidine biosynthetic pathway; HIS HF (AT-HF); FUNCTIONS IN: imidazoleglycerol-phosphate synthase activity; INVOLVED IN: histidine biosynthetic process; LOCATED IN: chloroplast; EXPRESSED IN: 23 plant structures; EXPRESSED DURING: 14 gr…
c41_g1_i1	2.99148	5.04e-06	13.1.7.4	amino acid metabolism.synthesis.histidine.N-5-phosphoribosyl-formimino-5-aminoimidazole-4-carboxamide ribonucleotide isomerase	(at4g26900 : 209.0) encodes a glutamine amidotransferase and cyclase, catalyzes the fifth and sixth steps of the histidine biosynthetic pathway; HIS HF (AT-HF); FUNCTIONS IN: imidazoleglycerol-phosphate synthase activity; INVOLVED IN: histidine biosynthetic process; LOCATED IN: chloroplast; EXPRESSED IN: 23 plant structures; EXPRESSED DURING: 14 growth stages; CONTAINS InterPro DOMAIN/s: Imidazol…
c12366_g1_i1	2.56813	4.29e-05	13.1.7.3	amino acid metabolism.synthesis.histidine.phosphoribosyl-AMP cyclohydrolase	(chl4|512742 : 449.0) no description available & (at2g36230 : 342.0) Encodes a BBMII isomerase involved in histidine biosynthesis.; ALBINO AND PALE GREEN 10 (APG10); FUNCTIONS IN: 1-(5-phosphoribosyl)-5-[(5-phosphoribosylamino)methylideneamino]imidazole-4-carboxamide isomerase activity; INVOLVED IN: histidine biosynthetic process; LOCATED IN: chloroplast; EXPRESSED IN: 21 plant structures; EXPRES…
c10436_g1_i1	-1.41252	0.00157237	13.1.5.3	amino acid metabolism.synthesis.serine-glycine-cysteine group.cysteine	(chl4|524391 : 298.0) no description available & (ipr015421 : 165.8915) Pyridoxal phosphate-dependent transferase, major region, subdomain 1 & (at5g65720 : 158.0) cysteine desulfurase whose activity is dependent on AtSufE activation.; nitrogen fixation S (NIFS)-like 1 (NFS1); FUNCTIONS IN: transaminase activity, zinc ion binding, cysteine desulfurase activity, ATP binding; INVOLVED IN: iron-sulfu…
c9217_g6_i1	-4.7932	7.16e-12	13.1.5.3	amino acid metabolism.synthesis.serine-glycine-cysteine group.cysteine	(at1g18490 : 145.0) Protein of unknown function (DUF1637); FUNCTIONS IN: cysteamine dioxygenase activity; INVOLVED IN: oxidation reduction; LOCATED IN: cellular_component unknown; EXPRESSED IN: 22 plant structures; EXPRESSED DURING: 13 growth stages; CONTAINS InterPro DOMAIN/s: Protein of unknown function DUF1637 (InterPro:IPR012864); BEST Arabidopsis thaliana protein match is: Protein of unknown…
c10204_g53_i1	2.35474	1.68e-06	13.1.5.3.1	amino acid metabolism.synthesis.serine-glycine-cysteine group.cysteine.OASTL	(q9xea8|cysk2_orysa : 332.0) Cysteine synthase (EC 2.5.1.47) (O-acetylserine sulfhydrylase) (O-acetylserine (Thiol)-lyase) (CSase) (OAS-TL) - Oryza sativa (Rice) & (at3g59760 : 323.0) Arabidopsis thaliana O-acetylserine (thiol) lyase (OAS-TL) isoform oasC; O-acetylserine (thiol) lyase isoform C (OASC); FUNCTIONS IN: protein binding, cysteine synthase activity, zinc ion binding, ATP binding; INVOL…
c4887_g2_i1	-2.71431	2.05e-05	13.1.5.3.1	amino acid metabolism.synthesis.serine-glycine-cysteine group.cysteine.OASTL	(o81155|cyskp_soltu : 315.0) Cysteine synthase, chloroplast precursor (EC 2.5.1.47) (O-acetylserine sulfhydrylase) (O-acetylserine (Thiol)-lyase) (CSase B) (CS-B) (OAS-TL B) - Solanum tuberosum (Potato) & (chl4|516784 : 312.0) no description available & (at2g43750 : 311.0) Arabidopsis thaliana O-acetylserine (thiol) lyase (OAS-TL) isoform oasB, the key enzyme for fixation of inorganic sulfide. It…
c10417_g5_i1	-2.69245	1.12e-06	13.1.5.3.2	amino acid metabolism.synthesis.serine-glycine-cysteine group.cysteine.SAT	(chl4|517375 : 385.0) no description available & (at4g35640 : 291.0) Encodes a cytosolic serine O-acetyltransferase involved in sulfur assimilation and cysteine biosynthesis. Expressed in the vascular system. Expression is induced in both roots and shoots under sulfur-starved conditions.; serine acetyltransferase 3;2 (SERAT3;2); CONTAINS InterPro DOMAIN/s: Hexapeptide transferase, conserved site …
c2144_g1_i1	5.12774	4.02e-15	13.1.5.2.41	amino acid metabolism.synthesis.serine-glycine-cysteine group.glycine.sarcosine oxidase	(chl4|512705 : 296.0) no description available & (ipr006076 : 126.17218) FAD dependent oxidoreductase & (at2g24580 : 125.0) FAD-dependent oxidoreductase family protein; FUNCTIONS IN: sarcosine oxidase activity; INVOLVED IN: tetrahydrofolate metabolic process, oxidation reduction; LOCATED IN: cellular_component unknown; EXPRESSED IN: 23 plant structures; EXPRESSED DURING: 13 growth stages; CONTAIN…
c2309_g1_i1	3.19352	1.28e-11	13.1.5.1.1	amino acid metabolism.synthesis.serine-glycine-cysteine group.serine.phosphoglycerate dehydrogenase	(chl4|524445 : 379.0) no description available & (at4g34200 : 149.0) embryo sac development arrest 9 (EDA9); FUNCTIONS IN: ATP binding; INVOLVED IN: megagametogenesis; LOCATED IN: mitochondrion, chloroplast, membrane; EXPRESSED IN: 26 plant structures; EXPRESSED DURING: 14 growth stages; CONTAINS InterPro DOMAIN/s: D-3-phosphoglycerate dehydrogenase (InterPro:IPR006236), D-isomer specific 2-hydro…
c2309_g1_i2	1.50726	0.00391314	13.1.5.1.1	amino acid metabolism.synthesis.serine-glycine-cysteine group.serine.phosphoglycerate dehydrogenase	(chl4|524445 : 379.0) no description available & (at4g34200 : 149.0) embryo sac development arrest 9 (EDA9); FUNCTIONS IN: ATP binding; INVOLVED IN: megagametogenesis; LOCATED IN: mitochondrion, chloroplast, membrane; EXPRESSED IN: 26 plant structures; EXPRESSED DURING: 14 growth stages; CONTAINS InterPro DOMAIN/s: D-3-phosphoglycerate dehydrogenase (InterPro:IPR006236), D-isomer specific 2-hydro…
c33203_g1_i2	6.34679	4.95e-29	13.1.5.1.1	amino acid metabolism.synthesis.serine-glycine-cysteine group.serine.phosphoglycerate dehydrogenase	(chl4|524867 : 711.0) no description available & (at4g34200 : 609.0) embryo sac development arrest 9 (EDA9); FUNCTIONS IN: ATP binding; INVOLVED IN: megagametogenesis; LOCATED IN: mitochondrion, chloroplast, membrane; EXPRESSED IN: 26 plant structures; EXPRESSED DURING: 14 growth stages; CONTAINS InterPro DOMAIN/s: D-3-phosphoglycerate dehydrogenase (InterPro:IPR006236), D-isomer specific 2-hydro…
c33075_g1_i1	6.84995	3.77e-33	13.1.5.1.2	amino acid metabolism.synthesis.serine-glycine-cysteine group.serine.phosphoserine aminotransferase	(chl4|524595 : 529.0) no description available & (at4g35630 : 417.0) Encodes a phosphoserine aminotransferase which is involved in serine biosynthesis in the chloroplast which operates via the phosphorylated pathway.; phosphoserine aminotransferase (PSAT); FUNCTIONS IN: O-phospho-L-serine:2-oxoglutarate aminotransferase activity; INVOLVED IN: L-serine biosynthetic process; LOCATED IN: chloroplast…
c5165_g2_i1	4.94583	1.48e-24	13.1.5.1.3	amino acid metabolism.synthesis.serine-glycine-cysteine group.serine.phosphoserine phosphatase	(chl4|521686 : 300.0) no description available & (at1g18640 : 238.0) Encodes a 3-phosphoserine phosphatase acting in the last step of serine biosynthesis within the chloroplast.; 3-phosphoserine phosphatase (PSP); FUNCTIONS IN: phosphoserine phosphatase activity; INVOLVED IN: L-serine biosynthetic process; LOCATED IN: chloroplast; EXPRESSED IN: 22 plant structures; EXPRESSED DURING: 13 growth sta…
c10494_g3_i1	4.04555	1.21e-08	24	Biodegradation of Xenobiotics	(chl4|514969 : 199.0) no description available & (at5g19580 : 137.0) glyoxal oxidase-related protein; FUNCTIONS IN: molecular_function unknown; INVOLVED IN: biological_process unknown; LOCATED IN: endomembrane system; EXPRESSED IN: 10 plant structures; EXPRESSED DURING: L mature pollen stage, M germinated pollen stage, 4 anthesis, C globular stage, petal differentiation and expansion stage; CONTA…
c15221_g1_i1	3.13121	1.77e-09	24	Biodegradation of Xenobiotics	(chl4|514969 : 138.0) no description available & (at1g67290 : 90.1) glyoxal oxidase-related protein; FUNCTIONS IN: molecular_function unknown; INVOLVED IN: biological_process unknown; LOCATED IN: endomembrane system; EXPRESSED IN: 10 plant structures; EXPRESSED DURING: L mature pollen stage, M germinated pollen stage, 4 anthesis, C globular stage, petal differentiation and expansion stage; CONTAI…
c198_g1_i1	1.98458	0.00162043	24	Biodegradation of Xenobiotics	(chl4|522295 : 198.0) no description available & (at5g19580 : 132.0) glyoxal oxidase-related protein; FUNCTIONS IN: molecular_function unknown; INVOLVED IN: biological_process unknown; LOCATED IN: endomembrane system; EXPRESSED IN: 10 plant structures; EXPRESSED DURING: L mature pollen stage, M germinated pollen stage, 4 anthesis, C globular stage, petal differentiation and expansion stage; CONTA…
c10218_g2_i1	2.60929	1.02e-05	24.1	Biodegradation of Xenobiotics.hydroxyacylglutathione hydrolase	(at1g53580 : 268.0) Mononuclear Fe(II)-containing member of the b-lactamase fold superfamily. ETHE1 is homodimeric in solution, exhibits low-level esterase activity, and specifically binds a single Fe(II) atom in the active site.; glyoxalase II 3 (GLY3); FUNCTIONS IN: hydrolase activity, acting on ester bonds, hydroxyacylglutathione hydrolase activity; INVOLVED IN: response to salt stress, methyl…
c10218_g2_i2	4.81482	1.28e-08	24.1	Biodegradation of Xenobiotics.hydroxyacylglutathione hydrolase	(at1g53580 : 264.0) Mononuclear Fe(II)-containing member of the b-lactamase fold superfamily. ETHE1 is homodimeric in solution, exhibits low-level esterase activity, and specifically binds a single Fe(II) atom in the active site.; glyoxalase II 3 (GLY3); FUNCTIONS IN: hydrolase activity, acting on ester bonds, hydroxyacylglutathione hydrolase activity; INVOLVED IN: response to salt stress, methyl…
c4979_g2_i1	-4.04634	0.00271773	24.1	Biodegradation of Xenobiotics.hydroxyacylglutathione hydrolase	(at1g53580 : 179.0) Mononuclear Fe(II)-containing member of the b-lactamase fold superfamily. ETHE1 is homodimeric in solution, exhibits low-level esterase activity, and specifically binds a single Fe(II) atom in the active site.; glyoxalase II 3 (GLY3); FUNCTIONS IN: hydrolase activity, acting on ester bonds, hydroxyacylglutathione hydrolase activity; INVOLVED IN: response to salt stress, methyl…
c10405_g5_i1	-1.92504	1.32e-05	24.2	Biodegradation of Xenobiotics.lactoylglutathione lyase	(at1g67280 : 383.0) Glyoxalase/Bleomycin resistance protein/Dioxygenase superfamily protein; FUNCTIONS IN: lactoylglutathione lyase activity, metal ion binding; INVOLVED IN: response to cold, carbohydrate metabolic process; LOCATED IN: thylakoid, stromule, chloroplast; EXPRESSED IN: 24 plant structures; EXPRESSED DURING: 14 growth stages; CONTAINS InterPro DOMAIN/s: Glyoxalase I (InterPro:IPR0043…
c24306_g1_i1	-2.0345	1.38e-06	24.2	Biodegradation of Xenobiotics.lactoylglutathione lyase	(chl4|510585 : 217.0) no description available & (at5g57040 : 177.0) Lactoylglutathione lyase / glyoxalase I family protein; FUNCTIONS IN: catalytic activity; INVOLVED IN: metabolic process; LOCATED IN: chloroplast; EXPRESSED IN: 23 plant structures; EXPRESSED DURING: 15 growth stages; CONTAINS InterPro DOMAIN/s: Glyoxalase/bleomycin resistance protein/dioxygenase (InterPro:IPR004360); BEST Arabi…
c10375_g1_i1	4.05388	0.00254105	25	C1-metabolism	(chl4|520999 : 102.0) no description available & (at4g31120 : 85.1) Involved in vernalization. Required for epigenetic silencing of FLC, and for vernalization-mediated histone modification.; PROTEIN ARGININE METHYLTRANSFERASE 5 (PRMT5); FUNCTIONS IN: protein methyltransferase activity; INVOLVED IN: positive regulation of vernalization response, regulation of flower development; LOCATED IN: cytopl…
c10375_g16_i3	8.71663	1.93e-10	25	C1-metabolism	(at4g31120 : 253.0) Involved in vernalization. Required for epigenetic silencing of FLC, and for vernalization-mediated histone modification.; PROTEIN ARGININE METHYLTRANSFERASE 5 (PRMT5); FUNCTIONS IN: protein methyltransferase activity; INVOLVED IN: positive regulation of vernalization response, regulation of flower development; LOCATED IN: cytoplasm; EXPRESSED IN: 25 plant structures; EXPRESSE…
c10375_g23_i1	6.17318	1.36e-17	25	C1-metabolism	(chl4|520999 : 224.0) no description available & (at4g31120 : 191.0) Involved in vernalization. Required for epigenetic silencing of FLC, and for vernalization-mediated histone modification.; PROTEIN ARGININE METHYLTRANSFERASE 5 (PRMT5); FUNCTIONS IN: protein methyltransferase activity; INVOLVED IN: positive regulation of vernalization response, regulation of flower development; LOCATED IN: cytop…
c2916_g1_i1	4.12094	1.21e-16	25	C1-metabolism	(chl4|514497 : 254.0) no description available & (at5g16450 : 161.0) Ribonuclease E inhibitor RraA/Dimethylmenaquinone methyltransferase; FUNCTIONS IN: ribonuclease inhibitor activity; INVOLVED IN: regulation of RNA metabolic process; LOCATED IN: cellular_component unknown; EXPRESSED IN: 24 plant structures; EXPRESSED DURING: 13 growth stages; CONTAINS InterPro DOMAIN/s: Ribonuclease E inhibitor …
c2994_g1_i1	2.37256	0.000393725	25	C1-metabolism	(chl4|520999 : 138.0) no description available & (at4g31120 : 99.8) Involved in vernalization. Required for epigenetic silencing of FLC, and for vernalization-mediated histone modification.; PROTEIN ARGININE METHYLTRANSFERASE 5 (PRMT5); FUNCTIONS IN: protein methyltransferase activity; INVOLVED IN: positive regulation of vernalization response, regulation of flower development; LOCATED IN: cytopl…
c33630_g1_i1	2.58512	1.11e-06	25	C1-metabolism	(chl4|520614 : 330.0) no description available & (at2g41530 : 314.0) Encodes a protein with S-formylglutathione hydrolase activity.; S-formylglutathione hydrolase (SFGH); FUNCTIONS IN: hydrolase activity, acting on ester bonds, S-formylglutathione hydrolase activity; INVOLVED IN: response to cadmium ion; LOCATED IN: apoplast; EXPRESSED IN: 25 plant structures; EXPRESSED DURING: 13 growth stages; …
c5853_g2_i1	-3.44951	2.45e-07	25.3	C1-metabolism.dihydropteridine diphosphokinase	(at4g30000 : 180.0) Dihydropterin pyrophosphokinase / Dihydropteroate synthase; FUNCTIONS IN: 2-amino-4-hydroxy-6-hydroxymethyldihydropteridine diphosphokinase activity, dihydropteroate synthase activity; INVOLVED IN: pteridine and derivative metabolic process, cellular metabolic process, folic acid and derivative biosynthetic process; EXPRESSED IN: 21 plant structures; EXPRESSED DURING: 13 growt…
c3107_g1_i1	-1.67762	0.000289398	25.1	C1-metabolism.formate dehydrogenase	(at5g14780 : 424.0) Encodes a NAD-dependent formate dehydrogenase.; formate dehydrogenase (FDH); FUNCTIONS IN: NAD or NADH binding, binding, oxidoreductase activity, acting on the CH-OH group of donors, NAD or NADP as acceptor, catalytic activity, cofactor binding; INVOLVED IN: response to cadmium ion, response to wounding; LOCATED IN: thylakoid, mitochondrion, chloroplast; EXPRESSED IN: 26 plant…
c33933_g1_i1	4.10715	1.89e-15	25.2	C1-metabolism.formate-tetrahydrofolate ligase	(chl4|514243 : 897.0) no description available & (p28723|fths_spiol : 809.0) Formate--tetrahydrofolate ligase (EC 6.3.4.3) (Formyltetrahydrofolate synthetase) (10-formyletrahydrofolate synthetase) (FHS) (FTHFS) - Spinacia oleracea (Spinach) & (at1g50480 : 808.0) 10-formyltetrahydrofolate synthetase (THFS) mRNA, complete; 10-formyltetrahydrofolate synthetase (THFS); FUNCTIONS IN: formate-tetrahydr…
c10394_g27_i1	1.73167	0.000169615	25.5	C1-metabolism.Methylenetetrahydrofolate dehydrogenase & Methenyltetrahydrofolate cyclohydrolase	(chl4|521116 : 440.0) no description available & (at3g12290 : 393.0) Amino acid dehydrogenase family protein; FUNCTIONS IN: binding, catalytic activity; INVOLVED IN: folic acid and derivative biosynthetic process, metabolic process; LOCATED IN: chloroplast; EXPRESSED IN: 25 plant structures; EXPRESSED DURING: 14 growth stages; CONTAINS InterPro DOMAIN/s: Tetrahydrofolate dehydrogenase/cyclohydrol…
c15428_g1_i1	-5.01447	5.82e-07	25.8	C1-metabolism.tetrahydrofolate synthase	(at5g05980 : 169.0) DHFS-FPGS homolog B (DFB); CONTAINS InterPro DOMAIN/s: Folylpolyglutamate synthetase, conserved site (InterPro:IPR018109), Mur ligase, central (InterPro:IPR013221), Mur ligase, C-terminal (InterPro:IPR004101), Folylpolyglutamate synthetase (InterPro:IPR001645); BEST Arabidopsis thaliana protein match is: DHFS-FPGS homolog D (TAIR:AT3G55630.3); Has 7710 Blast hits to 7708 prote…
c2438_g1_i2	-6.37609	0.000168745	25.8	C1-metabolism.tetrahydrofolate synthase	(chl4|522536 : 112.0) no description available & (at3g55630 : 110.0) DHFS-FPGS homolog D (DFD); CONTAINS InterPro DOMAIN/s: Folylpolyglutamate synthetase, conserved site (InterPro:IPR018109), Mur ligase, central (InterPro:IPR013221), Mur ligase, C-terminal (InterPro:IPR004101), Folylpolyglutamate synthetase (InterPro:IPR001645); BEST Arabidopsis thaliana protein match is: DHFS-FPGS homolog B (TAI…
c13016_g1_i1	4.79552	4.64e-05	10.5.3	cell wall.cell wall proteins.LRR	(chl4|521972 : 90.1) no description available & (at5g48940 : 88.2) Leucine-rich repeat transmembrane protein kinase family protein; FUNCTIONS IN: protein serine/threonine kinase activity, protein kinase activity, ATP binding; INVOLVED IN: transmembrane receptor protein tyrosine kinase signaling pathway, protein amino acid phosphorylation; EXPRESSED IN: root, cultured cell; CONTAINS InterPro DOMAI…
c24388_g1_i1	2.03086	7.38e-06	10.2	cell wall.cellulose synthesis	(ipr012341 : 220.40631) Six-hairpin glycosidase & (chl4|517732 : 182.0) no description available & (q259h9|gun13_orysa : 177.0) Endoglucanase 13 precursor (EC 3.2.1.4) (Endo-1,4-beta glucanase 13) (OsGLU6) - Oryza sativa (Rice) & (at1g48930 : 176.0) glycosyl hydrolase 9C1 (GH9C1); FUNCTIONS IN: carbohydrate binding, hydrolase activity, hydrolyzing O-glycosyl compounds, catalytic activity; INVOLVE…
c7745_g3_i1	3.91115	1.03e-14	10.2	cell wall.cellulose synthesis	(chl4|515300 : 111.0) no description available & (at5g22130 : 102.0) member of Glycosyltransferase Family- 50; PEANUT 1 (PNT1); FUNCTIONS IN: mannosyltransferase activity, transferase activity, transferring glycosyl groups, alpha-1,4-mannosyltransferase activity; INVOLVED IN: GPI anchor biosynthetic process, cellulose biosynthetic process, plant-type cell wall biogenesis, embryo development, cell…
c10782_g1_i1	2.29606	2.74e-06	10.2.1	cell wall.cellulose synthesis.cellulose synthase	(chl4|523222 : 546.0) no description available & (at5g03760 : 269.0) encodes a beta-mannan synthase that is required for agrobacterium-mediated plant genetic transformation involves a complex interaction between the bacterium and the host plant. 3 UTR is involved in transcriptional regulation and the gene is expressed in the elongation zone of the root.; ATCSLA09; CONTAINS InterPro DOMAIN/s: Glyc…
c5007_g1_i1	5.49509	3.13e-08	10.2.1	cell wall.cellulose synthesis.cellulose synthase	(chl4|523222 : 196.0) no description available & (at4g16590 : 95.5) encodes a gene similar to cellulose synthase; cellulose synthase-like A01 (CSLA01); FUNCTIONS IN: cellulose synthase activity, glucosyltransferase activity, transferase activity, transferring glycosyl groups; INVOLVED IN: biological_process unknown; LOCATED IN: cellular_component unknown; EXPRESSED IN: 16 plant structures; EXPRES…
c10383_g3_i1	2.10769	9.16e-06	10.6.1	cell wall.degradation.cellulases and beta -1,4-glucanases	(chl4|523264 : 255.0) no description available & (ipr012341 : 211.74252) Six-hairpin glycosidase & (at2g44560 : 147.0) glycosyl hydrolase 9B11 (GH9B11); FUNCTIONS IN: hydrolase activity, hydrolyzing O-glycosyl compounds, catalytic activity; INVOLVED IN: carbohydrate metabolic process; LOCATED IN: endomembrane system; EXPRESSED IN: 8 plant structures; EXPRESSED DURING: L mature pollen stage, M ger…
c6976_g1_i1	2.18956	4.4e-06	10.6.1	cell wall.degradation.cellulases and beta -1,4-glucanases	(ipr012341 : 173.36723) Six-hairpin glycosidase & (at4g23560 : 97.4) glycosyl hydrolase 9B15 (GH9B15); FUNCTIONS IN: hydrolase activity, hydrolyzing O-glycosyl compounds, catalytic activity; INVOLVED IN: carbohydrate metabolic process; LOCATED IN: endomembrane system; CONTAINS InterPro DOMAIN/s: Six-hairpin glycosidase (InterPro:IPR012341), Glycoside hydrolase, family 9, active site (InterPro:IPR…
c16914_g1_i1	-2.55855	0.000832469	10.6.2	cell wall.degradation.mannan-xylose-arabinose-fucose	(chl4|524853 : 331.0) no description available & (ipr013781 : 188.07004) Glycoside hydrolase, catalytic domain & (at3g10900 : 187.0) Glycosyl hydrolase superfamily protein; FUNCTIONS IN: cation binding, hydrolase activity, hydrolyzing O-glycosyl compounds, catalytic activity; INVOLVED IN: carbohydrate metabolic process; LOCATED IN: endomembrane system; CONTAINS InterPro DOMAIN/s: Glycoside hydrol…
c30807_g1_i1	2.49954	0.000626318	10.6.2	cell wall.degradation.mannan-xylose-arabinose-fucose	(chl4|512691 : 176.0) no description available & (at3g10900 : 152.0) Glycosyl hydrolase superfamily protein; FUNCTIONS IN: cation binding, hydrolase activity, hydrolyzing O-glycosyl compounds, catalytic activity; INVOLVED IN: carbohydrate metabolic process; LOCATED IN: endomembrane system; CONTAINS InterPro DOMAIN/s: Glycoside hydrolase, catalytic core (InterPro:IPR017853), Glycoside hydrolase, f…
c35873_g1_i1	6.82509	6.28e-05	10.6.2	cell wall.degradation.mannan-xylose-arabinose-fucose	(chl4|524235 : 94.4) no description available & (at5g01930 : 89.4) Glycosyl hydrolase superfamily protein; FUNCTIONS IN: cation binding, hydrolase activity, hydrolyzing O-glycosyl compounds, catalytic activity; INVOLVED IN: carbohydrate metabolic process; LOCATED IN: endomembrane system; EXPRESSED IN: 19 plant structures; EXPRESSED DURING: 10 growth stages; CONTAINS InterPro DOMAIN/s: Glycoside h…
c5022_g1_i2	5.60997	0.00689192	10.6.2	cell wall.degradation.mannan-xylose-arabinose-fucose	(ipr013781 : 177.68471) Glycoside hydrolase, catalytic domain & (at5g01930 : 167.0) Glycosyl hydrolase superfamily protein; FUNCTIONS IN: cation binding, hydrolase activity, hydrolyzing O-glycosyl compounds, catalytic activity; INVOLVED IN: carbohydrate metabolic process; LOCATED IN: endomembrane system; EXPRESSED IN: 19 plant structures; EXPRESSED DURING: 10 growth stages; CONTAINS InterPro DOMA…
c30013_g1_i1	8.93822	1.62e-11	10.7	cell wall.modification	(chl4|515636 : 144.0) no description available & (q40638|expb1_orysa : 87.0) Expansin-B1 precursor (OsEXPB1) (Beta-expansin-1) (OsaEXPb1.2) (OsaEXPb1.3) (Major pollen allergen Ory s 1) (Ory s I) - Oryza sativa (Rice) & (at4g28250 : 81.3) putative beta-expansin/allergen protein. Naming convention from the Expansin Working Group (Kende et al, 2004. Plant Mol Bio). Involved in the formation of nemat…
c29418_g1_i1	2.49335	4.72e-08	10.1.8	cell wall.precursor synthesis.GER	(q67wr2|fcl1_orysa : 145.0) Probable GDP-L-fucose synthase 1 (EC 1.1.1.271) (GDP-4-keto-6-deoxy-D-mannose-3, 5-epimerase-4-reductase 1) - Oryza sativa (Rice) & (ipr016040 : 143.65187) NAD(P)-binding domain & (at1g17890 : 141.0) GER2; FUNCTIONS IN: coenzyme binding, binding, catalytic activity; INVOLVED IN: GDP-L-fucose biosynthetic process, cellular metabolic process, metabolic process; LOCATED I…
c15284_g1_i1	1.65627	0.000172814	10.1.7	cell wall.precursor synthesis.GMD	(at3g51160 : 374.0) Catalyzes the first step in the de novo synthesis of GDP-L-fucose.; MURUS 1 (MUR1); FUNCTIONS IN: GDP-mannose 4,6-dehydratase activity; INVOLVED IN: de novo GDP-L-fucose biosynthetic process, unidimensional cell growth; LOCATED IN: cytosol; EXPRESSED IN: 26 plant structures; EXPRESSED DURING: 15 growth stages; CONTAINS InterPro DOMAIN/s: NAD-dependent epimerase/dehydratase (In…
c10531_g20_i1	2.07407	0.000387508	10.1.1.1	cell wall.precursor synthesis.NDP sugar pyrophosphorylase.GDP mannose	(chl4|516497 : 478.0) no description available & (at2g39770 : 406.0) Encodes a GDP-mannose pyrophosphorylase/ mannose-1-pyrophosphatase. This enzyme provides GDP-mannose, which is used for cell wall carbohydrate biosynthesis and protein glycosylation as well as for ascorbate (vitamin C) biosynthesis. Mutations in this gene confer hypersensitivity to NH4+.; CYTOKINESIS DEFECTIVE 1 (CYT1); CONTAINS…
c10531_g34_i1	3.43294	6.76e-08	10.1.1.1	cell wall.precursor synthesis.NDP sugar pyrophosphorylase.GDP mannose	(chl4|516497 : 123.0) no description available & (at2g39770 : 94.0) Encodes a GDP-mannose pyrophosphorylase/ mannose-1-pyrophosphatase. This enzyme provides GDP-mannose, which is used for cell wall carbohydrate biosynthesis and protein glycosylation as well as for ascorbate (vitamin C) biosynthesis. Mutations in this gene confer hypersensitivity to NH4+.; CYTOKINESIS DEFECTIVE 1 (CYT1); CONTAINS …
c9669_g6_i2	2.11746	3.22e-06	10.1.10	cell wall.precursor synthesis.RHM	(chl4|518626 : 555.0) no description available & (at1g78570 : 458.0) Encodes a UDP-L-Rhamnose synthase involved in the biosynthesis of rhamnose, a major monosaccharide component of pectin. Catalyzes the conversion of UDP-D-Glc to UDP-L-Rha. The dehydrogenase domain of RHM1 was shown to catalyze the conversion of UDP-D-Glc to the reaction intermediate UDP-4-keto-6-deoxy-D-Glc using recombinant pro…
c1613_g1_i1	-2.64088	0.00194643	10.1.30.2	cell wall.precursor synthesis.sugar kinases.arabinose-1-kinase	(at4g16130 : 341.0) Similar to galactokinase.; arabinose kinase (ARA1); FUNCTIONS IN: L-arabinokinase activity, ATP binding, galactokinase activity; INVOLVED IN: arabinose metabolic process; LOCATED IN: cytoplasm; EXPRESSED IN: 23 plant structures; EXPRESSED DURING: 13 growth stages; CONTAINS InterPro DOMAIN/s: Mevalonate/galactokinase (InterPro:IPR006206), Galactokinase galactose-binding domain …
c16194_g1_i1	-6.3039	0.000703724	10.1.30.2	cell wall.precursor synthesis.sugar kinases.arabinose-1-kinase	(at3g42850 : 113.0) Mevalonate/galactokinase family protein; FUNCTIONS IN: kinase activity, phosphotransferase activity, alcohol group as acceptor, galactokinase activity, ATP binding; INVOLVED IN: metabolic process, phosphorylation; LOCATED IN: cytoplasm; EXPRESSED IN: 6 plant structures; EXPRESSED DURING: 4 anthesis, petal differentiation and expansion stage; CONTAINS InterPro DOMAIN/s: GHMP ki…
c23729_g1_i1	-5.2995	0.00895028	10.1.30.2	cell wall.precursor synthesis.sugar kinases.arabinose-1-kinase	(at3g42850 : 97.8) Mevalonate/galactokinase family protein; FUNCTIONS IN: kinase activity, phosphotransferase activity, alcohol group as acceptor, galactokinase activity, ATP binding; INVOLVED IN: metabolic process, phosphorylation; LOCATED IN: cytoplasm; EXPRESSED IN: 6 plant structures; EXPRESSED DURING: 4 anthesis, petal differentiation and expansion stage; CONTAINS InterPro DOMAIN/s: GHMP kin…
c7738_g1_i1	3.62866	8.01e-08	10.1.30.3	cell wall.precursor synthesis.sugar kinases.glucuronic acid kinase	(at5g14470 : 353.0) GHMP kinase family protein; FUNCTIONS IN: kinase activity, phosphotransferase activity, alcohol group as acceptor, galactokinase activity, ATP binding; INVOLVED IN: metabolic process, phosphorylation; LOCATED IN: cytoplasm; EXPRESSED IN: inflorescence meristem, flower, carpel, pollen tube; EXPRESSED DURING: 4 anthesis, petal differentiation and expansion stage; CONTAINS InterP…
c26032_g1_i1	3.5977	0.00137341	10.1.4	cell wall.precursor synthesis.UDP-Glc dehydrogenase (UGD)	(chl4|514904 : 343.0) no description available & (at1g26570 : 299.0) UDP-glucose dehydrogenase 1 (UGD1); FUNCTIONS IN: in 7 functions; INVOLVED IN: oxidation reduction, metabolic process; LOCATED IN: endomembrane system; EXPRESSED IN: 23 plant structures; EXPRESSED DURING: 13 growth stages; CONTAINS InterPro DOMAIN/s: UDP-glucose/GDP-mannose dehydrogenase, N-terminal (InterPro:IPR001732), 6-phosp…
c3845_g1_i1	-2.49464	1.64e-06	10.1.2	cell wall.precursor synthesis.UGE	(at4g10960 : 431.0) Encodes a protein with UDP-D-glucose 4-epimerase activity.; UDP-D-glucose/UDP-D-galactose 4-epimerase 5 (UGE5); FUNCTIONS IN: UDP-glucose 4-epimerase activity, protein dimerization activity; INVOLVED IN: response to stress; LOCATED IN: endomembrane system; EXPRESSED IN: male gametophyte, root, guard cell, leaf, pollen tube; EXPRESSED DURING: L mature pollen stage, M germinated…
c33537_g1_i1	2.20719	2.05e-05	31.5.1	cell.cell death.plants	(chl4|510249 : 316.0) no description available & (at3g44880 : 117.0) Encodes a pheide a oxygenase (PAO). Accelerated cell death (acd1) mutants show rapid, spreading necrotic responses to both virulent and avirulent Pseudomonas syringae pv. maculicola or pv. tomato pathogens and to ethylene.; ACCELERATED CELL DEATH 1 (ACD1); FUNCTIONS IN: iron-sulfur cluster binding, pheophorbide a oxygenase activ…
c10454_g15_i1	1.28465	0.00668328	31.3	cell.cycle	(chl4|518721 : 384.0) no description available & (at4g28510 : 351.0) prohibitin 1 (Atphb1); prohibitin 1 (PHB1); INVOLVED IN: response to stress; LOCATED IN: mitochondrion, plasma membrane, respiratory chain complex I; EXPRESSED IN: 10 plant structures; CONTAINS InterPro DOMAIN/s: Prohibitin (InterPro:IPR000163), Band 7 protein (InterPro:IPR001107); BEST Arabidopsis thaliana protein match is: pro…
c19031_g1_i1	3.28367	0.00652908	31.3	cell.cycle	(chl4|525444 : 106.0) no description available & (at1g76310 : 89.4) core cell cycle genes; CYCLIN B2;4 (CYCB2;4); FUNCTIONS IN: cyclin-dependent protein kinase regulator activity; INVOLVED IN: regulation of cell cycle; LOCATED IN: nucleus; EXPRESSED IN: 18 plant structures; EXPRESSED DURING: 11 growth stages; CONTAINS InterPro DOMAIN/s: Cyclin, C-terminal (InterPro:IPR004367), Cyclin-like (InterP…
c25478_g1_i1	-3.86518	0.00011319	31.3	cell.cycle	(chl4|514370 : 117.0) no description available & (at5g40820 : 87.0) Encodes a Arabidopsis ortholog of the ATR protein kinase that is involved in a wide range of responses to DNA damage and plays a central role in cell-cycle regulation. Dominant loss of function alleles identified as suppressors of ALS also exhibit increased tolerance to aluminum. This may be due to the inhibition of terminal diff…
c2706_g1_i2	3.74857	3.3e-05	31.3	cell.cycle	(chl4|512409 : 204.0) no description available & (at1g53720 : 179.0) Encodes a cyclophilin, member of a family modular proteins consisting of a peptidyl-prolyl cisÌ± trans isomerase (PPIase) domain, followed by an RNA recognition motif (RRM), and a C-terminal domain enriched in charged amino acids. Interacts with with SCL33/SR33 and with a majority of Arabidopsis SR proteins and the largest subun…
c31296_g1_i1	-2.65907	1.11e-05	31.3	cell.cycle	(chl4|517963 : 292.0) no description available & (at1g17130 : 258.0) Family of unknown function (DUF572) ; FUNCTIONS IN: molecular_function unknown; INVOLVED IN: biological_process unknown; LOCATED IN: cellular_component unknown; EXPRESSED IN: 24 plant structures; EXPRESSED DURING: 15 growth stages; CONTAINS InterPro DOMAIN/s: Protein of unknown function DUF572 (InterPro:IPR007590); BEST Arabidop…
c3645_g2_i1	2.23416	1.05e-06	31.3	cell.cycle	(chl4|512904 : 595.0) no description available & (at3g10530 : 383.0) Transducin/WD40 repeat-like superfamily protein; FUNCTIONS IN: nucleotide binding; INVOLVED IN: biological_process unknown; LOCATED IN: CUL4 RING ubiquitin ligase complex; EXPRESSED IN: 23 plant structures; EXPRESSED DURING: 13 growth stages; CONTAINS InterPro DOMAIN/s: WD40 repeat 2 (InterPro:IPR019782), BING4, C-terminal (Inte…
c6776_g1_i3	-1.56247	0.00449458	31.3	cell.cycle	(chl4|525770 : 371.0) no description available & (at5g10270 : 353.0) Encodes CDKC;1, part of a CDKC kinase complex that is targeted by Cauliflower mosaic virus (CaMV) for transcriptional activation of viral genes. Also regulates plant growth and development.; cyclin-dependent kinase C;1 (CDKC;1); FUNCTIONS IN: kinase activity; INVOLVED IN: response to virus, leaf development; LOCATED IN: cytosol;…
c7502_g1_i1	-1.52945	0.00860345	31.3	cell.cycle	(chl4|518592 : 299.0) no description available & (at1g25682 : 268.0) Family of unknown function (DUF572) ; FUNCTIONS IN: molecular_function unknown; INVOLVED IN: biological_process unknown; LOCATED IN: cellular_component unknown; EXPRESSED IN: cotyledon; CONTAINS InterPro DOMAIN/s: Protein of unknown function DUF572 (InterPro:IPR007590); BEST Arabidopsis thaliana protein match is: Family of unkno…
c7670_g1_i1	6.87424	6.22e-05	31.3	cell.cycle	(chl4|525444 : 235.0) no description available & (p25011|ccnb1_soybn : 177.0) G2/mitotic-specific cyclin S13-6 (B-like cyclin) - Glycine max (Soybean) & (at2g26760 : 168.0) Cyclin B1;4 (CYCB1;4); FUNCTIONS IN: cyclin-dependent protein kinase regulator activity; INVOLVED IN: regulation of cell cycle; LOCATED IN: nucleus; EXPRESSED IN: 13 plant structures; EXPRESSED DURING: 6 growth stages; CONTAIN…
c7677_g2_i1	-1.53274	0.00288969	31.3	cell.cycle	(p93411|ccnc_orysa : 212.0) G1/S-specific cyclin C-type - Oryza sativa (Rice) & (at5g48640 : 193.0) Cyclin family protein; CONTAINS InterPro DOMAIN/s: Cyclin-like (InterPro:IPR011028), Cyclin-related (InterPro:IPR013763), Cyclin, N-terminal (InterPro:IPR006671), Cyclin (InterPro:IPR006670); BEST Arabidopsis thaliana protein match is: Cyclin family protein (TAIR:AT5G48630.1); Has 35333 Blast hits …
c7789_g1_i1	3.84496	6.2e-10	31.3	cell.cycle	(chl4|512471 : 198.0) no description available & (at1g03780 : 87.8) Homolog of vertebrate TPX2. Protein has three domains involved in nuclear targeting, one in nuclear export and two in microtubule binding. Involved in mitotic spindle assembly during late prophase and early prometaphase.; targeting protein for XKLP2 (TPX2); FUNCTIONS IN: microtubule binding; INVOLVED IN: spindle assembly; LOCATED…
c9143_g3_i1	-1.93954	0.00742375	31.3	cell.cycle	(chl4|521546 : 111.0) no description available & (at1g78650 : 85.1) Similar to DNA polymerase delta (POLD3), which in other organism was shown to be involved in the elongation of DNA replication.; POLD3; FUNCTIONS IN: DNA-directed DNA polymerase activity; INVOLVED IN: DNA strand elongation involved in DNA replication; LOCATED IN: cellular_component unknown; EXPRESSED IN: 25 plant structures; EXPR…
c9443_g1_i1	-3.44828	6.9e-05	31.3	cell.cycle	(chl4|510572 : 434.0) no description available & (q38772|cdc2a_antma : 407.0) Cell division control protein 2 homolog A (EC 2.7.11.22) (EC 2.7.11.23) - Antirrhinum majus (Garden snapdragon) & (at3g48750 : 398.0) A-type cyclin-dependent kinase. Together with its specific inhibitor, the Kip-related protein, KRP2 they regulate the mitosis-to-endocycle transition during leaf development. Dominant neg…
c10059_g1_i4	1.70671	0.000353007	31.3.1	cell.cycle.peptidylprolyl isomerase	(chl4|516479 : 265.0) no description available & (at2g18040 : 102.0) phosphorylation-specific peptidyl prolyl cis/trans isomerase (PPIase) with specificity for phosphoserine-proline bonds; "peptidylprolyl cis/trans isomerase, NIMA-interacting 1" (PIN1AT); FUNCTIONS IN: peptidyl-prolyl cis-trans isomerase activity; INVOLVED IN: regulation of cell cycle; LOCATED IN: plasma membrane; EXPRESSED IN: 2…
c10074_g2_i1	-1.93487	0.00103051	31.3.1	cell.cycle.peptidylprolyl isomerase	(chl4|519114 : 167.0) no description available & (at1g01940 : 141.0) Cyclophilin-like peptidyl-prolyl cis-trans isomerase family protein; FUNCTIONS IN: peptidyl-prolyl cis-trans isomerase activity; INVOLVED IN: protein folding; LOCATED IN: cellular_component unknown; EXPRESSED IN: 23 plant structures; EXPRESSED DURING: 13 growth stages; CONTAINS InterPro DOMAIN/s: Cyclophilin-like (InterPro:IPR01…
c10074_g5_i2	2.05754	4e-06	31.3.1	cell.cycle.peptidylprolyl isomerase	(chl4|512828 : 248.0) no description available & (at2g36130 : 221.0) Cyclophilin-like peptidyl-prolyl cis-trans isomerase family protein; FUNCTIONS IN: peptidyl-prolyl cis-trans isomerase activity; INVOLVED IN: protein folding; LOCATED IN: cellular_component unknown; EXPRESSED IN: 24 plant structures; EXPRESSED DURING: 13 growth stages; CONTAINS InterPro DOMAIN/s: Cyclophilin-like (InterPro:IPR01…
c10316_g6_i1	3.40755	2.22e-12	31.3.1	cell.cycle.peptidylprolyl isomerase	(chl4|510648 : 277.0) no description available & (q39613|cyph_catro : 261.0) Peptidyl-prolyl cis-trans isomerase (EC 5.2.1.8) (PPIase) (Rotamase) (Cyclophilin) (Cyclosporin A-binding protein) - Catharanthus roseus (Rosy periwinkle) (Madagascar periwinkle) & (at2g21130 : 256.0) Cyclophilin-like peptidyl-prolyl cis-trans isomerase family protein; FUNCTIONS IN: peptidyl-prolyl cis-trans isomerase ac…
c10316_g8_i1	1.74876	0.00370427	31.3.1	cell.cycle.peptidylprolyl isomerase	(chl4|523573 : 275.0) no description available & (at5g58710 : 270.0) Encodes cyclophilin ROC7.; rotamase CYP 7 (ROC7); FUNCTIONS IN: peptidyl-prolyl cis-trans isomerase activity; INVOLVED IN: protein folding, root development; LOCATED IN: chloroplast; EXPRESSED IN: 22 plant structures; EXPRESSED DURING: 13 growth stages; CONTAINS InterPro DOMAIN/s: Cyclophilin-like (InterPro:IPR015891), Peptidyl-…
c10316_g8_i2	2.20324	0.00370231	31.3.1	cell.cycle.peptidylprolyl isomerase	(chl4|523573 : 300.0) no description available & (at5g58710 : 285.0) Encodes cyclophilin ROC7.; rotamase CYP 7 (ROC7); FUNCTIONS IN: peptidyl-prolyl cis-trans isomerase activity; INVOLVED IN: protein folding, root development; LOCATED IN: chloroplast; EXPRESSED IN: 22 plant structures; EXPRESSED DURING: 13 growth stages; CONTAINS InterPro DOMAIN/s: Cyclophilin-like (InterPro:IPR015891), Peptidyl-…
c11636_g1_i1	-3.40229	1.25e-05	31.3.1	cell.cycle.peptidylprolyl isomerase	(chl4|520960 : 246.0) no description available & (at1g74070 : 133.0) Cyclophilin-like peptidyl-prolyl cis-trans isomerase family protein; FUNCTIONS IN: peptidyl-prolyl cis-trans isomerase activity; INVOLVED IN: protein folding; LOCATED IN: chloroplast thylakoid lumen, chloroplast; EXPRESSED IN: 20 plant structures; EXPRESSED DURING: 13 growth stages; CONTAINS InterPro DOMAIN/s: Cyclophilin-like (…
c2193_g1_i1	4.83851	4.3e-21	31.3.1	cell.cycle.peptidylprolyl isomerase	(chl4|512759 : 172.0) no description available & (at3g62030 : 157.0) nuclear-encoded chloroplast stromal cyclophilin CYP20-3 (also known as ROC4). Protein is tyrosine-phosphorylated and its phosphorylation state is modulated in response to ABA in Arabidopsis thaliana seeds.; rotamase CYP 4 (ROC4); CONTAINS InterPro DOMAIN/s: Peptidyl-prolyl cis-trans isomerase, cyclophilin-type (InterPro:IPR00213…
c24329_g1_i1	3.77203	2.07e-15	31.3.1	cell.cycle.peptidylprolyl isomerase	(chl4|512393 : 135.0) no description available & (q41649|fkb15_vicfa : 126.0) FK506-binding protein 2 precursor (EC 5.2.1.8) (Peptidyl-prolyl cis-trans isomerase) (PPIase) (Rotamase) (15 kDa FKBP) (FKBP-15) - Vicia faba (Broad bean) & (at5g48580 : 124.0) immunophilin (FKBP15-2); FK506- and rapamycin-binding protein 15 kD-2 (FKBP15-2); FUNCTIONS IN: FK506 binding, peptidyl-prolyl cis-trans isomera…
c28897_g1_i1	-6.16092	1.84e-15	31.3.1	cell.cycle.peptidylprolyl isomerase	(chl4|514132 : 217.0) no description available & (at5g35100 : 167.0) Cyclophilin-like peptidyl-prolyl cis-trans isomerase family protein; FUNCTIONS IN: peptidyl-prolyl cis-trans isomerase activity; INVOLVED IN: protein folding, peptidyl-cysteine S-nitrosylation; LOCATED IN: chloroplast; EXPRESSED IN: 22 plant structures; EXPRESSED DURING: 13 growth stages; CONTAINS InterPro DOMAIN/s: Cyclophilin-…
c8730_g2_i1	-3.29599	9.27e-06	31.3.1	cell.cycle.peptidylprolyl isomerase	(chl4|514707 : 115.0) no description available & (p21569|cyph_maize : 87.0) Peptidyl-prolyl cis-trans isomerase (EC 5.2.1.8) (PPIase) (Rotamase) (Cyclophilin) (Cyclosporin A-binding protein) - Zea mays (Maize) & (at4g38740 : 84.0) Encodes cytosolic cyclophilin ROC1.; rotamase CYP 1 (ROC1); FUNCTIONS IN: peptidyl-prolyl cis-trans isomerase activity; INVOLVED IN: protein folding, response to cadmiu…
c9545_g2_i1	-2.15166	0.00208751	31.3.1	cell.cycle.peptidylprolyl isomerase	(chl4|513554 : 148.0) no description available & (at2g38730 : 145.0) Cyclophilin-like peptidyl-prolyl cis-trans isomerase family protein; FUNCTIONS IN: peptidyl-prolyl cis-trans isomerase activity; INVOLVED IN: protein folding; LOCATED IN: plasma membrane, vacuole; EXPRESSED IN: 25 plant structures; EXPRESSED DURING: 14 growth stages; CONTAINS InterPro DOMAIN/s: Cyclophilin-like (InterPro:IPR0158…
c10271_g2_i1	5.05388	9.02e-12	31.2	cell.division	(chl4|519383 : 452.0) no description available & (at5g55280 : 387.0) Encodes one of two FtsZ proteins, tubulin-like proteins, in Arabidopsis. It is involved in chloroplast division.; homolog of bacterial cytokinesis Z-ring protein FTSZ 1-1 (FTSZ1-1); FUNCTIONS IN: protein binding, structural molecule activity; INVOLVED IN: chloroplast fission, plastid fission; LOCATED IN: chloroplast stroma, chlo…
c10726_g1_i1	2.44787	5.32e-08	31.2	cell.division	(chl4|513253 : 450.0) no description available & (at5g40770 : 353.0) prohibitin 3; prohibitin 3 (PHB3); INVOLVED IN: in 8 processes; LOCATED IN: in 6 components; EXPRESSED IN: 31 plant structures; EXPRESSED DURING: 14 growth stages; CONTAINS InterPro DOMAIN/s: Prohibitin (InterPro:IPR000163), Band 7 protein (InterPro:IPR001107); BEST Arabidopsis thaliana protein match is: prohibitin 4 (TAIR:AT3G2…
c16733_g1_i1	-3.75665	0.00191105	31.2	cell.division	(chl4|510031 : 105.0) no description available & (at5g15920 : 92.8) Encodes SMC5 (STRUCTURAL MAINTENANCE OF CHROMOSOMES 5), a component of the SMC5/6 complex. SMC5/6 complex promotes sister chromatid alignment and homologous recombination after DNA damage.; structural maintenance of chromosomes 5 (SMC5); FUNCTIONS IN: ATP binding; INVOLVED IN: sister chromatid cohesion, chromosome segregation; LO…
c16815_g1_i1	-2.30124	0.000185792	31.2	cell.division	(chl4|515719 : 221.0) no description available & (at3g54670 : 206.0) Encodes a member of the Arabidopsis cohesin complex that is essential for viability and sister chromatid alignment.; TITAN8 (TTN8); CONTAINS InterPro DOMAIN/s: SMCs flexible hinge (InterPro:IPR010935), RecF/RecN/SMC protein, N-terminal (InterPro:IPR003395); BEST Arabidopsis thaliana protein match is: structural maintenance of ch…
c26723_g1_i1	-3.44232	3.16e-07	31.2	cell.division	(at2g20000 : 114.0) Required for cell division and cell differentiation in meristems. Encodes a homolog of the CDC27 subunit of the anaphase-promoting complex (APC). Unlike other CDC27 homologs in Arabidopsis, its transcription is cell cycle regulated. Strong hbt mutants give rise to seedlings that lack an anatomically recognizable quiescent center and differentiated columella root cap cells, the…
c2908_g2_i1	-3.04868	6.57e-06	31.2	cell.division	(chl4|513669 : 306.0) no description available & (at2g38670 : 207.0) Encodes a mitochondrial ethanolamine-phosphate cytidylyltransferase, involved in phosphatidylethanolamine (PE) biosynthesis.; phosphorylethanolamine cytidylyltransferase 1 (PECT1); CONTAINS InterPro DOMAIN/s: Rossmann-like alpha/beta/alpha sandwich fold (InterPro:IPR014729), Cytidyltransferase-related (InterPro:IPR004821), Cytid…
c29518_g1_i1	2.35855	0.00514546	31.2	cell.division	(chl4|514175 : 320.0) no description available & (at1g78770 : 293.0) anaphase promoting complex 6 (APC6); FUNCTIONS IN: binding; INVOLVED IN: regulation of DNA endoreduplication, phloem or xylem histogenesis, cell cycle; LOCATED IN: cellular_component unknown; EXPRESSED IN: 19 plant structures; EXPRESSED DURING: 12 growth stages; CONTAINS InterPro DOMAIN/s: Tetratricopeptide TPR-3 (InterPro:IPR01…
c5672_g1_i1	4.11063	0.00179963	31.2	cell.division	(at5g48600 : 144.0) member of SMC subfamily; structural maintenance of chromosome 3 (SMC3); FUNCTIONS IN: transporter activity, ATP binding; INVOLVED IN: chromosome segregation, chromosome organization; LOCATED IN: chromosome, nucleus; EXPRESSED IN: 23 plant structures; EXPRESSED DURING: 13 growth stages; CONTAINS InterPro DOMAIN/s: SMCs flexible hinge (InterPro:IPR010935), RecF/RecN/SMC protein,…
c6823_g1_i1	1.55253	0.00487751	31.2	cell.division	(at2g17510 : 444.0) EMBRYO DEFECTIVE 2763 (EMB2763); FUNCTIONS IN: ribonuclease activity, RNA binding; LOCATED IN: endomembrane system; EXPRESSED IN: 22 plant structures; EXPRESSED DURING: 13 growth stages; CONTAINS InterPro DOMAIN/s: Nucleotide binding protein, PINc (InterPro:IPR006596), Ribonuclease II/R (InterPro:IPR001900); BEST Arabidopsis thaliana protein match is: Ribonuclease II/R family …
c6831_g1_i1	4.91629	1.48e-10	31.2	cell.division	(chl4|525489 : 377.0) no description available & (at3g54180 : 313.0) Arabidopsis homolog of yeast cdc2, a protein kinase (cyclin-dependent kinase) that plays a central role in control of the mitotic cell cycle.; cyclin-dependent kinase B1;1 (CDKB1;1); CONTAINS InterPro DOMAIN/s: Protein kinase, ATP binding site (InterPro:IPR017441), Protein kinase, catalytic domain (InterPro:IPR000719), Serine/th…
c7460_g1_i1	2.13047	0.00598075	31.2	cell.division	(at3g02510 : 122.0) Regulator of chromosome condensation (RCC1) family protein; FUNCTIONS IN: chromatin binding, Ran GTPase binding; INVOLVED IN: biological_process unknown; LOCATED IN: cellular_component unknown; EXPRESSED IN: cultured cell; CONTAINS InterPro DOMAIN/s: Regulator of chromosome condensation/beta-lactamase-inhibitor protein II (InterPro:IPR009091), Regulator of chromosome condensat…
c7974_g2_i1	7.69242	1.3e-06	31.2	cell.division	(chl4|524146 : 469.0) no description available & (at4g33270 : 374.0) putative cdc20 protein (CDC20.1); CDC20.1; CONTAINS InterPro DOMAIN/s: WD40 repeat 2 (InterPro:IPR019782), WD40 repeat-like-containing domain (InterPro:IPR011046), WD40 repeat, conserved site (InterPro:IPR019775), WD40-repeat-containing domain (InterPro:IPR017986), WD40/YVTN repeat-like-containing domain (InterPro:IPR015943), WD…
c9756_g2_i1	3.8452	0.00040742	31.2	cell.division	(chl4|515936 : 290.0) no description available & (at3g52750 : 273.0) Nuclear gene that encodes a plastidial division protein (FtsZ2-2).; FTSZ2-2; FUNCTIONS IN: structural molecule activity, GTP binding, GTPase activity; INVOLVED IN: protein polymerization; LOCATED IN: chloroplast stroma, chloroplast, membrane; EXPRESSED IN: 22 plant structures; EXPRESSED DURING: 13 growth stages; CONTAINS InterPr…
c9954_g1_i1	-2.77752	2.66e-07	31.2	cell.division	(chl4|521664 : 94.0) no description available & (at5g25380 : 92.8) core cell cycle genes; cyclin a2;1 (CYCA2;1); FUNCTIONS IN: cyclin-dependent protein kinase regulator activity; INVOLVED IN: regulation of cell cycle, DNA endoreduplication; LOCATED IN: nucleus, chloroplast; EXPRESSED IN: 11 plant structures; EXPRESSED DURING: 6 growth stages; CONTAINS InterPro DOMAIN/s: G2/mitotic-specific cyclin…
c10454_g30_i1	-2.34581	7.69e-06	31.2.5	cell.division.plastid	(chl4|520151 : 316.0) no description available & (at1g58200 : 95.9) A member of MscS-like gene family, structurally very similar to MSL2, comprising of an N-terminal chloroplast transit peptide, five trans-membrane helices and a C-terminal cytoplasmic domain. Mutant plants showed abnormalities in the size and shape of plastids. MSL3-GFP was localized to discrete foci on the plastid envelope and c…
c11239_g1_i1	5.36947	3.44e-19	31.2.5	cell.division.plastid	(chl4|513326 : 440.0) no description available & (p56346|mind_chlvu : 414.0) Putative septum site-determining protein minD - Chlorella vulgaris (Green alga) & (at5g24020 : 263.0) Encodes a Ca2+ dependent ATPase required for correct positioning of the chloroplast division apparatus. Its ATPase activity is stimulated by AtMinE1, a topological specificity factor.; MIND; FUNCTIONS IN: calcium-depende…
c2988_g1_i1	4.36563	3.23e-17	31.2.5	cell.division.plastid	(chl4|517517 : 161.0) no description available & (at1g69390 : 93.6) Encodes an Arabidopsis homologue of the bacterial MinE topological specificity factor ensuring correct division site placement. It is an essential integral component of the plastid division machinery.; homologue of bacterial MinE 1 (MINE1); CONTAINS InterPro DOMAIN/s: Septum formation topological specificity factor MinE (InterPro…
c33780_g1_i1	-4.15012	2.51e-14	31.2.5	cell.division.plastid	(at2g21280 : 318.0) A nuclear-encoded, plastid-targeted protein (AtSulA) whose overexpression causes severe yet stochastic plastid (shown in chloroplasts and leucoplasts) division defects. The protein does not appear to interact with either AtFtsZ proteins when studied in a yeast two-hybrid system.; SULA; FUNCTIONS IN: coenzyme binding, binding, catalytic activity; INVOLVED IN: chloroplast fissio…
c10019_g4_i1	1.91962	0.00042111	31.1	cell.organisation	(chl4|521867 : 185.0) no description available & (at3g23400 : 124.0) fibrillin 4 (FIB4); FUNCTIONS IN: structural molecule activity; LOCATED IN: in 8 components; EXPRESSED IN: 24 plant structures; EXPRESSED DURING: 14 growth stages; CONTAINS InterPro DOMAIN/s: Plastid lipid-associated protein/fibrillin (InterPro:IPR006843); BEST Arabidopsis thaliana protein match is: Plastid-lipid associated prot…
c10098_g3_i1	4.23281	3.28e-13	31.1	cell.organisation	(chl4|516254 : 263.0) no description available & (ipr001752 : 124.550316) Kinesin, motor domain & (p46869|fla10_chlre : 117.0) Kinesin-like protein FLA10 (Protein KHP1) - Chlamydomonas reinhardtii & (at5g60930 : 108.0) P-loop containing nucleoside triphosphate hydrolases superfamily protein; FUNCTIONS IN: microtubule motor activity, ATP binding; INVOLVED IN: microtubule-based movement; EXPRESSED …
c10190_g1_i1	-1.65391	0.00108481	31.1	cell.organisation	(chl4|513700 : 196.0) no description available & (at1g47750 : 147.0) member of the peroxin11 (PEX11) gene family, integral to peroxisome membrane, controls peroxisome proliferation.; peroxin 11A (PEX11A); CONTAINS InterPro DOMAIN/s: Peroxisomal biogenesis factor 11 (InterPro:IPR008733); BEST Arabidopsis thaliana protein match is: peroxin 11B (TAIR:AT3G47430.1); Has 271 Blast hits to 271 proteins …
c10190_g1_i2	-3.01609	0.000615958	31.1	cell.organisation	(chl4|513700 : 173.0) no description available & (at1g47750 : 135.0) member of the peroxin11 (PEX11) gene family, integral to peroxisome membrane, controls peroxisome proliferation.; peroxin 11A (PEX11A); CONTAINS InterPro DOMAIN/s: Peroxisomal biogenesis factor 11 (InterPro:IPR008733); BEST Arabidopsis thaliana protein match is: peroxin 11B (TAIR:AT3G47430.1); Has 271 Blast hits to 271 proteins …
c10426_g45_i2	-4.23976	1.15e-14	31.1	cell.organisation	(chl4|519108 : 145.0) no description available & (at2g28840 : 85.5) XB3 ortholog 1 in Arabidopsis thaliana (XBAT31); FUNCTIONS IN: zinc ion binding; LOCATED IN: endomembrane system; EXPRESSED IN: 24 plant structures; EXPRESSED DURING: 15 growth stages; CONTAINS InterPro DOMAIN/s: Zinc finger, RING-type (InterPro:IPR001841), Ankyrin repeat-containing domain (InterPro:IPR020683), Ankyrin repeat (In…
c16275_g1_i1	2.44972	3.8e-07	31.1	cell.organisation	(chl4|511429 : 164.0) no description available & (at2g46910 : 105.0) Plastid-lipid associated protein PAP / fibrillin family protein; FUNCTIONS IN: structural molecule activity; INVOLVED IN: biological_process unknown; LOCATED IN: chloroplast, plastoglobule; EXPRESSED IN: 24 plant structures; EXPRESSED DURING: 15 growth stages; CONTAINS InterPro DOMAIN/s: Plastid lipid-associated protein/fibrilli…
c16662_g1_i1	-2.09939	0.00527278	31.1	cell.organisation	(chl4|515003 : 174.0) no description available & (at3g49650 : 128.0) P-loop containing nucleoside triphosphate hydrolases superfamily protein; FUNCTIONS IN: microtubule motor activity, ATP binding; INVOLVED IN: microtubule-based movement; EXPRESSED IN: 22 plant structures; EXPRESSED DURING: 13 growth stages; CONTAINS InterPro DOMAIN/s: Kinesin, motor region, conserved site (InterPro:IPR019821), K…
c17635_g1_i1	6.38163	0.000821411	31.1	cell.organisation	(chl4|511971 : 174.0) no description available & (o23826|k125_tobac : 155.0) 125 kDa kinesin-related protein - Nicotiana tabacum (Common tobacco) & (at3g45850 : 151.0) P-loop containing nucleoside triphosphate hydrolases superfamily protein; FUNCTIONS IN: microtubule motor activity, ATP binding; INVOLVED IN: microtubule-based movement; EXPRESSED IN: 23 plant structures; EXPRESSED DURING: 13 growt…
c20423_g1_i1	1.23405	0.008675	31.1	cell.organisation	(q39580|dyl1_chlre : 176.0) Dynein 8 kDa light chain, flagellar outer arm - Chlamydomonas reinhardtii & (chl4|521089 : 176.0) no description available & (at4g15930 : 134.0) Dynein light chain type 1 family protein; FUNCTIONS IN: microtubule motor activity; INVOLVED IN: microtubule-based process; LOCATED IN: microtubule associated complex; EXPRESSED IN: 23 plant structures; EXPRESSED DURING: 13 gr…
c20459_g1_i1	4.94045	9.86e-10	31.1	cell.organisation	(chl4|511829 : 276.0) no description available & (at2g22610 : 200.0) Di-glucose binding protein with Kinesin motor domain; FUNCTIONS IN: microtubule motor activity, ATP binding; INVOLVED IN: microtubule-based movement; EXPRESSED IN: 20 plant structures; EXPRESSED DURING: 10 growth stages; CONTAINS InterPro DOMAIN/s: Kinesin, motor region, conserved site (InterPro:IPR019821), Malectin/receptor-lik…
c24440_g1_i1	7.03484	1.8e-27	31.1	cell.organisation	(chl4|522726 : 378.0) no description available & (ipr020683 : 142.79074) Ankyrin repeat-containing domain & (at3g04710 : 83.6) ankyrin repeat family protein; FUNCTIONS IN: binding; INVOLVED IN: biological_process unknown; LOCATED IN: cellular_component unknown; EXPRESSED IN: 22 plant structures; EXPRESSED DURING: 14 growth stages; CONTAINS InterPro DOMAIN/s: Protein of unknown function DUF1685 (I…
c27298_g1_i1	-2.29884	0.00598237	31.1	cell.organisation	(chl4|522673 : 99.4) no description available & (at2g03430 : 85.1) Ankyrin repeat family protein; INVOLVED IN: biological_process unknown; LOCATED IN: cell wall; EXPRESSED IN: 25 plant structures; EXPRESSED DURING: 13 growth stages; CONTAINS InterPro DOMAIN/s: Ankyrin repeat-containing domain (InterPro:IPR020683), Ankyrin repeat (InterPro:IPR002110); BEST Arabidopsis thaliana protein match is: an…
c29349_g1_i1	-2.9095	1.79e-06	31.1	cell.organisation	(chl4|520251 : 260.0) no description available & (at5g19940 : 94.7) Plastid-lipid associated protein PAP / fibrillin family protein; FUNCTIONS IN: structural molecule activity; INVOLVED IN: biological_process unknown; LOCATED IN: chloroplast envelope; EXPRESSED IN: 21 plant structures; EXPRESSED DURING: 13 growth stages; CONTAINS InterPro DOMAIN/s: Plastid lipid-associated protein/fibrillin (Inte…
c32822_g1_i1	6.37631	0.000592028	31.1	cell.organisation	(chl4|520419 : 109.0) no description available & (at2g35630 : 107.0) Member of the MAP215 family of microtubule-associated proteins required to establish interphase arrays of cortical microtubules.Mutants have defects in cytokinesis during pollen development. Vegetative phenotypes observed in temperature sensitive mutants include left-handed organ twisting, isotropic cell expansion and impairment…
c33823_g1_i1	-3.93881	0.000854129	31.1	cell.organisation	(chl4|515003 : 132.0) no description available & (at3g49650 : 118.0) P-loop containing nucleoside triphosphate hydrolases superfamily protein; FUNCTIONS IN: microtubule motor activity, ATP binding; INVOLVED IN: microtubule-based movement; EXPRESSED IN: 22 plant structures; EXPRESSED DURING: 13 growth stages; CONTAINS InterPro DOMAIN/s: Kinesin, motor region, conserved site (InterPro:IPR019821), K…
c34066_g1_i1	2.04312	0.00188532	31.1	cell.organisation	(p46870|klp1_chlre : 284.0) Kinesin-like protein KLP1 - Chlamydomonas reinhardtii & (chl4|518407 : 284.0) no description available & (at3g44050 : 134.0) P-loop containing nucleoside triphosphate hydrolases superfamily protein; FUNCTIONS IN: microtubule motor activity, ATP binding; INVOLVED IN: microtubule-based movement; LOCATED IN: chloroplast; EXPRESSED IN: 20 plant structures; EXPRESSED DURING…
c4687_g1_i1	5.3739	9.26e-14	31.1	cell.organisation	(chl4|521512 : 445.0) no description available & (at4g27180 : 289.0) kinesin heavy chain subunit; kinesin 2 (ATK2); FUNCTIONS IN: microtubule binding, microtubule motor activity; INVOLVED IN: microtubule-based movement; LOCATED IN: kinesin complex; EXPRESSED IN: 22 plant structures; EXPRESSED DURING: 13 growth stages; CONTAINS InterPro DOMAIN/s: Kinesin, motor region, conserved site (InterPro:IPR…
c6886_g2_i1	-2.01247	0.00289754	31.1	cell.organisation	(chl4|515338 : 186.0) no description available & (at4g00030 : 159.0) Plastid-lipid associated protein PAP / fibrillin family protein; FUNCTIONS IN: structural molecule activity; INVOLVED IN: biological_process unknown; LOCATED IN: chloroplast; EXPRESSED IN: 17 plant structures; EXPRESSED DURING: 9 growth stages; CONTAINS InterPro DOMAIN/s: Plastid lipid-associated protein/fibrillin (InterPro:IPR0…
c7164_g1_i1	1.84299	0.0001686	31.1	cell.organisation	(chl4|517325 : 268.0) no description available & (at5g53400 : 215.0) Encodes BOBBER1 (BOB1), a non-canonical small heat shock protein required for both development and thermotolerance. BOB1 is cytoplasmic at basal temperatures but forms heat shock granules containing canonical small heat shock proteins at high temperatures.; BOBBER1 (BOB1); CONTAINS InterPro DOMAIN/s: CS-like domain (InterPro:IPR…
c9364_g1_i1	7.0031	7.59e-05	31.1	cell.organisation	(chl4|516164 : 85.5) no description available & (at4g05190 : 80.1) ATK5 encodes a kinesin protein involved in microtubule spindle morphogenesis. It acts as a minus-end directed motor as well as a plus-end tracking protein (+TIP). Localizes to mitotic spindle midzones and regions rich in growing plus-ends within phragmoplasts.; kinesin 5 (ATK5); FUNCTIONS IN: microtubule motor activity; INVOLVED I…
c9364_g1_i3	5.95231	0.00295372	31.1	cell.organisation	(chl4|516164 : 337.0) no description available & (at4g21270 : 289.0) Encodes a kinesin-like motor protein heavy chain. Loss of function mutations have reduced fertility and are defective in spindle formation in male meiosis.; kinesin 1 (ATK1); CONTAINS InterPro DOMAIN/s: Kinesin, motor region, conserved site (InterPro:IPR019821), Kinesin, motor domain (InterPro:IPR001752); BEST Arabidopsis thalia…
c9409_g1_i1	-6.70238	6.35e-05	31.1	cell.organisation	(chl4|523541 : 159.0) no description available & (at3g09890 : 103.0) Ankyrin repeat family protein; INVOLVED IN: biological_process unknown; LOCATED IN: cellular_component unknown; EXPRESSED IN: 15 plant structures; EXPRESSED DURING: 8 growth stages; CONTAINS InterPro DOMAIN/s: Ankyrin repeat-containing domain (InterPro:IPR020683), Ankyrin repeat (InterPro:IPR002110); BEST Arabidopsis thaliana pr…
c9455_g3_i1	-2.8196	2.7e-05	31.1	cell.organisation	(chl4|510172 : 381.0) no description available & (at5g20350 : 261.0) Encodes a protein containing ankyrin and DHHC-CRD domain. Acts to restrict the size of the swelling that forms at the beginning of root hair cell growth, possibly by a mechanism that requires RHD1. Mutant displays defects in both root hair and pollen tube growth.; TIP GROWTH DEFECTIVE 1 (TIP1); FUNCTIONS IN: acyl binding, S-acyl…
c9797_g2_i1	1.93383	1.54e-05	31.1	cell.organisation	(at4g08580 : 192.0) microfibrillar-associated protein-related; FUNCTIONS IN: molecular_function unknown; INVOLVED IN: biological_process unknown; LOCATED IN: chloroplast; EXPRESSED IN: male gametophyte, pollen tube; EXPRESSED DURING: L mature pollen stage, M germinated pollen stage; CONTAINS InterPro DOMAIN/s: Micro-fibrillar-associated 1, C-terminal (InterPro:IPR009730); BEST Arabidopsis thalian…
c19744_g1_i1	1.43433	0.000819381	31.1.1.1.1	cell.organisation.cytoskeleton.actin.Actin	(p53498|act_chlre : 727.0) Actin - Chlamydomonas reinhardtii & (chl4|515031 : 727.0) no description available & (at3g12110 : 701.0) Encodes an actin that is expressed predominantly during reproductive development.; actin-11 (ACT11); FUNCTIONS IN: structural constituent of cytoskeleton; INVOLVED IN: response to cyclopentenone, actin cytoskeleton organization; LOCATED IN: mitochondrion, cytoskeleto…
c11225_g1_i1	2.96996	0.000208826	31.1.1.2	cell.organisation.cytoskeleton.mikrotubuli	(q39582|tbg_chlre : 399.0) Tubulin gamma chain (Gamma tubulin) - Chlamydomonas reinhardtii & (chl4|523874 : 399.0) no description available & (at3g61650 : 353.0) Required for centrosomal and noncentrosomal microtubule nucleation. Involved in specification of cell identity, such as stomatal patterning. Constitutively expressed throughout plant.; gamma-tubulin (TUBG1); FUNCTIONS IN: structural mole…
c15799_g1_i1	2.33324	0.00215829	31.1.1.2	cell.organisation.cytoskeleton.mikrotubuli	(chl4|515733 : 311.0) no description available & (at3g10220 : 235.0) Encodes a tubulin-binding cofactor. Homozygous mutant plants are embryo lethal. Heterozygous mutant plants showed increased ploidy and higher numbers of spindles and phragmoplasts, suggesting a role in cell division.; tubulin folding cofactor B; FUNCTIONS IN: molecular_function unknown; INVOLVED IN: tubulin complex assembly, emb…
c16826_g1_i1	-2.76885	0.00803719	31.1.1.2	cell.organisation.cytoskeleton.mikrotubuli	(chl4|512257 : 195.0) no description available & (at1g71440 : 145.0) Encodes tubulin-folding cofactor E. Mutant embryos consist of one or a few grossly enlarged cells, surrounded by an endosperm that fails to cellularize and contains a few big nuclei.; PFIFFERLING (PFI); INVOLVED IN: tubulin complex assembly, embryo development ending in seed dormancy, cytokinesis; LOCATED IN: chloroplast; EXPRES…
c18808_g1_i1	-5.56379	0.00642322	31.1.1.2	cell.organisation.cytoskeleton.mikrotubuli	(chl4|512639 : 157.0) no description available & (at3g60740 : 127.0) Encodes tubulin-folding cofactor D. Mutants arrest during embryogenesis with embryos that are small, mushroom-shaped (pilz) and consist of only one or few large cells each containing one or more variably enlarged nuclei and often cell wall stubs. Gene product necessary for continuous microtubule organization.; TITAN 1 (TTN1); CO…
c24478_g1_i1	4.29084	8.89e-21	31.1.1.2	cell.organisation.cytoskeleton.mikrotubuli	(q9zrj4|tba_chlvu : 832.0) Tubulin alpha chain - Chlorella vulgaris (Green alga) & (chl4|521991 : 832.0) no description available & (at1g50010 : 815.0) Encodes alpha-2,4 tubulin. TUA2 and TUA4 encode identical proteins.; tubulin alpha-2 chain (TUA2); FUNCTIONS IN: structural constituent of cytoskeleton; INVOLVED IN: microtubule-based process, response to salt stress; LOCATED IN: tubulin complex, …
c33202_g1_i1	6.66631	7.11e-39	31.1.1.2	cell.organisation.cytoskeleton.mikrotubuli	(p04690|tbb_chlre : 844.0) Tubulin beta-1/beta-2 chain - Chlamydomonas reinhardtii & (chl4|513888 : 844.0) no description available & (at5g62700 : 807.0) encodes tubulin beta-2/beta-3 chain; tubulin beta chain 3 (TUB3); FUNCTIONS IN: structural molecule activity, GTP binding, GTPase activity; INVOLVED IN: response to cold; LOCATED IN: tubulin complex, cell wall; EXPRESSED IN: cultured cell, seed;…
c33947_g1_i1	1.71461	0.00997463	31.1.1.2	cell.organisation.cytoskeleton.mikrotubuli	(chl4|520076 : 154.0) no description available & (at5g06680 : 114.0) Encodes protein similar to yeast SCP98. Yeast SCP98 is essential for the microtubule nucleation activity of the gamma-tubulin ring complexes.; spindle pole body component 98 (SPC98); CONTAINS InterPro DOMAIN/s: Spc97/Spc98 (InterPro:IPR007259), Gamma tubulin complex protein 3 (InterPro:IPR015697); BEST Arabidopsis thaliana prote…
c10151_g3_i1	-3.79258	4.49e-13	31.1.1.3.8	cell.organisation.cytoskeleton.Myosin.Class VII	(chl4|526424 : 884.0) no description available & (at1g50360 : 660.0) member of Myosin-like proteins; VIIIA; FUNCTIONS IN: motor activity; INVOLVED IN: actin filament-based movement; LOCATED IN: plasma membrane, myosin complex; EXPRESSED IN: 24 plant structures; EXPRESSED DURING: 13 growth stages; CONTAINS InterPro DOMAIN/s: Myosin head, motor domain (InterPro:IPR001609), IQ calmodulin-binding reg…
c22831_g1_i1	-7.2875	6.63e-07	31.1.1.3.11	cell.organisation.cytoskeleton.Myosin.Class XI	(at1g04160 : 107.0) Encodes a member of the type XI myosin protein family involved in root hair elongation.; myosin XI B (XIB); FUNCTIONS IN: motor activity; INVOLVED IN: root hair elongation, actin filament-based movement; LOCATED IN: myosin complex; EXPRESSED IN: 20 plant structures; EXPRESSED DURING: 10 growth stages; CONTAINS InterPro DOMAIN/s: Dil domain (InterPro:IPR018444), Dilute (InterPr…
c34388_g1_i1	-3.27256	0.000144936	31.1.1.3.11	cell.organisation.cytoskeleton.Myosin.Class XI	(chl4|516205 : 350.0) no description available & (at2g31900 : 296.0) Encodes an novel myosin isoform.; myosin-like protein XIF (XIF); CONTAINS InterPro DOMAIN/s: Dil domain (InterPro:IPR018444), Dilute (InterPro:IPR002710), Myosin, N-terminal, SH3-like (InterPro:IPR004009), Myosin head, motor domain (InterPro:IPR001609), IQ calmodulin-binding region (InterPro:IPR000048); BEST Arabidopsis thaliana…
c3701_g1_i1	-2.5637	0.001741	31.1.1.3.11	cell.organisation.cytoskeleton.Myosin.Class XI	(chl4|516205 : 117.0) no description available & (at1g17580 : 100.0) Encodes a member of the type XI myosin protein family involved in organelle trafficking and overall plant development.; myosin 1 (MYA1); FUNCTIONS IN: motor activity; INVOLVED IN: in 8 processes; LOCATED IN: myosin complex; EXPRESSED IN: 23 plant structures; EXPRESSED DURING: 13 growth stages; CONTAINS InterPro DOMAIN/s: Dil dom…
c9782_g2_i2	-3.48365	1.5e-12	31.1.1.3.11	cell.organisation.cytoskeleton.Myosin.Class XI	(chl4|516205 : 1117.0) no description available & (at5g43900 : 860.0) Encodes a member of the type XI myosin protein family that binds F-actin and co-localizes with actin filaments and peroxisomes. Homozygous mutants are reported to have pleiotropic effects in growth and fertility and may also be lethal. This protein is also involved in root hair growth and organelle trafficking. This protein int…
c10375_g8_i1	-2.7383	3.08e-05	31.99	cell.unspecified	(chl4|525477 : 604.0) no description available & (at3g08850 : 497.0) Encodes one of two Arabidopsis RAPTOR/KOG1 homologs. RAPTOR proteins are binding partners of the target of rapamycin kinase that is present in all eukaryotes and play a central role in the stimulation of cell growth and metabolism in response to nutrients. Mutants show embryo lethal phenotype which occurs at pre-globular stage. …
c1227_g1_i1	-4.16385	4.82e-09	31.99	cell.unspecified	(chl4|525477 : 323.0) no description available & (at3g08850 : 271.0) Encodes one of two Arabidopsis RAPTOR/KOG1 homologs. RAPTOR proteins are binding partners of the target of rapamycin kinase that is present in all eukaryotes and play a central role in the stimulation of cell growth and metabolism in response to nutrients. Mutants show embryo lethal phenotype which occurs at pre-globular stage. …
c10205_g20_i1	-1.88824	0.000972188	31.4	cell.vesicle transport	(chl4|516592 : 827.0) no description available & (at1g60070 : 657.0) Adaptor protein complex AP-1, gamma subunit; FUNCTIONS IN: protein transporter activity, clathrin binding, binding; INVOLVED IN: intracellular protein transport, vesicle-mediated transport, protein transport; LOCATED IN: membrane coat, Golgi apparatus part, Golgi apparatus, clathrin adaptor complex; EXPRESSED IN: 22 plant struct…
c10269_g12_i1	-2.62252	4.66e-08	31.4	cell.vesicle transport	(chl4|519381 : 1235.0) no description available & (at1g79990 : 1167.0) structural molecules; FUNCTIONS IN: structural molecule activity; INVOLVED IN: intracellular protein transport, vesicle-mediated transport; LOCATED IN: membrane coat, COPI vesicle coat; EXPRESSED IN: 25 plant structures; EXPRESSED DURING: 15 growth stages; CONTAINS InterPro DOMAIN/s: WD40 repeat 2 (InterPro:IPR019782), Coatome…
c10318_g57_i1	-2.89435	3.4e-06	31.4	cell.vesicle transport	(chl4|516441 : 246.0) no description available & (at3g09300 : 94.7) OSBP(oxysterol binding protein)-related protein 3B (ORP3B); FUNCTIONS IN: oxysterol binding; INVOLVED IN: steroid metabolic process; EXPRESSED IN: 23 plant structures; EXPRESSED DURING: 15 growth stages; CONTAINS InterPro DOMAIN/s: Oxysterol-binding protein, conserved site (InterPro:IPR018494), Oxysterol-binding protein (InterPro…
c10383_g52_i1	-3.56491	1.26e-07	31.4	cell.vesicle transport	(chl4|518689 : 202.0) no description available & (at5g51430 : 134.0) Encodes a protein that is homologous to Cog7, a subunit of the conserved oligomeric Golgi (COG) complex, which is required for the normal morphology and function of the Golgi apparatus. It is likely to be involved in transport or retention of Golgi-localized proteins and in maintenance of Golgi morphology.; EMBRYO YELLOW (EYE); …
c17048_g1_i1	-2.25861	0.00806757	31.4	cell.vesicle transport	(chl4|525371 : 326.0) no description available & (at1g71270 : 191.0) Encodes a homolog of the yeast Vps52p/SAC2. Involved in pollen tube germination and growth. Located in multiple endomembrane organelles including the golgi. The yeast protein has been shown to be located at the late Golgi and to function in a complex involved in retrograde trafficking of vesicles between the early endosomal comp…
c2081_g2_i1	1.55204	0.000883486	31.4	cell.vesicle transport	(chl4|512373 : 149.0) no description available & (at4g23460 : 132.0) Adaptin family protein; FUNCTIONS IN: protein transporter activity, clathrin binding, binding; INVOLVED IN: intracellular protein transport, vesicle-mediated transport, protein transport; LOCATED IN: plasma membrane; EXPRESSED IN: 24 plant structures; EXPRESSED DURING: 13 growth stages; CONTAINS InterPro DOMAIN/s: Clathrin adapt…
c25489_g1_i1	1.45315	0.00136423	31.4	cell.vesicle transport	(chl4|522190 : 244.0) no description available & (at2g33120 : 186.0) Encodes a member of Synaptobrevin -like protein family.; synaptobrevin-related protein 1 (SAR1); FUNCTIONS IN: molecular_function unknown; INVOLVED IN: vesicle-mediated transport; LOCATED IN: endosome, plasma membrane, membrane; EXPRESSED IN: male gametophyte, pollen tube; EXPRESSED DURING: M germinated pollen stage; CONTAINS In…
c2936_g1_i1	-2.53361	2.67e-05	31.4	cell.vesicle transport	(chl4|512605 : 711.0) no description available & (at5g22770 : 577.0) alpha-adaptin (alpha-ADR); FUNCTIONS IN: protein transporter activity, binding; INVOLVED IN: intracellular protein transport, vesicle-mediated transport, protein transport; LOCATED IN: plasma membrane, membrane; EXPRESSED IN: male gametophyte, pollen tube, leaf; EXPRESSED DURING: M germinated pollen stage; CONTAINS InterPro DOMA…
c30448_g1_i1	-3.58822	9.72e-07	31.4	cell.vesicle transport	(at1g08190 : 200.0) Might be involved in protein sorting to the vacuole.; vacuolar protein sorting 41 (VPS41); FUNCTIONS IN: binding, nucleotide binding, zinc ion binding; INVOLVED IN: gravitropism, protein targeting to vacuole; EXPRESSED IN: 24 plant structures; EXPRESSED DURING: 15 growth stages; CONTAINS InterPro DOMAIN/s: WD40 repeat 2 (InterPro:IPR019782), Zinc finger, RING-type (InterPro:IP…
c31756_g1_i1	-3.68382	1.28e-06	31.4	cell.vesicle transport	(chl4|517547 : 179.0) no description available & (at1g67930 : 82.0) Golgi transport complex protein-related; LOCATED IN: chloroplast; EXPRESSED IN: 23 plant structures; EXPRESSED DURING: 13 growth stages; CONTAINS InterPro DOMAIN/s: Conserved oligomeric Golgi complex, subunit 5 (InterPro:IPR019465); Has 4471 Blast hits to 590 proteins in 146 species: Archae - 0; Bacteria - 79; Metazoa - 393; Fung…
c3282_g1_i1	-2.31891	0.000258292	31.4	cell.vesicle transport	(chl4|518743 : 285.0) no description available & (at5g05010 : 271.0) clathrin adaptor complexes medium subunit family protein; INVOLVED IN: intracellular protein transport, transport, vesicle-mediated transport; LOCATED IN: membrane; EXPRESSED IN: 24 plant structures; EXPRESSED DURING: 14 growth stages; CONTAINS InterPro DOMAIN/s: Clathrin adaptor, mu subunit, C-terminal (InterPro:IPR008968), Lon…
c33460_g1_i1	-2.1194	2.46e-05	31.4	cell.vesicle transport	(chl4|514240 : 1387.0) no description available & (at1g62020 : 1221.0) Coatomer, alpha subunit; FUNCTIONS IN: structural molecule activity, transporter activity; INVOLVED IN: intracellular protein transport, vesicle-mediated transport, ER to Golgi vesicle-mediated transport; LOCATED IN: COPI vesicle coat, plasma membrane, CUL4 RING ubiquitin ligase complex, membrane; EXPRESSED IN: 25 plant struct…
c35404_g2_i1	-2.58238	0.000466401	31.4	cell.vesicle transport	(chl4|523364 : 448.0) no description available & (at4g02660 : 299.0) Beige/BEACH domain ;WD domain, G-beta repeat protein; FUNCTIONS IN: binding; INVOLVED IN: signal transduction; LOCATED IN: chloroplast; EXPRESSED IN: 10 plant structures; EXPRESSED DURING: 6 growth stages; CONTAINS InterPro DOMAIN/s: WD40 repeat 2 (InterPro:IPR019782), Beige/BEACH (InterPro:IPR000409), WD40 repeat, conserved sit…
c35669_g1_i1	-3.27765	2.43e-05	31.4	cell.vesicle transport	(chl4|510663 : 209.0) no description available & (at3g10380 : 126.0) Subunit of the Putative Arabidopsis Exocyst Complex; subunit of exocyst complex 8 (SEC8); INVOLVED IN: pollen germination, mucilage biosynthetic process involved in seed coat development, pollen tube growth; LOCATED IN: cytosol, plasma membrane, exocyst; EXPRESSED IN: 25 plant structures; EXPRESSED DURING: 13 growth stages; CONT…
c3664_g1_i1	-1.37646	0.00885397	31.4	cell.vesicle transport	(chl4|523686 : 228.0) no description available & (at1g28490 : 117.0) Encodes one of 24 Arabidopsis syntaxins. Its mRNA has been shown to be expressed.; syntaxin of plants 61 (SYP61); CONTAINS InterPro DOMAIN/s: Target SNARE coiled-coil domain (InterPro:IPR000727), t-SNARE (InterPro:IPR010989), Syntaxin/epimorphin, conserved site (InterPro:IPR006012), Syntaxin 6, N-terminal (InterPro:IPR015260); B…
c5245_g1_i1	-3.53319	1.66e-07	31.4	cell.vesicle transport	(chl4|524098 : 498.0) no description available & (at1g31730 : 357.0) Adaptin family protein; FUNCTIONS IN: clathrin binding, binding; INVOLVED IN: intracellular protein transport, vesicle-mediated transport; LOCATED IN: membrane coat; EXPRESSED IN: 24 plant structures; EXPRESSED DURING: 13 growth stages; CONTAINS InterPro DOMAIN/s: Armadillo-like helical (InterPro:IPR011989), Adaptor protein comp…
c7893_g1_i1	-3.83018	0.000627251	31.4	cell.vesicle transport	(chl4|523029 : 266.0) no description available & (at1g50500 : 162.0) encodes a member of VPS53 family protein involved in the retrograde trafficking of vesicles to the late Golgi. Mutants in this gene are more sensitive to heat and osmotic stress.; HEAT-INTOLERANT 1 (HIT1); CONTAINS InterPro DOMAIN/s: Vps53-like, N-terminal (InterPro:IPR007234); BEST Arabidopsis thaliana protein match is: Membran…
c7893_g2_i1	-1.81611	0.00643528	31.4	cell.vesicle transport	(chl4|523029 : 352.0) no description available & (at1g50500 : 180.0) encodes a member of VPS53 family protein involved in the retrograde trafficking of vesicles to the late Golgi. Mutants in this gene are more sensitive to heat and osmotic stress.; HEAT-INTOLERANT 1 (HIT1); CONTAINS InterPro DOMAIN/s: Vps53-like, N-terminal (InterPro:IPR007234); BEST Arabidopsis thaliana protein match is: Membran…
c7893_g3_i1	-3.70894	0.00208873	31.4	cell.vesicle transport	(chl4|523029 : 156.0) no description available & (at1g50500 : 97.4) encodes a member of VPS53 family protein involved in the retrograde trafficking of vesicles to the late Golgi. Mutants in this gene are more sensitive to heat and osmotic stress.; HEAT-INTOLERANT 1 (HIT1); CONTAINS InterPro DOMAIN/s: Vps53-like, N-terminal (InterPro:IPR007234); BEST Arabidopsis thaliana protein match is: Membrane…
c7992_g1_i1	1.98078	4.31e-05	31.4	cell.vesicle transport	(at1g08190 : 312.0) Might be involved in protein sorting to the vacuole.; vacuolar protein sorting 41 (VPS41); FUNCTIONS IN: binding, nucleotide binding, zinc ion binding; INVOLVED IN: gravitropism, protein targeting to vacuole; EXPRESSED IN: 24 plant structures; EXPRESSED DURING: 15 growth stages; CONTAINS InterPro DOMAIN/s: WD40 repeat 2 (InterPro:IPR019782), Zinc finger, RING-type (InterPro:IP…
c8253_g2_i2	-1.39395	0.00471349	31.4	cell.vesicle transport	(chl4|514716 : 317.0) no description available & (at5g08080 : 241.0) member of SYP13 Gene Family; syntaxin of plants 132 (SYP132); CONTAINS InterPro DOMAIN/s: Target SNARE coiled-coil domain (InterPro:IPR000727), t-SNARE (InterPro:IPR010989), Syntaxin/epimorphin, conserved site (InterPro:IPR006012), Syntaxin, N-terminal (InterPro:IPR006011); BEST Arabidopsis thaliana protein match is: syntaxin of…
c8870_g4_i3	-7.24378	2.77e-06	31.4	cell.vesicle transport	(at5g11490 : 512.0) adaptin family protein; FUNCTIONS IN: protein transporter activity, binding; INVOLVED IN: intracellular protein transport, vesicle-mediated transport, protein transport; LOCATED IN: membrane coat, clathrin adaptor complex; EXPRESSED IN: 23 plant structures; EXPRESSED DURING: 14 growth stages; CONTAINS InterPro DOMAIN/s: Clathrin adaptor, beta-adaptin, appendage, C-terminal sub…
c9705_g2_i1	-3.00788	1.16e-07	31.4	cell.vesicle transport	(chl4|524114 : 822.0) no description available & (at4g34450 : 697.0) coatomer gamma-2 subunit, putative / gamma-2 coat protein, putative / gamma-2 COP, putative; FUNCTIONS IN: clathrin binding, structural molecule activity, binding; INVOLVED IN: intracellular protein transport, vesicle-mediated transport; LOCATED IN: chloroplast, membrane; EXPRESSED IN: 26 plant structures; EXPRESSED DURING: 15 g…
c10422_g39_i1	2.843	6.4e-06	18	Co-factor and vitamine metabolism	(chl4|520791 : 293.0) no description available & (at5g60540 : 231.0) Encodes a protein predicted to function in tandem with PDX1 to form glutamine amidotransferase complex with involved in vitamin B6 biosynthesis. PDX2 is predicted to function as glutaminase within the complex.; pyridoxine biosynthesis 2 (PDX2); CONTAINS InterPro DOMAIN/s: PdxT/SNO family, conserved site (InterPro:IPR021196), SNO…
c11005_g1_i1	1.95207	0.000222601	18	Co-factor and vitamine metabolism	(chl4|525606 : 275.0) no description available & (at5g49970 : 217.0) encodes the bifunctional pyridoxine (pyridoxamine) 5Ì_-phosphate oxidase (PPOX)(EC 1.4.3.5) that is involved in the formation of pyridoxal 5-phosphate (member of the vitamin B6 group); pyridoxin (pyrodoxamine) 5-phosphate oxidase (PPOX); CONTAINS InterPro DOMAIN/s: Pyridoxamine 5&apos;-phosphate oxidase, rossman domain-containin…
c2181_g1_i2	4.68384	3.24e-22	18	Co-factor and vitamine metabolism	(chl4|515880 : 489.0) no description available & (q9at63|pdx1_ginbi : 426.0) Pyridoxin biosynthesis protein PDX1 (Sor-like protein) - Ginkgo biloba (Ginkgo) & (at5g01410 : 408.0) Encodes a protein predicted to function in tandem with PDX2 to form glutamine amidotransferase complex with involved in vitamin B6 biosynthesis.; REDUCED SUGAR RESPONSE 4 (RSR4); FUNCTIONS IN: protein homodimerization ac…
c5027_g1_i2	-1.67127	0.00529461	18	Co-factor and vitamine metabolism	(chl4|509856 : 397.0) no description available & (at1g21640 : 201.0) Encodes a protein with NAD kinase activity. The protein was also shown to bind calmodulin.; NAD kinase 2 (NADK2); FUNCTIONS IN: NAD+ kinase activity, calmodulin binding; INVOLVED IN: pyridine nucleotide biosynthetic process, metabolic process; EXPRESSED IN: 24 plant structures; EXPRESSED DURING: 13 growth stages; CONTAINS InterP…
c5450_g2_i1	-2.97632	8.45e-06	18	Co-factor and vitamine metabolism	(chl4|512166 : 594.0) no description available & (at1g04620 : 571.0) coenzyme F420 hydrogenase family / dehydrogenase, beta subunit family; FUNCTIONS IN: coenzyme F420 hydrogenase activity; INVOLVED IN: biological_process unknown; LOCATED IN: chloroplast; EXPRESSED IN: 22 plant structures; EXPRESSED DURING: 13 growth stages; CONTAINS InterPro DOMAIN/s: Coenzyme F420 hydrogenase/dehydrogenase beta…
c8377_g1_i1	-3.98484	1.25e-09	18	Co-factor and vitamine metabolism	(chl4|515530 : 122.0) no description available & (at5g55810 : 107.0) encodes a bi-functional enzyme that expresses both nicotinamide-nucleotide adenylyltransferase (2.7.7.1) and nicotinate-nucleotide adenylyltransferase (2.7.7.18)activity.; nicotinate/nicotinamide mononucleotide adenyltransferase (NMNAT); CONTAINS InterPro DOMAIN/s: Rossmann-like alpha/beta/alpha sandwich fold (InterPro:IPR014729…
c8377_g3_i1	-2.66578	2.96e-05	18	Co-factor and vitamine metabolism	(chl4|515530 : 118.0) no description available & (at5g55810 : 88.6) encodes a bi-functional enzyme that expresses both nicotinamide-nucleotide adenylyltransferase (2.7.7.1) and nicotinate-nucleotide adenylyltransferase (2.7.7.18)activity.; nicotinate/nicotinamide mononucleotide adenyltransferase (NMNAT); CONTAINS InterPro DOMAIN/s: Rossmann-like alpha/beta/alpha sandwich fold (InterPro:IPR014729)…
c8937_g3_i1	-2.17364	0.000173193	18	Co-factor and vitamine metabolism	(chl4|514123 : 262.0) no description available & (q60e60|nadk3_orysa : 216.0) Putative NAD kinase 3 (EC 2.7.1.23) - Oryza sativa (Rice) & (at3g21070 : 207.0) Encodes a protein with NAD(H) kinase activity.; NAD kinase 1 (NADK1); FUNCTIONS IN: NAD+ kinase activity, NADH kinase activity; INVOLVED IN: NADP biosynthetic process, response to virus, response to hydrogen peroxide, pyridine nucleotide bio…
c10311_g56_i1	2.7901	1.56e-09	18.6.1	Co-factor and vitamine metabolism.biotin.biotin synthase	(chl4|523062 : 599.0) no description available & (at2g43360 : 395.0) Catalyzes the conversion of dethiobiotin to biotin.; BIOTIN AUXOTROPH 2 (BIO2); CONTAINS InterPro DOMAIN/s: Biotin/thiamin synthesis-associated protein (InterPro:IPR010722), Aldolase-type TIM barrel (InterPro:IPR013785), Elongator protein 3/MiaB/NifB (InterPro:IPR006638), Radical SAM (InterPro:IPR007197), Biotin synthase (InterP…
c7088_g1_i1	-2.52744	0.00358815	18.6.2	Co-factor and vitamine metabolism.biotin.Diaminopelargonic acid aminotransferase and dethiobiotin synthetase	(chl4|523411 : 150.0) no description available & (at5g57590 : 121.0) Mutant complemented by E coli Bio A gene encoding 7,8-diaminopelargonic acid aminotransferase.; biotin auxotroph 1 (BIO1); CONTAINS InterPro DOMAIN/s: Pyridoxal phosphate-dependent transferase, major domain (InterPro:IPR015424), Aminotransferase class-III (InterPro:IPR005814), Pyridoxal phosphate-dependent transferase, major reg…
c24595_g1_i1	-1.82149	0.00016801	18.5.2.5	Co-factor and vitamine metabolism.folate & vitamine K.vitamine K.naphthoate synthase	(chl4|519289 : 497.0) no description available & (at1g60550 : 385.0) enoyl-CoA hydratase/isomerase D (ECHID); FUNCTIONS IN: 1,4-dihydroxy-2-naphthoyl-CoA synthase activity, catalytic activity; INVOLVED IN: vitamin K biosynthetic process, metabolic process, menaquinone biosynthetic process; LOCATED IN: peroxisome; EXPRESSED IN: 21 plant structures; EXPRESSED DURING: 13 growth stages; CONTAINS Inte…
c25485_g1_i1	1.66962	0.000293014	18.7	Co-factor and vitamine metabolism.iron-sulphur clusters	(chl4|521079 : 105.0) no description available & (at1g55805 : 87.8) BolA-like family protein; FUNCTIONS IN: transcription regulator activity; INVOLVED IN: biological_process unknown; LOCATED IN: chloroplast; EXPRESSED IN: 23 plant structures; EXPRESSED DURING: 13 growth stages; CONTAINS InterPro DOMAIN/s: BolA-like protein (InterPro:IPR002634); BEST Arabidopsis thaliana protein match is: chloropl…
c9675_g1_i2	-3.06482	2.63e-05	18.7	Co-factor and vitamine metabolism.iron-sulphur clusters	(chl4|524092 : 227.0) no description available & (at4g26500 : 124.0) Sulfur acceptor that interacts with and activates the cysteine desulfurases, AtSufS in plastids and AtNifS1 in mitochondria, and both activations are vital during embryogenesis. Dual localization in mitochondria and chloroplasts. Involved in Fe-S cluster biogenesis in mitochondria and plastids. Expressed in all major tissues, wi…
c10464_g5_i1	-1.73176	0.0010775	18.11	Co-factor and vitamine metabolism.lipoic acid	(chl4|519292 : 541.0) no description available & (at5g08415 : 393.0) Radical SAM superfamily protein; FUNCTIONS IN: 4 iron, 4 sulfur cluster binding, lipoic acid synthase activity, iron-sulfur cluster binding, lipoate synthase activity, catalytic activity; INVOLVED IN: lipoic acid biosynthetic process, lipoate biosynthetic process, metabolic process; LOCATED IN: chloroplast; EXPRESSED IN: 24 plan…
c5150_g2_i1	-1.93938	7.46e-05	18.11	Co-factor and vitamine metabolism.lipoic acid	(chl4|525215 : 517.0) no description available & (at2g20860 : 410.0) LIP1,Lipoic acid synthase,; LIPOIC ACID SYNTHASE 1 (LIP1); FUNCTIONS IN: lipoic acid synthase activity; INVOLVED IN: lipoic acid biosynthetic process, glycine catabolic process; LOCATED IN: mitochondrion, mitochondrial matrix; EXPRESSED IN: 24 plant structures; EXPRESSED DURING: 15 growth stages; CONTAINS InterPro DOMAIN/s: Aldo…
c36930_g1_i1	7.81668	9.44e-08	18.1	Co-factor and vitamine metabolism.molybdenum cofactor	(at1g01290 : 153.0) COFACTOR OF NITRATE REDUCTASE AND XANTHINE DEHYDROGENASE 3. Encodes a protein involved in molybdenum cofactor biosynthesis. Homologous to E.coli MoaC. Expression is low in all tissues examined, except in roots. Appears to have targeting signals for chloroplast or mitochondria; cofactor of nitrate reductase and xanthine dehydrogenase 3 (CNX3); CONTAINS InterPro DOMAIN/s: Molybd…
c5161_g1_i1	1.6041	0.000413708	18.1	Co-factor and vitamine metabolism.molybdenum cofactor	(chl4|525853 : 259.0) no description available & (at1g30910 : 161.0) Molybdenum cofactor sulfurase family protein; FUNCTIONS IN: molybdenum ion binding, Mo-molybdopterin cofactor sulfurase activity, pyridoxal phosphate binding, catalytic activity; INVOLVED IN: biological_process unknown; LOCATED IN: chloroplast; EXPRESSED IN: 22 plant structures; EXPRESSED DURING: 13 growth stages; CONTAINS Inter…
c17092_g1_i1	-1.89502	0.00646351	18.1.1	Co-factor and vitamine metabolism.molybdenum cofactor.gephyrin	(chl4|523518 : 279.0) no description available & (ipr001453 : 114.86689) Molybdopterin binding & (at5g20990 : 100.0) Involved in molybdenum cofactor (Moco) biosynthesis, inserting Mo into Molybdopterin. sir loss-of-function mutants are resistant to sirtinol, a modulator of auxin signaling.; B73; CONTAINS InterPro DOMAIN/s: Molybdenum cofactor biosynthesis, conserved site (InterPro:IPR008284), Mol…
c6109_g1_i1	3.38076	3.24e-09	18.1.1	Co-factor and vitamine metabolism.molybdenum cofactor.gephyrin	(chl4|510268 : 372.0) no description available & (at5g20990 : 265.0) Involved in molybdenum cofactor (Moco) biosynthesis, inserting Mo into Molybdopterin. sir loss-of-function mutants are resistant to sirtinol, a modulator of auxin signaling.; B73; CONTAINS InterPro DOMAIN/s: Molybdenum cofactor biosynthesis, conserved site (InterPro:IPR008284), Molybdenum cofactor synthesis (InterPro:IPR020817),…
c10478_g21_i1	-3.75824	3.06e-08	18.4.5	Co-factor and vitamine metabolism.pantothenate.pantothenate kinase (PANK)	(at4g32180 : 370.0) Encodes a protein with pantothenate kinase activity.; pantothenate kinase 2 (PANK2); FUNCTIONS IN: protein binding, pantothenate kinase activity; INVOLVED IN: coenzyme A biosynthetic process; EXPRESSED IN: 23 plant structures; EXPRESSED DURING: 14 growth stages; CONTAINS InterPro DOMAIN/s: Fumble (InterPro:IPR011602), Domain of unknown function DUF89 (InterPro:IPR002791), Pant…
c10478_g8_i1	-1.9143	0.00231937	18.4.5	Co-factor and vitamine metabolism.pantothenate.pantothenate kinase (PANK)	(chl4|514775 : 261.0) no description available & (at4g32180 : 229.0) Encodes a protein with pantothenate kinase activity.; pantothenate kinase 2 (PANK2); FUNCTIONS IN: protein binding, pantothenate kinase activity; INVOLVED IN: coenzyme A biosynthetic process; EXPRESSED IN: 23 plant structures; EXPRESSED DURING: 14 growth stages; CONTAINS InterPro DOMAIN/s: Fumble (InterPro:IPR011602), Domain of …
c29634_g1_i1	2.17379	0.000113465	18.4.5	Co-factor and vitamine metabolism.pantothenate.pantothenate kinase (PANK)	(chl4|514380 : 317.0) no description available & (at4g35360 : 263.0) Uncharacterised conserved protein (UCP030210); CONTAINS InterPro DOMAIN/s: Domain of unknown function DUF89 (InterPro:IPR002791), Uncharacterised conserved protein UCP030210 (InterPro:IPR016949); BEST Arabidopsis thaliana protein match is: Uncharacterised conserved protein (UCP030210) (TAIR:AT2G17340.1); Has 30201 Blast hits to …
c10522_g27_i2	3.12459	6.97e-06	18.4.6	Co-factor and vitamine metabolism.pantothenate.phosphopantothenoylcysteine synthetase (PPCS)	(chl4|511613 : 132.0) no description available & (at5g02080 : 95.5) DNA / pantothenate metabolism flavoprotein; CONTAINS InterPro DOMAIN/s: DNA/pantothenate metabolism flavoprotein, C-terminal (InterPro:IPR007085); BEST Arabidopsis thaliana protein match is: 4-phospho-panto-thenoylcysteine synthetase (TAIR:AT1G12350.1); Has 1189 Blast hits to 1160 proteins in 540 species: Archae - 65; Bacteria - …
c10522_g27_i5	4.74415	1.15e-19	18.4.6	Co-factor and vitamine metabolism.pantothenate.phosphopantothenoylcysteine synthetase (PPCS)	(chl4|511613 : 132.0) no description available & (at5g02080 : 95.5) DNA / pantothenate metabolism flavoprotein; CONTAINS InterPro DOMAIN/s: DNA/pantothenate metabolism flavoprotein, C-terminal (InterPro:IPR007085); BEST Arabidopsis thaliana protein match is: 4-phospho-panto-thenoylcysteine synthetase (TAIR:AT1G12350.1); Has 1189 Blast hits to 1160 proteins in 540 species: Archae - 65; Bacteria - …
c10311_g27_i3	-2.71668	6.12e-08	18.3.1	Co-factor and vitamine metabolism.riboflavin.GTP cyclohydrolase II	(chl4|525958 : 354.0) no description available & (at5g59750 : 168.0) DHBP synthase RibB-like alpha/beta domain;GTP cyclohydrolase II; FUNCTIONS IN: 3,4-dihydroxy-2-butanone-4-phosphate synthase activity, GTP cyclohydrolase II activity; INVOLVED IN: riboflavin biosynthetic process; EXPRESSED IN: 23 plant structures; EXPRESSED DURING: 13 growth stages; CONTAINS InterPro DOMAIN/s: GTP cyclohydrolase…
c3099_g1_i1	-2.33707	0.000141794	18.2	Co-factor and vitamine metabolism.thiamine	(chl4|520140 : 258.0) no description available & (at1g53280 : 191.0) Class I glutamine amidotransferase-like superfamily protein; INVOLVED IN: biological_process unknown; LOCATED IN: chloroplast; EXPRESSED IN: 23 plant structures; EXPRESSED DURING: 13 growth stages; CONTAINS InterPro DOMAIN/s: DJ-1 (InterPro:IPR006287), ThiJ/PfpI (InterPro:IPR002818); BEST Arabidopsis thaliana protein match is: C…
c10233_g3_i1	-4.39381	2.09e-14	33.2	development.late embryogenesis abundant	(chl4|514980 : 277.0) no description available & (at3g50790 : 261.0) esterase/lipase/thioesterase family protein; FUNCTIONS IN: hydrolase activity, carboxylesterase activity; INVOLVED IN: embryo development ending in seed dormancy; EXPRESSED IN: 23 plant structures; EXPRESSED DURING: 13 growth stages; CONTAINS InterPro DOMAIN/s: Uncharacterised protein family UPF0017, hydrolase-like, conserved si…
c33489_g1_i1	-1.58633	0.00160365	33.2	development.late embryogenesis abundant	(chl4|514980 : 430.0) no description available & (at3g50790 : 350.0) esterase/lipase/thioesterase family protein; FUNCTIONS IN: hydrolase activity, carboxylesterase activity; INVOLVED IN: embryo development ending in seed dormancy; EXPRESSED IN: 23 plant structures; EXPRESSED DURING: 13 growth stages; CONTAINS InterPro DOMAIN/s: Uncharacterised protein family UPF0017, hydrolase-like, conserved si…
c6942_g1_i1	-6.34623	1.87e-14	33.2	development.late embryogenesis abundant	(chl4|521384 : 145.0) no description available & (at5g49950 : 105.0) alpha/beta-Hydrolases superfamily protein; FUNCTIONS IN: molecular_function unknown; INVOLVED IN: biological_process unknown; LOCATED IN: endomembrane system; EXPRESSED IN: 22 plant structures; EXPRESSED DURING: 13 growth stages; BEST Arabidopsis thaliana protein match is: alpha/beta-Hydrolases superfamily protein (TAIR:AT1G3434…
c10229_g30_i2	2.40638	4.14e-07	33.30.1	development.multitarget.target of rapamycin	(chl4|519707 : 187.0) no description available & (at1g50030 : 104.0) Related to TOR proteins from yeast and mammals, regulators of cell growth in response to nutrient availability. TOR proteins belong to the family of phosphatidylinositol 3-kinase and are targets of the antiproliferative drug rapamycin. AtTOR binds the yeast FKBP12 protein in the presence of Rapamycin, is involved in embryogenesi…
c10238_g11_i1	-4.52377	3.9e-11	33.30.1	development.multitarget.target of rapamycin	(chl4|519783 : 887.0) no description available & (at1g50030 : 561.0) Related to TOR proteins from yeast and mammals, regulators of cell growth in response to nutrient availability. TOR proteins belong to the family of phosphatidylinositol 3-kinase and are targets of the antiproliferative drug rapamycin. AtTOR binds the yeast FKBP12 protein in the presence of Rapamycin, is involved in embryogenesi…
c33300_g1_i1	2.33712	3.12e-06	33.30.1	development.multitarget.target of rapamycin	(chl4|519784 : 104.0) no description available & (at1g50030 : 85.1) Related to TOR proteins from yeast and mammals, regulators of cell growth in response to nutrient availability. TOR proteins belong to the family of phosphatidylinositol 3-kinase and are targets of the antiproliferative drug rapamycin. AtTOR binds the yeast FKBP12 protein in the presence of Rapamycin, is involved in embryogenesis…
c7004_g1_i2	-4.34278	0.00029213	33.30.1	development.multitarget.target of rapamycin	(at1g50030 : 201.0) Related to TOR proteins from yeast and mammals, regulators of cell growth in response to nutrient availability. TOR proteins belong to the family of phosphatidylinositol 3-kinase and are targets of the antiproliferative drug rapamycin. AtTOR binds the yeast FKBP12 protein in the presence of Rapamycin, is involved in embryogenesis and is expressed in embryos, endosperm and meri…
c8102_g1_i1	-5.10982	1.56e-07	33.30.1	development.multitarget.target of rapamycin	(chl4|519783 : 217.0) no description available & (at1g50030 : 134.0) Related to TOR proteins from yeast and mammals, regulators of cell growth in response to nutrient availability. TOR proteins belong to the family of phosphatidylinositol 3-kinase and are targets of the antiproliferative drug rapamycin. AtTOR binds the yeast FKBP12 protein in the presence of Rapamycin, is involved in embryogenesi…
c8102_g2_i2	-7.62117	5.54e-08	33.30.1	development.multitarget.target of rapamycin	(chl4|519783 : 285.0) no description available & (at1g50030 : 196.0) Related to TOR proteins from yeast and mammals, regulators of cell growth in response to nutrient availability. TOR proteins belong to the family of phosphatidylinositol 3-kinase and are targets of the antiproliferative drug rapamycin. AtTOR binds the yeast FKBP12 protein in the presence of Rapamycin, is involved in embryogenesi…
c10117_g8_i1	-3.55418	3.19e-13	33.3	development.squamosa promoter binding like (SPL)	(chl4|519528 : 239.0) no description available & (q38740|sbp2_antma : 100.0) Squamosa promoter-binding protein 2 - Antirrhinum majus (Garden snapdragon) & (at5g50570 : 97.8) Squamosa promoter-binding protein-like (SBP domain) transcription factor family protein; FUNCTIONS IN: DNA binding, sequence-specific DNA binding transcription factor activity; INVOLVED IN: regulation of transcription; LOCATE…
c29044_g1_i1	-1.78098	0.00291786	33.3	development.squamosa promoter binding like (SPL)	(chl4|519085 : 111.0) no description available & (q38740|sbp2_antma : 92.8) Squamosa promoter-binding protein 2 - Antirrhinum majus (Garden snapdragon) & (at2g47070 : 87.0) member of SPL gene family, encodes DNA binding proteins and putative transcription factors. All have the SBP-box, which encodes the SBP-domain, required for and sufficient for interaction with DNA.; squamosa promoter binding p…
c30165_g1_i1	-6.75214	1.4e-10	33.3	development.squamosa promoter binding like (SPL)	(at5g18830 : 80.5) Encodes a member of the Squamosa Binding Protein family of transcriptional regulators. SPL7 is expressed highly in roots and appears to play a role in copper homeostasis. Mutants are hypersensitive to copper deficient conditions and display a retarded growth phenotype. SPL7 binds to the promoter of the copper responsive miRNAs miR398b and miR389c.; squamosa promoter binding pro…
c6262_g1_i1	-7.78765	2.02e-07	33.3	development.squamosa promoter binding like (SPL)	(chl4|519753 : 82.8) no description available & (at1g27370 : 80.1) In conjunction with SPL11 and SPL2, SPL10 redundantly controls proper development of lateral organs in association with shoot maturation in the reproductive phase. SPL10 also controls lamina shape during vegetative development.; squamosa promoter binding protein-like 10 (SPL10); FUNCTIONS IN: DNA binding, transcription activator a…
c8012_g2_i1	-6.38169	5.24e-15	33.3	development.squamosa promoter binding like (SPL)	(chl4|519085 : 96.7) no description available & (at2g42200 : 86.7) Encodes a putative transcriptional regulator that is involved in the vegetative to reproductive phase transition. Expression is regulated by MIR156b. SPL activity nonautonomously inhibits initiation of new leaves at the shoot apical meristem.; squamosa promoter binding protein-like 9 (SPL9); FUNCTIONS IN: sequence-specific DNA bin…
c2471_g1_i1	8.42272	1.58e-09	33.1	development.storage proteins	(chl4|521401 : 105.0) no description available & (at1g33270 : 87.4) Acyl transferase/acyl hydrolase/lysophospholipase superfamily protein; INVOLVED IN: lipid metabolic process; EXPRESSED IN: 25 plant structures; EXPRESSED DURING: 14 growth stages; CONTAINS InterPro DOMAIN/s: Patatin (InterPro:IPR002641); Has 35333 Blast hits to 34131 proteins in 2444 species: Archae - 798; Bacteria - 22429; Metaz…
c28909_g1_i1	-2.58843	0.00056277	33.1	development.storage proteins	(chl4|517068 : 632.0) no description available & (at5g04040 : 361.0) Encodes a triacylglycerol lipase that is involved in storage lipid breakdown during seed germination. The mutant plant exhibits a much slower rate of postgerminative growth than the wild type.; SUGAR-DEPENDENT1 (SDP1); CONTAINS InterPro DOMAIN/s: Acyl transferase/acyl hydrolase/lysophospholipase (InterPro:IPR016035), Protein of …
c10007_g2_i1	2.37759	0.000209613	33.99	development.unspecified	(chl4|511956 : 180.0) no description available & (at5g14520 : 160.0) pescadillo-related; FUNCTIONS IN: transcription coactivator activity; INVOLVED IN: cell proliferation; LOCATED IN: nucleolus, intracellular; EXPRESSED IN: 22 plant structures; EXPRESSED DURING: 13 growth stages; CONTAINS InterPro DOMAIN/s: Pescadillo, N-terminal (InterPro:IPR010613), BRCT (InterPro:IPR001357); Has 503 Blast hits…
c10202_g1_i2	5.72216	0.00963597	33.99	development.unspecified	(chl4|511956 : 115.0) no description available & (at5g14520 : 103.0) pescadillo-related; FUNCTIONS IN: transcription coactivator activity; INVOLVED IN: cell proliferation; LOCATED IN: nucleolus, intracellular; EXPRESSED IN: 22 plant structures; EXPRESSED DURING: 13 growth stages; CONTAINS InterPro DOMAIN/s: Pescadillo, N-terminal (InterPro:IPR010613), BRCT (InterPro:IPR001357); Has 503 Blast hits…
c10217_g3_i2	-1.59342	0.00702878	33.99	development.unspecified	(at5g49930 : 301.0) embryo defective 1441 (emb1441); FUNCTIONS IN: zinc ion binding, nucleic acid binding; INVOLVED IN: embryo development ending in seed dormancy; LOCATED IN: cellular_component unknown; EXPRESSED IN: 24 plant structures; EXPRESSED DURING: 13 growth stages; CONTAINS InterPro DOMAIN/s: Fibronectin-binding A, N-terminal (InterPro:IPR008616), Protein of unknown function DUF3441 (Int…
c10339_g8_i1	-1.89608	3.86e-05	33.99	development.unspecified	(at2g06210 : 295.0) Encodes a yeast CTR9 homolog that is involved in the control of flowering time by elevating FLC expression to a level that creates the vernalization-responsive, winter-annual habit. Yeast CTR9 is a component of a five-member PAF1 complex that associates with RNA pol II and is thought to regulate gene expression by recruiting SET1 (a histone 3 Lys 4 [H3-K4] methyl transferase) …
c10350_g41_i1	-2.45924	8.46e-06	33.99	development.unspecified	(chl4|511438 : 177.0) no description available & (ipr010658 : 103.0857) Nodulin-like & (at5g50520 : 102.0) Major facilitator superfamily protein; LOCATED IN: endomembrane system; CONTAINS InterPro DOMAIN/s: Nodulin-like (InterPro:IPR010658), Major facilitator superfamily, general substrate transporter (InterPro:IPR016196); BEST Arabidopsis thaliana protein match is: Major facilitator superfamily …
c10459_g6_i1	-3.33641	0.000243684	33.99	development.unspecified	(at5g08290 : 264.0) Encodes Dim1 homolog.; YELLOW-LEAF-SPECIFIC GENE 8 (YLS8); CONTAINS InterPro DOMAIN/s: Thioredoxin fold (InterPro:IPR012335), mRNA splicing factor, thioredoxin-like U5 snRNP (InterPro:IPR004123), Thioredoxin-like fold (InterPro:IPR012336); BEST Arabidopsis thaliana protein match is: mRNA splicing factor, thioredoxin-like U5 snRNP (TAIR:AT3G24730.1); Has 564 Blast hits to 564 p…
c11795_g1_i1	-2.89122	2.07e-05	33.99	development.unspecified	(at1g04140 : 103.0) Transducin family protein / WD-40 repeat family protein; FUNCTIONS IN: nucleotide binding; INVOLVED IN: biological_process unknown; LOCATED IN: chloroplast; EXPRESSED IN: 24 plant structures; EXPRESSED DURING: 15 growth stages; CONTAINS InterPro DOMAIN/s: WD40 repeat 2 (InterPro:IPR019782), WD40 repeat, conserved site (InterPro:IPR019775), WD40 repeat (InterPro:IPR001680), WD4…
c1240_g2_i1	-9.18366	2.94e-13	33.99	development.unspecified	(at2g25660 : 152.0) embryo defective 2410 (emb2410); FUNCTIONS IN: molecular_function unknown; INVOLVED IN: embryo development ending in seed dormancy; EXPRESSED IN: 23 plant structures; EXPRESSED DURING: 13 growth stages; CONTAINS InterPro DOMAIN/s: Protein of unknown function DUF490 (InterPro:IPR007452); Has 35333 Blast hits to 34131 proteins in 2444 species: Archae - 798; Bacteria - 22429; Met…
c15412_g1_i1	3.85721	5.51e-06	33.99	development.unspecified	(chl4|513263 : 311.0) no description available & (at1g63680 : 152.0) Encodes AtMurE, a homolog of the bacterial MurE that catalyze the ATP-dependent formation of UDP-N-acetylmuramic acid-tripeptide in bacterial peptidoglycan biosynthesis. Localized to plastids. AtMurE is involved in chloroplast biogenesis.; MURE; FUNCTIONS IN: acid-amino acid ligase activity, ATP binding, ligase activity; INVOLVE…
c19656_g1_i1	1.47285	0.00168482	33.99	development.unspecified	(chl4|517609 : 547.0) no description available & (at2g19540 : 355.0) Transducin family protein / WD-40 repeat family protein; CONTAINS InterPro DOMAIN/s: Histone-binding protein RBBP4 (InterPro:IPR022052), WD40 repeat 2 (InterPro:IPR019782), WD40 repeat-like-containing domain (InterPro:IPR011046), WD40-repeat-containing domain (InterPro:IPR017986), WD40/YVTN repeat-like-containing domain (InterPr…
c19956_g1_i1	-7.92833	5.5e-06	33.99	development.unspecified	(chl4|522337 : 224.0) no description available & (at3g09090 : 200.0) Encodes DEX1 (defective in exine formation). Required for exine pattern formation during pollen development.; DEFECTIVE IN EXINE FORMATION 1 (DEX1); CONTAINS InterPro DOMAIN/s: FG-GAP (InterPro:IPR013517). & (reliability: 400.0) & (original description: len=985 path=[963:0-984])
c21225_g1_i1	3.16465	0.0011235	33.99	development.unspecified	(at5g07590 : 120.0) Transducin/WD40 repeat-like superfamily protein; CONTAINS InterPro DOMAIN/s: WD40 repeat-like-containing domain (InterPro:IPR011046), WD40 repeat (InterPro:IPR001680), WD40/YVTN repeat-like-containing domain (InterPro:IPR015943), WD40 repeat, subgroup (InterPro:IPR019781); Has 672 Blast hits to 646 proteins in 166 species: Archae - 0; Bacteria - 97; Metazoa - 271; Fungi - 156;…
c24886_g1_i1	4.49909	3.24e-20	33.99	development.unspecified	(chl4|519861 : 367.0) no description available & (at5g22790 : 216.0) reticulata-related 1 (RER1); FUNCTIONS IN: molecular_function unknown; INVOLVED IN: biological_process unknown; LOCATED IN: mitochondrion, plastid, chloroplast inner membrane, chloroplast envelope; EXPRESSED IN: 15 plant structures; EXPRESSED DURING: 6 growth stages; CONTAINS InterPro DOMAIN/s: Protein of unknown function DUF341…
c25024_g1_i1	-2.11549	0.000551427	33.99	development.unspecified	(chl4|519571 : 147.0) no description available & (at3g13340 : 119.0) Transducin/WD40 repeat-like superfamily protein; FUNCTIONS IN: molecular_function unknown; INVOLVED IN: biological_process unknown; LOCATED IN: CUL4 RING ubiquitin ligase complex, heterotrimeric G-protein complex; EXPRESSED IN: 24 plant structures; EXPRESSED DURING: 14 growth stages; CONTAINS InterPro DOMAIN/s: WD40 repeat-like-…
c25030_g1_i1	3.9265	1.81e-16	33.99	development.unspecified	(chl4|510123 : 100.0) no description available & (at5g66040 : 86.7) Encodes a protein with thiosulfate sulfurtransferase/rhodanese activity in vitro, however, it is likely to use a substrate other than thiosulfate or 3-mercaptopyruvate in vivo.; sulfurtransferase protein 16 (STR16); CONTAINS InterPro DOMAIN/s: Rhodanese-like (InterPro:IPR001763); BEST Arabidopsis thaliana protein match is: Rhodan…
c25474_g1_i1	-2.67292	2.57e-09	33.99	development.unspecified	(chl4|517342 : 321.0) no description available & (at5g12130 : 230.0) PIGMENT DEFECTIVE 149 (PDE149); CONTAINS InterPro DOMAIN/s: Integral membrane protein TerC (InterPro:IPR005496), Integral membrane protein TerC, riboswitch-linked (InterPro:IPR022369); Has 30201 Blast hits to 17322 proteins in 780 species: Archae - 12; Bacteria - 1396; Metazoa - 17338; Fungi - 3422; Plants - 5037; Viruses - 0; O…
c26121_g1_i1	-5.90356	0.00137145	33.99	development.unspecified	(chl4|511722 : 97.1) no description available & (at1g79350 : 81.6) embryo defective 1135 (EMB1135); FUNCTIONS IN: DNA binding, zinc ion binding; INVOLVED IN: regulation of transcription, DNA-dependent, embryo development ending in seed dormancy; LOCATED IN: chloroplast; EXPRESSED IN: 25 plant structures; EXPRESSED DURING: 15 growth stages; CONTAINS InterPro DOMAIN/s: Zinc finger, PHD-type, conser…
c28588_g1_i1	1.23584	0.00952944	33.99	development.unspecified	(chl4|520644 : 288.0) no description available & (at5g20520 : 216.0) Encodes a Bem46-like protein. WAV2 negatively regulates root bending when roots alter their growth direction. Its not involved in sensing environmental stimuli (e.g. gravity, light, water, touch).; WAVY GROWTH 2 (WAV2); FUNCTIONS IN: serine-type peptidase activity; INVOLVED IN: root development; LOCATED IN: organelle inner membr…
c28607_g1_i1	1.69982	0.000560754	33.99	development.unspecified	(chl4|511438 : 145.0) no description available & (at4g34950 : 100.0) Major facilitator superfamily protein; CONTAINS InterPro DOMAIN/s: Nodulin-like (InterPro:IPR010658), Major facilitator superfamily, general substrate transporter (InterPro:IPR016196); BEST Arabidopsis thaliana protein match is: Major facilitator superfamily protein (TAIR:AT2G16660.1); Has 3379 Blast hits to 3250 proteins in 882…
c29655_g1_i1	1.86647	0.00804726	33.99	development.unspecified	(chl4|509960 : 161.0) no description available & (at1g67440 : 124.0) embryo defective 1688 (emb1688); FUNCTIONS IN: GTP binding, GTPase activity; INVOLVED IN: embryo development ending in seed dormancy; EXPRESSED IN: 22 plant structures; EXPRESSED DURING: 13 growth stages; CONTAINS InterPro DOMAIN/s: Nucleic acid-binding, OB-fold-like (InterPro:IPR016027), EngC GTPase (InterPro:IPR010914), GTPase…
c3725_g1_i1	1.76756	0.000451519	33.99	development.unspecified	(chl4|512570 : 445.0) no description available & (at1g71840 : 308.0) transducin family protein / WD-40 repeat family protein; CONTAINS InterPro DOMAIN/s: WD40 repeat 2 (InterPro:IPR019782), WD40 repeat, conserved site (InterPro:IPR019775), WD40 repeat (InterPro:IPR001680), WD40-repeat-containing domain (InterPro:IPR017986), WD40/YVTN repeat-like-containing domain (InterPro:IPR015943), Quinoprotei…
c485_g1_i1	2.29231	3.22e-07	33.99	development.unspecified	(q9xh44|cet1_tobac : 105.0) CEN-like protein 1 - Nicotiana tabacum (Common tobacco) & (at1g65480 : 100.0) FT, together with LFY, promotes flowering and is antagonistic with its homologous gene, TERMINAL FLOWER1 (TFL1). FT is expressed in leaves and is induced by long day treatment. Either the FT mRNA or protein is translocated to the shoot apex where it induces its own expression. Recent data sug…
c5430_g2_i1	-2.51348	0.000125367	33.99	development.unspecified	(at5g49930 : 172.0) embryo defective 1441 (emb1441); FUNCTIONS IN: zinc ion binding, nucleic acid binding; INVOLVED IN: embryo development ending in seed dormancy; LOCATED IN: cellular_component unknown; EXPRESSED IN: 24 plant structures; EXPRESSED DURING: 13 growth stages; CONTAINS InterPro DOMAIN/s: Fibronectin-binding A, N-terminal (InterPro:IPR008616), Protein of unknown function DUF3441 (Int…
c5642_g2_i1	-3.17176	2.6e-06	33.99	development.unspecified	(chl4|522438 : 366.0) no description available & (at4g03020 : 320.0) transducin family protein / WD-40 repeat family protein; FUNCTIONS IN: nucleotide binding; INVOLVED IN: biological_process unknown; LOCATED IN: CUL4 RING ubiquitin ligase complex; EXPRESSED IN: 22 plant structures; EXPRESSED DURING: 13 growth stages; CONTAINS InterPro DOMAIN/s: WD40 repeat 2 (InterPro:IPR019782), WD40 repeat (In…
c6797_g1_i2	-1.94724	0.00368527	33.99	development.unspecified	(chl4|519034 : 335.0) no description available & (at4g00090 : 203.0) Transducin/WD40 repeat-like superfamily protein; FUNCTIONS IN: nucleotide binding; LOCATED IN: endomembrane system; EXPRESSED IN: 23 plant structures; EXPRESSED DURING: 15 growth stages; CONTAINS InterPro DOMAIN/s: WD40 repeat 2 (InterPro:IPR019782), WD40 repeat-like-containing domain (InterPro:IPR011046), WD40 repeat, conserved…
c7120_g1_i1	1.92916	0.000203108	33.99	development.unspecified	(chl4|516181 : 447.0) no description available & (at4g33400 : 302.0) Vacuolar import/degradation, Vid27-related protein; FUNCTIONS IN: molecular_function unknown; INVOLVED IN: N-terminal protein myristoylation; LOCATED IN: cytosol, nucleus, plasma membrane; EXPRESSED IN: 25 plant structures; EXPRESSED DURING: 15 growth stages; CONTAINS InterPro DOMAIN/s: WD40 repeat-like-containing domain (InterP…
c7456_g1_i1	4.6053	1.63e-14	33.99	development.unspecified	(chl4|520111 : 277.0) no description available & (at2g17250 : 183.0) EMBRYO DEFECTIVE 2762 (EMB2762); FUNCTIONS IN: molecular_function unknown; INVOLVED IN: biological_process unknown; LOCATED IN: membrane; EXPRESSED IN: 22 plant structures; EXPRESSED DURING: 13 growth stages; CONTAINS InterPro DOMAIN/s: CCAAT-binding factor (InterPro:IPR005612); Has 30201 Blast hits to 17322 proteins in 780 spec…
c7500_g1_i1	-5.91488	1.13e-12	33.99	development.unspecified	(at1g13980 : 133.0) Encodes a GDP/GTP exchange factor for small G-proteins of the ADP ribosylation factor (RAF) class, and as regulator of intracellular trafficking. Homologous to Sec7p and YEC2 from yeast. Involved in the specification of apical-basal pattern formation. Essential for cell division, expansion and adhesion. It appears that heteotypic binding between the DCB and C-terminal domains …
c771_g1_i1	-4.09618	5.22e-08	33.99	development.unspecified	(chl4|524122 : 170.0) no description available & (at1g78130 : 147.0) unfertilized embryo sac 2 (UNE2); CONTAINS InterPro DOMAIN/s: Major facilitator superfamily (InterPro:IPR020846), Major facilitator superfamily MFS-1 (InterPro:IPR011701), Major facilitator superfamily, general substrate transporter (InterPro:IPR016196); BEST Arabidopsis thaliana protein match is: Major facilitator superfamily p…
c777_g1_i2	6.89618	0.000112915	33.99	development.unspecified	(chl4|510984 : 99.4) no description available & (at3g11470 : 91.3) 4-phosphopantetheinyl transferase superfamily; FUNCTIONS IN: holo-[acyl-carrier-protein] synthase activity, magnesium ion binding, transferase activity; INVOLVED IN: metabolic process, macromolecule biosynthetic process; CONTAINS InterPro DOMAIN/s: 4&apos;-phosphopantetheinyl transferase (InterPro:IPR008278); BEST Arabidopsis thal…
c7856_g2_i1	-4.72449	2.38e-09	33.99	development.unspecified	(chl4|512779 : 147.0) no description available & (ipr015943 : 84.553795) WD40/YVTN repeat-like-containing domain & (at5g52820 : 80.5) WD-40 repeat family protein / notchless protein, putative; CONTAINS InterPro DOMAIN/s: WD40 repeat 2 (InterPro:IPR019782), WD40 repeat, conserved site (InterPro:IPR019775), NLE (InterPro:IPR012972), WD40 repeat (InterPro:IPR001680), G-protein, beta subunit (InterPr…
c7857_g1_i1	1.66196	0.00404218	33.99	development.unspecified	(chl4|526379 : 147.0) no description available & (at5g22330 : 122.0) RESISTANCE TO PSEUDOMONAS SYRINGAE PV MACULICOLA INTERACTOR 1 (RIN1); FUNCTIONS IN: protein binding; INVOLVED IN: meristem development, regulation of defense response to fungus, incompatible interaction; LOCATED IN: nucleolus, nucleus, chloroplast; EXPRESSED IN: 22 plant structures; EXPRESSED DURING: 13 growth stages; CONTAINS I…
c7871_g1_i1	2.20016	0.00406588	33.99	development.unspecified	(chl4|519193 : 188.0) no description available & (ipr009450 : 135.21066) Phosphatidylinositol N-acetylglucosaminyltransferase & (at2g34980 : 99.0) Encodes a putative phosphatidylinositol-glycan synthase subunit C gene. It is involved in the first step of the glycosylphosphatidylinositol (GPI) biosynthetic pathway.; SETH1; CONTAINS InterPro DOMAIN/s: Phosphatidylinositol N-acetylglucosaminyltransf…
c8776_g3_i1	-1.78463	0.000921015	33.99	development.unspecified	(chl4|511026 : 764.0) no description available & (at1g73720 : 642.0) Encodes SMU1, a protein involved in RNA splicing.; SUPPRESSORS OF MEC-8 AND UNC-52 1 (SMU1); CONTAINS InterPro DOMAIN/s: WD40 repeat 2 (InterPro:IPR019782), WD40 repeat, conserved site (InterPro:IPR019775), WD40 repeat (InterPro:IPR001680), CTLH, C-terminal LisH motif (InterPro:IPR006595), G-protein beta WD-40 repeat, region (In…
c9188_g2_i2	2.26957	3.34e-06	33.99	development.unspecified	(chl4|526016 : 405.0) no description available & (ipr004108 : 224.55473) Iron hydrogenase, large subunit, C-terminal & (at4g16440 : 129.0) Encodes a [FeFe]-hydrogenase-like protein named Gollum (for Growth in different Oxygen LeveLs in&#64258;Uences Morphogenesis). Heterologous expression of Gollum in E. coli indicates that it probably contains two [Fe-S] clusters with different magnetic properti…
c9251_g1_i1	1.70466	0.000249079	33.99	development.unspecified	(chl4|521495 : 240.0) no description available & (ipr004108 : 183.2513) Iron hydrogenase, large subunit, C-terminal & (at4g16440 : 107.0) Encodes a [FeFe]-hydrogenase-like protein named Gollum (for Growth in different Oxygen LeveLs in&#64258;Uences Morphogenesis). Heterologous expression of Gollum in E. coli indicates that it probably contains two [Fe-S] clusters with different magnetic propertie…
c9260_g1_i1	-4.12977	2.01e-09	33.99	development.unspecified	(at4g16440 : 219.0) Encodes a [FeFe]-hydrogenase-like protein named Gollum (for Growth in different Oxygen LeveLs in&#64258;Uences Morphogenesis). Heterologous expression of Gollum in E. coli indicates that it probably contains two [Fe-S] clusters with different magnetic properties. Sequence alignment analysis indicates that these two clusters would be topologically equivalent to the mesial and p…
c9260_g2_i1	-2.66262	0.000101101	33.99	development.unspecified	(chl4|521511 : 92.4) no description available & (at4g16440 : 87.4) Encodes a [FeFe]-hydrogenase-like protein named Gollum (for Growth in different Oxygen LeveLs in&#64258;Uences Morphogenesis). Heterologous expression of Gollum in E. coli indicates that it probably contains two [Fe-S] clusters with different magnetic properties. Sequence alignment analysis indicates that these two clusters would …
c9725_g2_i1	2.36682	1.35e-07	33.99	development.unspecified	(chl4|510615 : 716.0) no description available & (at5g52820 : 580.0) WD-40 repeat family protein / notchless protein, putative; CONTAINS InterPro DOMAIN/s: WD40 repeat 2 (InterPro:IPR019782), WD40 repeat, conserved site (InterPro:IPR019775), NLE (InterPro:IPR012972), WD40 repeat (InterPro:IPR001680), G-protein, beta subunit (InterPro:IPR001632), G-protein beta WD-40 repeat, region (InterPro:IPR02…
c9903_g2_i2	-2.28097	0.000367353	33.99	development.unspecified	(chl4|524646 : 163.0) no description available & (at1g13980 : 107.0) Encodes a GDP/GTP exchange factor for small G-proteins of the ADP ribosylation factor (RAF) class, and as regulator of intracellular trafficking. Homologous to Sec7p and YEC2 from yeast. Involved in the specification of apical-basal pattern formation. Essential for cell division, expansion and adhesion. It appears that heteotypi…
c9981_g2_i1	-6.28881	7.98e-14	33.99	development.unspecified	(chl4|524646 : 139.0) no description available & (at5g39500 : 85.5) Encodes GNOM-LIKE1/ERMO1, a member of ARF-GEF family. Required for endoplasmic reticulum (ER) morphology.; GNOM-like 1 (GNL1); FUNCTIONS IN: ARF guanyl-nucleotide exchange factor activity; INVOLVED IN: ER body organization; LOCATED IN: intracellular; EXPRESSED IN: 23 plant structures; EXPRESSED DURING: 13 growth stages; CONTAINS …
c10202_g1_i1	-3.70211	0.00441081	28.2	DNA.repair	(chl4|511956 : 115.0) no description available & (at5g14520 : 103.0) pescadillo-related; FUNCTIONS IN: transcription coactivator activity; INVOLVED IN: cell proliferation; LOCATED IN: nucleolus, intracellular; EXPRESSED IN: 22 plant structures; EXPRESSED DURING: 13 growth stages; CONTAINS InterPro DOMAIN/s: Pescadillo, N-terminal (InterPro:IPR010613), BRCT (InterPro:IPR001357); Has 503 Blast hits…
c10366_g2_i1	2.1059	4.37e-05	28.2	DNA.repair	(chl4|524153 : 657.0) no description available & (at5g24850 : 358.0) Binds flavin adenine dinucleotide and DNA. It does not have photolyase activity, and it is likely to act as photoreceptor. Closely related to Synechocystis cryptochrome.; cryptochrome 3 (CRY3); FUNCTIONS IN: FMN binding, DNA binding, DNA photolyase activity; INVOLVED IN: DNA repair; LOCATED IN: mitochondrion, chloroplast; EXPRES…
c10366_g2_i2	5.35458	1.83e-06	28.2	DNA.repair	(chl4|524153 : 349.0) no description available & (q651u1|cryd_orysa : 217.0) Cryptochrome DASH, chloroplast/mitochondrial precursor - Oryza sativa (Rice) & (at5g24850 : 212.0) Binds flavin adenine dinucleotide and DNA. It does not have photolyase activity, and it is likely to act as photoreceptor. Closely related to Synechocystis cryptochrome.; cryptochrome 3 (CRY3); FUNCTIONS IN: FMN binding, DN…
c10387_g12_i1	-1.76973	0.00313242	28.2	DNA.repair	(chl4|513538 : 340.0) no description available & (at1g12370 : 310.0) encodes an amino acid sequence with significant homology to the recently characterized type II photolyases. The uvr2-1 mutant is unable to remove CPDs in vivo, and plant extracts lack detectable photolyase activity , is sensitive to UV-B and is an allele; photolyase 1 (PHR1); CONTAINS InterPro DOMAIN/s: Rossmann-like alpha/beta/…
c11952_g1_i1	3.244	3.59e-07	28.2	DNA.repair	(chl4|515444 : 276.0) no description available & (q9xed7|r51a2_maize : 244.0) DNA repair protein RAD51 homolog B (Rad51-like protein B) (RAD51B) (ZmRAD51b) - Zea mays (Maize) & (at5g20850 : 242.0) Encodes a homolog of yeast RAD51. Its mRNA is most abundant in early flower buds and is expressed at high levels in exponentially growing cells in suspension cultures and is induced in response to gamma…
c15659_g1_i1	-3.44719	1.41e-05	28.2	DNA.repair	(chl4|520384 : 162.0) no description available & (ipr001126 : 91.76693) DNA-repair protein, UmuC-like & (reliability: 160.59213) & (original description: len=1083 path=[1061:0-1082])
c29615_g1_i1	-1.68656	0.0042567	28.2	DNA.repair	(at3g04880 : 112.0) encodes a novel protein involved in DNA repair from UV damage. Isolated by functional complementation of E. coli UV-sensitive mutants (UVR genes).; DNA-DAMAGE-REPAIR/TOLERATION 2 (DRT102); INVOLVED IN: response to UV, photoreactive repair, response to cold; LOCATED IN: nucleus, cytoplasm; EXPRESSED IN: 23 plant structures; EXPRESSED DURING: 13 growth stages; CONTAINS InterPro …
c36819_g1_i1	6.86871	4.88e-05	28.2	DNA.repair	(chl4|521259 : 193.0) no description available & (at3g19210 : 108.0) Encodes RAD54, a member of the SWI2/SNF2 family of DNA-stimulated ATPases. Functions in DNA repair via homologous recombination.; homolog of RAD54 (RAD54); FUNCTIONS IN: helicase activity, DNA binding, nucleic acid binding, ATP binding; INVOLVED IN: DNA repair, response to gamma radiation, double-strand break repair via homologo…
c555_g2_i1	-1.9694	0.000681482	28.2	DNA.repair	(at5g41370 : 191.0) Encodes XPB1, a DNA repair protein and transcription factor. Arabidopsis thaliana has duplicated XPB gene (AtXPB1 and AtXPB2, with high similarity to each other). XPB proteins are involved in both DNA repair and transcription, they are component of the transcription factor IIH (TFIIH) and are responsible for DNA helicase activity during nucleotide (nt) excision repair (NER). C…
c5950_g1_i1	6.89195	0.000196159	28.2	DNA.repair	(chl4|516933 : 93.6) no description available & (at4g17380 : 91.7) Encodes the Arabidopsis homolog of MSH4, a meiosis-specific member of the MutS-homolog family of genes. It is expressed only in floral tissues and only during early meiotic prophase I, preceding the synapsis of homologous chromosomes. It is involved in the early steps of recombination.; MUTS-like protein 4 (MSH4); FUNCTIONS IN: da…
c5950_g2_i1	4.96925	2.78e-07	28.2	DNA.repair	(chl4|516933 : 236.0) no description available & (at4g17380 : 201.0) Encodes the Arabidopsis homolog of MSH4, a meiosis-specific member of the MutS-homolog family of genes. It is expressed only in floral tissues and only during early meiotic prophase I, preceding the synapsis of homologous chromosomes. It is involved in the early steps of recombination.; MUTS-like protein 4 (MSH4); FUNCTIONS IN: …
c6627_g2_i1	-7.13487	1.57e-34	28.2	DNA.repair	(chl4|516452 : 228.0) no description available & (at1g01880 : 102.0) 5-3 exonuclease family protein; FUNCTIONS IN: DNA binding, catalytic activity, nuclease activity; INVOLVED IN: DNA repair; LOCATED IN: cellular_component unknown; CONTAINS InterPro DOMAIN/s: XPG N-terminal (InterPro:IPR006085), DNA repair protein (XPGC)/yeast Rad (InterPro:IPR006084), 5-3 exonuclease, C-terminal subdomain (Inter…
c7124_g2_i1	-1.32602	0.00948001	28.2	DNA.repair	(chl4|519485 : 219.0) no description available & (at3g14890 : 105.0) phosphoesterase; FUNCTIONS IN: DNA binding, catalytic activity, zinc ion binding; EXPRESSED IN: 24 plant structures; EXPRESSED DURING: 15 growth stages; CONTAINS InterPro DOMAIN/s: HAD-superfamily hydrolase, subfamily IIIA (InterPro:IPR006549), Polynucleotide kinase 3 phosphatase, central region (InterPro:IPR013954), Zinc finger…
c8397_g3_i1	2.2932	9.97e-05	28.2	DNA.repair	(chl4|513135 : 266.0) no description available & (at5g28740 : 215.0) Tetratricopeptide repeat (TPR)-like superfamily protein; FUNCTIONS IN: binding; INVOLVED IN: RNA processing; LOCATED IN: intracellular; EXPRESSED IN: 23 plant structures; EXPRESSED DURING: 13 growth stages; CONTAINS InterPro DOMAIN/s: RNA-processing protein, HAT helix (InterPro:IPR003107), Tetratricopeptide-like helical (InterPr…
c9016_g1_i1	-2.38331	6e-06	28.2	DNA.repair	(chl4|513129 : 238.0) no description available & (at3g26680 : 210.0) Involved in a SNM-dependent recombinational repair process of oxidatively induced DNA damage.; SENSITIVE TO NITROGEN MUSTARD 1 (SNM1); FUNCTIONS IN: hydrolase activity; INVOLVED IN: DNA repair, response to stress; LOCATED IN: cellular_component unknown; EXPRESSED IN: 24 plant structures; EXPRESSED DURING: 15 growth stages; CONTA…
c9114_g2_i2	-2.31717	0.00502228	28.2	DNA.repair	(at1g03190 : 576.0) UV damage and heat induce a common stress response in plants that leads to tissue death and reduced chloroplast function. The UVH6 product is suggested to be a negative regulator of this response.; ULTRAVIOLET HYPERSENSITIVE 6 (UVH6); FUNCTIONS IN: in 6 functions; INVOLVED IN: DNA repair, response to UV, response to heat; LOCATED IN: nucleus; EXPRESSED IN: 25 plant structures;…
c10118_g1_i4	-5.56381	0.00641778	28.1	DNA.synthesis/chromatin structure	(chl4|517614 : 1153.0) no description available & (at2g32000 : 940.0) DNA topoisomerase, type IA, core; FUNCTIONS IN: DNA topoisomerase activity, DNA topoisomerase type I activity, DNA binding, nucleic acid binding; INVOLVED IN: DNA topological change, DNA unwinding involved in replication, DNA metabolic process; LOCATED IN: endomembrane system, chromosome; EXPRESSED IN: 22 plant structures; EXPR…
c10127_g5_i1	1.73439	0.000232995	28.1	DNA.synthesis/chromatin structure	(at4g09730 : 326.0) Encodes RH39, a DEAD-box protein involved in the introduction of the hidden break into the 23S rRNA in the chloroplasts. Recombinant RH39 binds to the 23S rRNA in a segment adjacent to the stem-loop creating the hidden break target loop in a sequence-dependent manner. Has ATP-hydrolyzing activity at a Kcat of 5.3 /min in the presence of rRNA sequence. Mutants have drastically …
c10166_g4_i1	-3.47041	8.01e-11	28.1	DNA.synthesis/chromatin structure	(chl4|521732 : 170.0) no description available & (at2g23840 : 122.0) HNH endonuclease; FUNCTIONS IN: endonuclease activity, nucleic acid binding; INVOLVED IN: biological_process unknown; LOCATED IN: cellular_component unknown; EXPRESSED IN: 21 plant structures; EXPRESSED DURING: 13 growth stages; CONTAINS InterPro DOMAIN/s: HNH nuclease (InterPro:IPR003615), HNH endonuclease (InterPro:IPR002711);…
c10302_g24_i2	-3.33768	0.00031983	28.1	DNA.synthesis/chromatin structure	(chl4|524158 : 117.0) no description available & (at5g44800 : 93.2) chromatin remodeling 4 (CHR4); FUNCTIONS IN: in 6 functions; INVOLVED IN: chromatin assembly or disassembly, regulation of transcription; LOCATED IN: chromatin, nucleus; EXPRESSED IN: 24 plant structures; EXPRESSED DURING: 11 growth stages; CONTAINS InterPro DOMAIN/s: Protein of unknown function DUF1087 (InterPro:IPR009463), Zinc…
c10420_g6_i2	-2.49569	1.49e-05	28.1	DNA.synthesis/chromatin structure	(chl4|521039 : 759.0) no description available & (at5g55310 : 620.0) Encodes one of two Arabidopsis type-I DNA topoisomerase I genes. Reducing the level of expression of this gene in a top1alpha (At5g55300) mutant background causes seedling lethality.; DNA topoisomerase 1 beta (TOP1BETA); FUNCTIONS IN: DNA topoisomerase type I activity; INVOLVED IN: DNA topological change; LOCATED IN: membrane; E…
c10464_g34_i1	-1.90785	0.00232945	28.1	DNA.synthesis/chromatin structure	(chl4|512853 : 237.0) no description available & (at3g58560 : 81.3) DNAse I-like superfamily protein; CONTAINS InterPro DOMAIN/s: Endonuclease/exonuclease/phosphatase (InterPro:IPR005135); BEST Arabidopsis thaliana protein match is: DNAse I-like superfamily protein (TAIR:AT3G58580.1); Has 1372 Blast hits to 1328 proteins in 220 species: Archae - 0; Bacteria - 20; Metazoa - 540; Fungi - 247; Plant…
c11302_g1_i1	-4.14726	1.73e-09	28.1	DNA.synthesis/chromatin structure	(at3g20540 : 121.0) polymerase gamma 1 (POLGAMMA1); FUNCTIONS IN: 3-5 exonuclease activity, DNA-directed DNA polymerase activity, DNA binding, nucleic acid binding; INVOLVED IN: DNA replication, nucleobase, nucleoside, nucleotide and nucleic acid metabolic process; LOCATED IN: mitochondrion, chloroplast; EXPRESSED IN: male gametophyte; EXPRESSED DURING: M germinated pollen stage; CONTAINS InterPr…
c11383_g1_i1	-3.77189	0.000347507	28.1	DNA.synthesis/chromatin structure	(at2g13370 : 92.0) chromatin remodeling 5 (CHR5); FUNCTIONS IN: chromatin binding, helicase activity, DNA binding, nucleic acid binding, ATP binding; INVOLVED IN: chromatin assembly or disassembly; LOCATED IN: chromatin, nucleus; EXPRESSED IN: 26 plant structures; EXPRESSED DURING: 15 growth stages; CONTAINS InterPro DOMAIN/s: Chromo domain (InterPro:IPR000953), SNF2-related (InterPro:IPR000330),…
c12674_g1_i1	6.44356	0.000888655	28.1	DNA.synthesis/chromatin structure	(chl4|524278 : 244.0) no description available & (at2g16440 : 236.0) MINICHROMOSOME MAINTENANCE 4 (MCM4); FUNCTIONS IN: nucleoside-triphosphatase activity, DNA-dependent ATPase activity, DNA binding, nucleotide binding, ATP binding; INVOLVED IN: cell proliferation, DNA-dependent DNA replication initiation, DNA unwinding involved in replication; LOCATED IN: nuclear chromatin; EXPRESSED IN: 24 plan…
c13087_g1_i1	7.96773	4.07e-07	28.1	DNA.synthesis/chromatin structure	(chl4|511207 : 115.0) no description available & (at3g12530 : 104.0) PSF2; FUNCTIONS IN: molecular_function unknown; INVOLVED IN: DNA replication; LOCATED IN: nucleus; EXPRESSED IN: 24 plant structures; EXPRESSED DURING: 15 growth stages; CONTAINS InterPro DOMAIN/s: GINS complex (InterPro:IPR021151), GINS complex, subunit Psf2 (InterPro:IPR007257), GINS complex, subunit Psf2, subgroup (InterPro:I…
c13335_g1_i1	-5.96696	0.00112181	28.1	DNA.synthesis/chromatin structure	(chl4|512681 : 155.0) no description available & (at2g35920 : 137.0) RNA helicase family protein; FUNCTIONS IN: helicase activity, nucleic acid binding, ATP-dependent helicase activity, ATP binding; INVOLVED IN: biological_process unknown; LOCATED IN: cellular_component unknown; EXPRESSED IN: 23 plant structures; EXPRESSED DURING: 12 growth stages; CONTAINS InterPro DOMAIN/s: Helicase-associated …
c1389_g1_i1	-2.14471	0.00639636	28.1	DNA.synthesis/chromatin structure	(chl4|509895 : 187.0) no description available & (at5g57160 : 160.0) Encodes the Arabidopsis orthologue of the yeast and mammalian DNA ligase IV. Involved in the repair of DNA damage but, unlike in yeast, not required for T-DNA integration. Interacts with the Arabidopsis homologue of XRCC4.; ATLIG4; FUNCTIONS IN: protein binding, DNA ligase (ATP) activity; INVOLVED IN: double-strand break repair,…
c16565_g1_i1	2.23262	0.000597544	28.1	DNA.synthesis/chromatin structure	(chl4|520783 : 119.0) no description available & (at1g59990 : 115.0) DEA(D/H)-box RNA helicase family protein; FUNCTIONS IN: helicase activity, ATP-dependent helicase activity, nucleic acid binding, ATP binding; INVOLVED IN: biological_process unknown; LOCATED IN: chloroplast; EXPRESSED IN: 21 plant structures; EXPRESSED DURING: 13 growth stages; CONTAINS InterPro DOMAIN/s: RNA helicase, DEAD-box…
c18236_g1_i1	-5.5638	0.00642197	28.1	DNA.synthesis/chromatin structure	(chl4|518753 : 190.0) no description available & (at1g79950 : 161.0) RAD3-like DNA-binding helicase protein; FUNCTIONS IN: in 6 functions; INVOLVED IN: regulation of transcription, DNA-dependent, nucleobase, nucleoside, nucleotide and nucleic acid metabolic process; LOCATED IN: mitochondrion; EXPRESSED IN: 25 plant structures; EXPRESSED DURING: 15 growth stages; CONTAINS InterPro DOMAIN/s: DEAD2 …
c18248_g1_i1	-2.23253	0.00106582	28.1	DNA.synthesis/chromatin structure	(chl4|525951 : 124.0) no description available & (at5g49010 : 113.0) Similar to the SLD5 component of GINS complex, which in other organism was shown to be involved in the initiation of DNA replication.; SYNTHETIC LETHALITY WITH DPB11-1 5 (SLD5); FUNCTIONS IN: molecular_function unknown; INVOLVED IN: DNA-dependent DNA replication initiation; LOCATED IN: GINS complex; EXPRESSED IN: 24 plant struct…
c18352_g1_i1	3.65332	0.00137529	28.1	DNA.synthesis/chromatin structure	(chl4|510796 : 285.0) no description available & (at3g23890 : 241.0) Encodes a topoisomerase II that is highly expressed in young seedlings. The protein is localized in the nucleus and gene expression levels are increased in proliferative tissues.; topoisomerase II (TOPII); CONTAINS InterPro DOMAIN/s: DNA topoisomerase, type IIA, subunit A/C-terminal (InterPro:IPR002205), DNA topoisomerase, type …
c21177_g1_i1	-7.22864	3.85e-06	28.1	DNA.synthesis/chromatin structure	(chl4|514897 : 196.0) no description available & (at1g66730 : 179.0) Encodes a novel plant specific DNA ligase that is involved in seed germination and DNA repair.; DNA LIGASE 6 (LIG6); FUNCTIONS IN: DNA binding, DNA ligase (ATP) activity, ATP binding; INVOLVED IN: DNA repair, seed germination, DNA recombination, DNA replication; LOCATED IN: chloroplast; EXPRESSED IN: 16 plant structures; EXPRESS…
c21194_g1_i1	6.11396	2.15e-11	28.1	DNA.synthesis/chromatin structure	(chl4|518688 : 276.0) no description available & (at5g62410 : 265.0) SMC2-1 (SMC2); structural maintenance of chromosomes 2 (SMC2); FUNCTIONS IN: transporter activity; INVOLVED IN: chromosome organization; LOCATED IN: condensin complex; EXPRESSED IN: 22 plant structures; EXPRESSED DURING: 13 growth stages; CONTAINS InterPro DOMAIN/s: SMCs flexible hinge (InterPro:IPR010935), RecF/RecN/SMC protein…
c21442_g1_i1	-3.59776	0.000902604	28.1	DNA.synthesis/chromatin structure	(chl4|513323 : 160.0) no description available & (at2g47330 : 142.0) P-loop containing nucleoside triphosphate hydrolases superfamily protein; FUNCTIONS IN: helicase activity, nucleic acid binding, ATP binding, ATP-dependent helicase activity; INVOLVED IN: biological_process unknown; LOCATED IN: cellular_component unknown; EXPRESSED IN: 24 plant structures; EXPRESSED DURING: 15 growth stages; CON…
c23107_g1_i1	-6.64027	8.15e-05	28.1	DNA.synthesis/chromatin structure	(chl4|520610 : 236.0) no description available & (at2g25170 : 156.0) Encodes a SWI/SWF nuclear-localized chromatin remodeling factor of the CHD3 group. Involved in post-germination repression of embryonic development. Acts with GA to establish repression of embryonic genes upon germination. Protein preferentially accumulates in differentiating tissues. Loss of function alleles are associated with…
c23148_g1_i1	-3.88259	0.00798454	28.1	DNA.synthesis/chromatin structure	(at2g25170 : 122.0) Encodes a SWI/SWF nuclear-localized chromatin remodeling factor of the CHD3 group. Involved in post-germination repression of embryonic development. Acts with GA to establish repression of embryonic genes upon germination. Protein preferentially accumulates in differentiating tissues. Loss of function alleles are associated with expression of embryonic traits in adult plants a…
c23318_g1_i1	-2.99932	0.00339265	28.1	DNA.synthesis/chromatin structure	(chl4|523175 : 212.0) no description available & (at1g58060 : 168.0) RNA helicase family protein; FUNCTIONS IN: helicase activity, nucleic acid binding, ATP-dependent helicase activity, ATP binding; INVOLVED IN: biological_process unknown; LOCATED IN: chloroplast; CONTAINS InterPro DOMAIN/s: Helicase-associated domain (InterPro:IPR007502), DNA/RNA helicase, DEAD/DEAH box type, N-terminal (InterPr…
c24345_g1_i1	4.92175	4.22e-23	28.1	DNA.synthesis/chromatin structure	(chl4|518404 : 194.0) no description available & (at5g56950 : 171.0) Encodes a member of a small gene family of proteins with similarity to nucleosome assembly proteins.May function in nucleotide excision repair. Loss of function mutations have no obvious visible phenotypes but do seem to affect transcription of NER related genes.; nucleosome assembly protein 1;3 (NAP1;3); CONTAINS InterPro DOMAI…
c2541_g2_i1	-3.24886	7.08e-05	28.1	DNA.synthesis/chromatin structure	(chl4|521230 : 187.0) no description available & (at5g08110 : 170.0) nucleic acid binding;ATP-dependent helicases;ATP binding;helicases;ATP-dependent helicases; FUNCTIONS IN: helicase activity, ATP binding, ATP-dependent helicase activity, nucleic acid binding; LOCATED IN: cellular_component unknown; EXPRESSED IN: 14 plant structures; EXPRESSED DURING: 8 growth stages; CONTAINS InterPro DOMAIN/s:…
c26063_g1_i1	-1.67311	0.00446398	28.1	DNA.synthesis/chromatin structure	(chl4|521781 : 349.0) no description available & (q8lsq2|sr43c_orysa : 177.0) Probable signal recognition particle 43 kDa protein, chloroplast precursor - Oryza sativa (Rice) & (at2g47450 : 176.0) A component of the chloroplast signal recognition particle pathway that is involved in LHCP targeting. It is downregulated in response to high light. It recognizes the DPLG motif in Lhcb1.; CHAOS (CAO);…
c2983_g1_i1	-2.31599	0.00246069	28.1	DNA.synthesis/chromatin structure	(chl4|522855 : 396.0) no description available & (at1g21690 : 350.0) embryo defective 1968 (EMB1968); FUNCTIONS IN: in 6 functions; INVOLVED IN: embryo development ending in seed dormancy; LOCATED IN: DNA replication factor C complex; EXPRESSED IN: 24 plant structures; EXPRESSED DURING: 13 growth stages; CONTAINS InterPro DOMAIN/s: ATPase, AAA+ type, core (InterPro:IPR003593), ATPase, AAA-type, c…
c29892_g1_i1	3.88256	1.3e-10	28.1	DNA.synthesis/chromatin structure	(at2g41460 : 292.0) apurinic endonuclease-redox protein. It functions as an apurinic/apyrimidinic class II endonuclease, and is involved in DNA repair.; apurinic endonuclease-redox protein (ARP); CONTAINS InterPro DOMAIN/s: DNA-binding SAP (InterPro:IPR003034), AP endonuclease, family 1, binding site (InterPro:IPR020847), Exodeoxyribonuclease III xth (InterPro:IPR004808), Endonuclease/exonuclease…
c30060_g1_i1	-9.11117	1.09e-12	28.1	DNA.synthesis/chromatin structure	(at4g32700 : 200.0) Encodes a homolog of Drosophila MUS308 and mammalian DNA polymerase, which prevent spontaneous or DNA damage-induced production of DNA double strand breaks. Two conserved functional domains: an N-terminal superfamily II DNA/RNA helicase domain and a C-terminal prokaryotic-type DNA polymerase I domain. Required for regulated cell division and differentiation in meristems. Mutan…
c3283_g1_i1	-2.83957	9.8e-05	28.1	DNA.synthesis/chromatin structure	(chl4|518770 : 284.0) no description available & (at3g61240 : 151.0) DEA(D/H)-box RNA helicase family protein; FUNCTIONS IN: helicase activity, ATP binding, ATP-dependent helicase activity, nucleic acid binding; EXPRESSED IN: 24 plant structures; EXPRESSED DURING: 13 growth stages; CONTAINS InterPro DOMAIN/s: RNA helicase, DEAD-box type, Q motif (InterPro:IPR014014), DNA/RNA helicase, DEAD/DEAH b…
c32856_g1_i1	5.49934	0.00866522	28.1	DNA.synthesis/chromatin structure	(at2g07690 : 116.0) Member of the minichromosome maintenance complex, involved in DNA replication initiation. Abundant in proliferating and endocycling tissues. Localized in the nucleus during G1, S and G2 phases of the cell cycle, and are released into the cytoplasmic compartment during mitosis. Binds chromatin.; MINICHROMOSOME MAINTENANCE 5 (MCM5); FUNCTIONS IN: DNA-dependent ATPase activity, D…
c33334_g1_i1	3.40187	1.19e-13	28.1	DNA.synthesis/chromatin structure	(chl4|526426 : 253.0) no description available & (at5g56950 : 233.0) Encodes a member of a small gene family of proteins with similarity to nucleosome assembly proteins.May function in nucleotide excision repair. Loss of function mutations have no obvious visible phenotypes but do seem to affect transcription of NER related genes.; nucleosome assembly protein 1;3 (NAP1;3); CONTAINS InterPro DOMAI…
c34776_g1_i1	-2.48179	0.000188004	28.1	DNA.synthesis/chromatin structure	(chl4|517486 : 412.0) no description available & (at5g45400 : 321.0) RPA70C; FUNCTIONS IN: DNA binding, zinc ion binding, nucleic acid binding; INVOLVED IN: DNA replication; LOCATED IN: nucleus; EXPRESSED IN: 13 plant structures; EXPRESSED DURING: 8 growth stages; CONTAINS InterPro DOMAIN/s: Nucleic acid-binding, OB-fold (InterPro:IPR012340), Nucleic acid binding, OB-fold, tRNA/helicase-type (Int…
c4092_g1_i1	2.58584	1.29e-07	28.1	DNA.synthesis/chromatin structure	(p05434|catr_chlre : 274.0) Caltractin (Centrin) (20 kDa calcium-binding protein) - Chlamydomonas reinhardtii & (chl4|512161 : 274.0) no description available & (at3g50360 : 207.0) centrin2 (CEN2); FUNCTIONS IN: calcium ion binding; INVOLVED IN: biological_process unknown; LOCATED IN: plasma membrane; EXPRESSED IN: 24 plant structures; EXPRESSED DURING: 15 growth stages; CONTAINS InterPro DOMAIN/…
c417_g1_i2	6.08483	0.00650091	28.1	DNA.synthesis/chromatin structure	(chl4|519276 : 221.0) no description available & (at2g03390 : 119.0) uvrB/uvrC motif-containing protein; FUNCTIONS IN: DNA binding, nuclease activity; INVOLVED IN: nucleotide-excision repair; EXPRESSED IN: 24 plant structures; EXPRESSED DURING: 15 growth stages; CONTAINS InterPro DOMAIN/s: Hemimethylated DNA-binding domain (InterPro:IPR011722), UvrB/UvrC protein (InterPro:IPR001943). & (reliabili…
c4384_g2_i1	-7.42181	2.32e-07	28.1	DNA.synthesis/chromatin structure	(chl4|509895 : 117.0) no description available & (at5g57160 : 112.0) Encodes the Arabidopsis orthologue of the yeast and mammalian DNA ligase IV. Involved in the repair of DNA damage but, unlike in yeast, not required for T-DNA integration. Interacts with the Arabidopsis homologue of XRCC4.; ATLIG4; FUNCTIONS IN: protein binding, DNA ligase (ATP) activity; INVOLVED IN: double-strand break repair,…
c5857_g1_i1	6.42833	0.000421893	28.1	DNA.synthesis/chromatin structure	(chl4|525162 : 121.0) no description available & (at1g08260 : 92.8) Similar to POL2A, DNA polymerase epsilon catalytic subunit. Essential for Arabidopsis growth. Null homozygotes are embryo lethal, partial loss of function alleles show embryo patterning defects such as root pole displacement. Delayed progression through cell cycle results in embryos with smaller numbers of larger cells.; TILTED 1…
c5861_g1_i2	3.08447	0.00156376	28.1	DNA.synthesis/chromatin structure	(chl4|518591 : 211.0) no description available & (at4g12740 : 157.0) HhH-GPD base excision DNA repair family protein; FUNCTIONS IN: hydrolase activity, catalytic activity; INVOLVED IN: DNA repair, base-excision repair; EXPRESSED IN: 10 plant structures; EXPRESSED DURING: 4 anthesis, F mature embryo stage, petal differentiation and expansion stage, E expanded cotyledon stage, D bilateral stage; CO…
c6727_g2_i1	-2.18525	0.00334562	28.1	DNA.synthesis/chromatin structure	(chl4|513914 : 367.0) no description available & (at5g44750 : 313.0) Homologous to Y-family DNA polymerases, contains BRCT domain. Mutants are sensitive to UV-B radiation. Gene is involved in damage-tolerance mechanisms through translesion synthesis(TLS).; REV1; FUNCTIONS IN: DNA-directed DNA polymerase activity; INVOLVED IN: DNA repair, response to UV-B, response to DNA damage stimulus; LOCATED …
c6925_g1_i1	-5.65802	0.00860349	28.1	DNA.synthesis/chromatin structure	(chl4|514897 : 177.0) no description available & (at1g66730 : 159.0) Encodes a novel plant specific DNA ligase that is involved in seed germination and DNA repair.; DNA LIGASE 6 (LIG6); FUNCTIONS IN: DNA binding, DNA ligase (ATP) activity, ATP binding; INVOLVED IN: DNA repair, seed germination, DNA recombination, DNA replication; LOCATED IN: chloroplast; EXPRESSED IN: 16 plant structures; EXPRESS…
c7224_g1_i1	-2.84072	0.000803983	28.1	DNA.synthesis/chromatin structure	(chl4|521918 : 120.0) no description available & (at5g16850 : 100.0) Encodes the catalytic subunit of telomerase reverse transcriptase. Involved in telomere homeostasis. Homozygous double mutants with ATR show gross morphological defects over a period of generations. TERT shows Class II telomerase activity in vitro, indicating that it can initiate de novo telomerase synthesis on non-telomeric DNA…
c7830_g1_i1	-2.15847	0.00086789	28.1	DNA.synthesis/chromatin structure	(chl4|524330 : 279.0) no description available & (at3g09100 : 87.0) mRNA capping enzyme family protein; FUNCTIONS IN: in 7 functions; INVOLVED IN: in 7 processes; LOCATED IN: nucleus; EXPRESSED IN: 22 plant structures; EXPRESSED DURING: 13 growth stages; CONTAINS InterPro DOMAIN/s: Nucleic acid-binding, OB-fold (InterPro:IPR012340), Dual-specific/protein-tyrosine phosphatase, conserved region (In…
c8022_g1_i1	-1.76732	0.00297628	28.1	DNA.synthesis/chromatin structure	(at2g13370 : 86.7) chromatin remodeling 5 (CHR5); FUNCTIONS IN: chromatin binding, helicase activity, DNA binding, nucleic acid binding, ATP binding; INVOLVED IN: chromatin assembly or disassembly; LOCATED IN: chromatin, nucleus; EXPRESSED IN: 26 plant structures; EXPRESSED DURING: 15 growth stages; CONTAINS InterPro DOMAIN/s: Chromo domain (InterPro:IPR000953), SNF2-related (InterPro:IPR000330),…
c8022_g3_i1	-2.40158	0.00052186	28.1	DNA.synthesis/chromatin structure	(at2g13370 : 635.0) chromatin remodeling 5 (CHR5); FUNCTIONS IN: chromatin binding, helicase activity, DNA binding, nucleic acid binding, ATP binding; INVOLVED IN: chromatin assembly or disassembly; LOCATED IN: chromatin, nucleus; EXPRESSED IN: 26 plant structures; EXPRESSED DURING: 15 growth stages; CONTAINS InterPro DOMAIN/s: Chromo domain (InterPro:IPR000953), SNF2-related (InterPro:IPR000330)…
c8211_g4_i1	2.86735	0.000196186	28.1	DNA.synthesis/chromatin structure	(chl4|516330 : 207.0) no description available & (at4g32700 : 150.0) Encodes a homolog of Drosophila MUS308 and mammalian DNA polymerase, which prevent spontaneous or DNA damage-induced production of DNA double strand breaks. Two conserved functional domains: an N-terminal superfamily II DNA/RNA helicase domain and a C-terminal prokaryotic-type DNA polymerase I domain. Required for regulated cell…
c8345_g1_i1	2.36475	2.94e-05	28.1	DNA.synthesis/chromatin structure	(chl4|509961 : 338.0) no description available & (at3g06980 : 223.0) DEA(D/H)-box RNA helicase family protein; FUNCTIONS IN: helicase activity, ATP binding, nucleic acid binding, ATP-dependent helicase activity; INVOLVED IN: biological_process unknown; LOCATED IN: chloroplast; EXPRESSED IN: 23 plant structures; EXPRESSED DURING: 13 growth stages; CONTAINS InterPro DOMAIN/s: RNA helicase, DEAD-box…
c8631_g1_i2	2.98293	0.00198554	28.1	DNA.synthesis/chromatin structure	(at5g05450 : 246.0) P-loop containing nucleoside triphosphate hydrolases superfamily protein; FUNCTIONS IN: helicase activity, nucleic acid binding, ATP-dependent helicase activity, ATP binding; INVOLVED IN: biological_process unknown; LOCATED IN: cellular_component unknown; EXPRESSED IN: 21 plant structures; EXPRESSED DURING: 13 growth stages; CONTAINS InterPro DOMAIN/s: RNA helicase, DEAD-box t…
c8790_g1_i1	2.13825	9.98e-05	28.1	DNA.synthesis/chromatin structure	(at1g67500 : 659.0) Encodes the catalytic subunit of DNA polymerase zeta.Mutants are sensitive to UV-B radiation. Gene is involved in damage-tolerance mechanisms through translesion synthesis(TLS).; recovery protein 3 (REV3); CONTAINS InterPro DOMAIN/s: DNA polymerase, family B (InterPro:IPR022762), DNA-directed DNA polymerase, family B, exonuclease domain (InterPro:IPR006133), Polynucleotidyl tr…
c8790_g2_i1	3.98998	6.84e-12	28.1	DNA.synthesis/chromatin structure	(chl4|525821 : 101.0) no description available & (at1g67500 : 81.3) Encodes the catalytic subunit of DNA polymerase zeta.Mutants are sensitive to UV-B radiation. Gene is involved in damage-tolerance mechanisms through translesion synthesis(TLS).; recovery protein 3 (REV3); CONTAINS InterPro DOMAIN/s: DNA polymerase, family B (InterPro:IPR022762), DNA-directed DNA polymerase, family B, exonuclease…
c898_g1_i1	-4.78522	2.55e-11	28.1	DNA.synthesis/chromatin structure	(chl4|524158 : 393.0) no description available & (at5g44800 : 248.0) chromatin remodeling 4 (CHR4); FUNCTIONS IN: in 6 functions; INVOLVED IN: chromatin assembly or disassembly, regulation of transcription; LOCATED IN: chromatin, nucleus; EXPRESSED IN: 24 plant structures; EXPRESSED DURING: 11 growth stages; CONTAINS InterPro DOMAIN/s: Protein of unknown function DUF1087 (InterPro:IPR009463), Zin…
c9041_g3_i1	5.32362	1.31e-07	28.1	DNA.synthesis/chromatin structure	(chl4|510796 : 165.0) no description available & (at3g23890 : 117.0) Encodes a topoisomerase II that is highly expressed in young seedlings. The protein is localized in the nucleus and gene expression levels are increased in proliferative tissues.; topoisomerase II (TOPII); CONTAINS InterPro DOMAIN/s: DNA topoisomerase, type IIA, subunit A/C-terminal (InterPro:IPR002205), DNA topoisomerase, type …
c9096_g1_i1	2.88672	0.00107622	28.1	DNA.synthesis/chromatin structure	(chl4|510040 : 101.0) no description available & (at5g04130 : 85.9) DNA GYRASE B2; FUNCTIONS IN: DNA topoisomerase activity, DNA topoisomerase (ATP-hydrolyzing) activity, DNA binding, ATP binding; INVOLVED IN: DNA topological change, DNA metabolic process; LOCATED IN: mitochondrion; CONTAINS InterPro DOMAIN/s: Ribosomal protein S5 domain 2-type fold (InterPro:IPR020568), DNA topoisomerase, type I…
c9141_g1_i1	-4.80445	4.29e-09	28.1	DNA.synthesis/chromatin structure	(chl4|521472 : 283.0) no description available & (q9lre6|dpod1_orysa : 207.0) DNA polymerase delta catalytic subunit (EC 2.7.7.7) - Oryza sativa (Rice) & (at5g63960 : 202.0) EMBRYO DEFECTIVE 2780 (EMB2780); FUNCTIONS IN: DNA-directed DNA polymerase activity, DNA binding, nucleotide binding, nucleic acid binding; INVOLVED IN: DNA replication, nucleobase, nucleoside, nucleotide and nucleic acid met…
c9723_g1_i4	-4.97048	5.02e-07	28.1	DNA.synthesis/chromatin structure	(chl4|518052 : 132.0) no description available & (at3g18500 : 107.0) DNAse I-like superfamily protein; FUNCTIONS IN: molecular_function unknown; INVOLVED IN: biological_process unknown; EXPRESSED IN: 24 plant structures; EXPRESSED DURING: 14 growth stages; CONTAINS InterPro DOMAIN/s: Endonuclease/exonuclease/phosphatase (InterPro:IPR005135); BEST Arabidopsis thaliana protein match is: DNAse I-lik…
c9891_g1_i1	-1.56054	0.00397057	28.1	DNA.synthesis/chromatin structure	(at1g50840 : 381.0) DNA Polymerase gamma2. Dual targeting to mitochondria and plastids due to alternative translation initiation.; polymerase gamma 2 (POLGAMMA2); FUNCTIONS IN: DNA binding, DNA-directed DNA polymerase activity; INVOLVED IN: DNA replication, nucleobase, nucleoside, nucleotide and nucleic acid metabolic process; LOCATED IN: mitochondrion, chloroplast; EXPRESSED IN: 21 plant structu…
c9891_g3_i1	-3.22967	1.3e-09	28.1	DNA.synthesis/chromatin structure	(at1g50840 : 100.0) DNA Polymerase gamma2. Dual targeting to mitochondria and plastids due to alternative translation initiation.; polymerase gamma 2 (POLGAMMA2); FUNCTIONS IN: DNA binding, DNA-directed DNA polymerase activity; INVOLVED IN: DNA replication, nucleobase, nucleoside, nucleotide and nucleic acid metabolic process; LOCATED IN: mitochondrion, chloroplast; EXPRESSED IN: 21 plant structu…
c9976_g1_i2	2.22462	1.88e-05	28.1	DNA.synthesis/chromatin structure	(chl4|517489 : 314.0) no description available & (at5g11200 : 281.0) DEAD/DEAH box RNA helicase family protein ; FUNCTIONS IN: helicase activity, ATP-dependent helicase activity, nucleic acid binding, ATP binding; INVOLVED IN: biological_process unknown; EXPRESSED IN: male gametophyte, guard cell, pollen tube; EXPRESSED DURING: M germinated pollen stage; CONTAINS InterPro DOMAIN/s: RNA helicase, …
c9989_g4_i1	2.42515	4.58e-05	28.1	DNA.synthesis/chromatin structure	(chl4|524236 : 761.0) no description available & (at3g18600 : 546.0) P-loop containing nucleoside triphosphate hydrolases superfamily protein; FUNCTIONS IN: helicase activity, ATP binding, ATP-dependent helicase activity, nucleic acid binding; LOCATED IN: nucleolus; EXPRESSED IN: 21 plant structures; EXPRESSED DURING: 13 growth stages; CONTAINS InterPro DOMAIN/s: RNA helicase, DEAD-box type, Q mo…
c10166_g10_i4	1.37844	0.00294125	28.1.3.2.1	DNA.synthesis/chromatin structure.histone.core.H2A	(q2qpg9|h2axb_orysa : 148.0) Probable histone H2AXb - Oryza sativa (Rice) & (at1g08880 : 146.0) Encodes HTA5, a histone H2A protein. H2AX is a meiosis-specific isoform of histone H2A. Upon DSB formation, rapid accumulation of phosphorylated H2AX (&#947;-H2AX) occurs around the break site. _x0001_H2AX foci accumulate in early G2. Immunolocalization studies in spread preparations of wild-type meioc…
c10166_g9_i1	-1.75685	0.00113246	28.1.3.2.1	DNA.synthesis/chromatin structure.histone.core.H2A	(p50567|h2a_chlre : 140.0) Histone H2A - Chlamydomonas reinhardtii & (chl4|523406 : 140.0) no description available & (at1g51060 : 135.0) Encodes HTA10, a histone H2A protein.; histone H2A 10 (HTA10); FUNCTIONS IN: DNA binding; INVOLVED IN: nucleosome assembly; LOCATED IN: nucleolus, cell wall; EXPRESSED IN: 24 plant structures; EXPRESSED DURING: 15 growth stages; CONTAINS InterPro DOMAIN/s: Hist…
c29042_g1_i1	1.65889	0.000131186	28.1.3.2.1	DNA.synthesis/chromatin structure.histone.core.H2A	(chl4|514278 : 201.0) no description available & (q8s857|h2av2_orysa : 194.0) Probable histone H2A variant 2 - Oryza sativa (Rice) & (at3g54560 : 191.0) Encodes HTA11, a histone H2A protein.; histone H2A 11 (HTA11); FUNCTIONS IN: DNA binding; INVOLVED IN: flower development, detection of temperature stimulus, defense response to bacterium; LOCATED IN: nucleus, nucleosome; EXPRESSED IN: 24 plant s…
c7448_g1_i1	1.5478	0.000494461	28.1.3.2.1	DNA.synthesis/chromatin structure.histone.core.H2A	(at5g22880 : 153.0) Encodes a histone 2B (H2B) protein. This protein can be ubiquitinated in planta, and this modification depends on the HUB1 and HUB2 E3 ubiquitin ligases.; histone B2 (HTB2); FUNCTIONS IN: DNA binding; INVOLVED IN: nucleosome assembly; LOCATED IN: nucleolus, nucleus; EXPRESSED IN: 22 plant structures; EXPRESSED DURING: 13 growth stages; CONTAINS InterPro DOMAIN/s: Histone H2B (…
c7448_g1_i3	-1.91407	0.000212659	28.1.3.2.1	DNA.synthesis/chromatin structure.histone.core.H2A	(p16868|h2b4_volca : 159.0) Histone H2B.4 (H2B-IV) - Volvox carteri & (chl4|523405 : 157.0) no description available & (at5g22880 : 155.0) Encodes a histone 2B (H2B) protein. This protein can be ubiquitinated in planta, and this modification depends on the HUB1 and HUB2 E3 ubiquitin ligases.; histone B2 (HTB2); FUNCTIONS IN: DNA binding; INVOLVED IN: nucleosome assembly; LOCATED IN: nucleolus, nu…
c10385_g1_i3	3.73183	3.02e-08	28.1.1.4	DNA.synthesis/chromatin structure.retrotransposon/transposase.hat-like transposase	(chl4|521680 : 152.0) no description available & (at5g33406 : 99.8) hAT dimerisation domain-containing protein / transposase-related; FUNCTIONS IN: protein dimerization activity; INVOLVED IN: biological_process unknown; LOCATED IN: mitochondrion; CONTAINS InterPro DOMAIN/s: HAT dimerisation (InterPro:IPR008906); BEST Arabidopsis thaliana protein match is: hAT transposon superfamily (TAIR:AT4G1502…
c10316_g13_i1	-1.47408	0.0073695	28.99	DNA.unspecified	(chl4|526415 : 296.0) no description available & (at5g63190 : 229.0) MA3 domain-containing protein; CONTAINS InterPro DOMAIN/s: Initiation factor eIF-4 gamma, MA3 (InterPro:IPR003891); BEST Arabidopsis thaliana protein match is: MA3 domain-containing protein (TAIR:AT3G48390.1); Has 30201 Blast hits to 17322 proteins in 780 species: Archae - 12; Bacteria - 1396; Metazoa - 17338; Fungi - 3422; Plan…
c10339_g3_i2	-8.322	4.42e-08	28.99	DNA.unspecified	(at3g57300 : 210.0) Encodes the Arabidopsis INO80 ortholog of the SWI/SNF ATPase family. Functions as a positive regulator of DNA homologous recombination (HR). In INO80 mutants, the HR frequency is reduced to 15% of that in the wild-type. Mutation in INO80 does not affect sensitivity to genotoxic agents and efficiency of T-DNA integration. INO80 was also shown to regulate a subset of the Arabido…
c15314_g1_i1	1.69872	0.00597754	28.99	DNA.unspecified	(chl4|517442 : 196.0) no description available & (at5g17570 : 96.7) TatD related DNase; FUNCTIONS IN: endodeoxyribonuclease activity, producing 5-phosphomonoesters, deoxyribonuclease activity; INVOLVED IN: biological_process unknown; LOCATED IN: cellular_component unknown; EXPRESSED IN: 24 plant structures; EXPRESSED DURING: 13 growth stages; CONTAINS InterPro DOMAIN/s: Deoxyribonuclease, TatD Mg…
c16424_g1_i1	-1.87142	0.00292322	28.99	DNA.unspecified	(chl4|520005 : 317.0) no description available & (at4g39180 : 231.0) encodes a protein that complements the function of a sec14(ts) mutant of S. cerevisiae; SECRETION 14 (SEC14); FUNCTIONS IN: phosphatidylinositol transporter activity; INVOLVED IN: phosphatidylcholine biosynthetic process; LOCATED IN: intracellular; EXPRESSED IN: 15 plant structures; EXPRESSED DURING: 7 growth stages; CONTAINS In…
c21388_g1_i1	1.97108	0.00072569	28.99	DNA.unspecified	(chl4|512413 : 180.0) no description available & (at3g15080 : 162.0) Polynucleotidyl transferase, ribonuclease H-like superfamily protein; FUNCTIONS IN: exonuclease activity, nucleic acid binding; LOCATED IN: intracellular; EXPRESSED IN: 22 plant structures; EXPRESSED DURING: 13 growth stages; CONTAINS InterPro DOMAIN/s: Exonuclease (InterPro:IPR006055), Polynucleotidyl transferase, ribonuclease …
c24951_g1_i1	-3.736	0.000122212	28.99	DNA.unspecified	(at2g25170 : 150.0) Encodes a SWI/SWF nuclear-localized chromatin remodeling factor of the CHD3 group. Involved in post-germination repression of embryonic development. Acts with GA to establish repression of embryonic genes upon germination. Protein preferentially accumulates in differentiating tissues. Loss of function alleles are associated with expression of embryonic traits in adult plants a…
c32239_g1_i1	-3.98444	5.25e-06	28.99	DNA.unspecified	(chl4|511937 : 370.0) no description available & (at1g14670 : 332.0) Endomembrane protein 70 protein family; INVOLVED IN: transport; LOCATED IN: integral to membrane, Golgi apparatus, membrane; EXPRESSED IN: 22 plant structures; EXPRESSED DURING: 14 growth stages; CONTAINS InterPro DOMAIN/s: Nonaspanin (TM9SF) (InterPro:IPR004240); BEST Arabidopsis thaliana protein match is: Endomembrane protein …
c33114_g1_i1	2.51154	8.96e-08	28.99	DNA.unspecified	(at3g46960 : 510.0) RNA helicase, ATP-dependent, SK12/DOB1 protein; FUNCTIONS IN: hydrolase activity, acting on acid anhydrides, in phosphorus-containing anhydrides, helicase activity, ATP-dependent helicase activity, ATP binding, nucleic acid binding; INVOLVED IN: biological_process unknown; LOCATED IN: vacuole; EXPRESSED IN: 25 plant structures; EXPRESSED DURING: 14 growth stages; CONTAINS Inte…
c33594_g1_i1	6.31833	1.21e-19	28.99	DNA.unspecified	(chl4|517144 : 221.0) no description available & (at4g34580 : 196.0) Encodes COW1 (can of worms1), a phosphatidylinositol transfer protein essential for root hair tip growth. The N-terminus of the COW1 protein is 32% identical to an essential phosphatidylinositol transfer protein (PITP), the yeast Sec14 protein (sec14p) while the C-terminus is 34.5% identical to a late nodulin of Lotus japonicus,…
c34120_g1_i1	-4.12526	7.73e-06	28.99	DNA.unspecified	(chl4|511937 : 257.0) no description available & (at1g14670 : 218.0) Endomembrane protein 70 protein family; INVOLVED IN: transport; LOCATED IN: integral to membrane, Golgi apparatus, membrane; EXPRESSED IN: 22 plant structures; EXPRESSED DURING: 14 growth stages; CONTAINS InterPro DOMAIN/s: Nonaspanin (TM9SF) (InterPro:IPR004240); BEST Arabidopsis thaliana protein match is: Endomembrane protein …
c36119_g1_i1	-2.88506	0.00598375	28.99	DNA.unspecified	(chl4|510022 : 146.0) no description available & (at5g25100 : 125.0) Endomembrane protein 70 protein family; CONTAINS InterPro DOMAIN/s: Nonaspanin (TM9SF) (InterPro:IPR004240); BEST Arabidopsis thaliana protein match is: Endomembrane protein 70 protein family (TAIR:AT5G10840.1). & (reliability: 250.0) & (original description: len=336 path=[1:0-335])
c36549_g1_i1	-3.7301	0.00389547	28.99	DNA.unspecified	(at3g57300 : 280.0) Encodes the Arabidopsis INO80 ortholog of the SWI/SNF ATPase family. Functions as a positive regulator of DNA homologous recombination (HR). In INO80 mutants, the HR frequency is reduced to 15% of that in the wild-type. Mutation in INO80 does not affect sensitivity to genotoxic agents and efficiency of T-DNA integration. INO80 was also shown to regulate a subset of the Arabido…
c4518_g1_i1	-2.57622	4.3e-06	28.99	DNA.unspecified	(chl4|523976 : 160.0) no description available & (at4g34490 : 145.0) CYCLASE ASSOCIATED PROTEIN; cyclase associated protein 1 (CAP1); CONTAINS InterPro DOMAIN/s: Cyclase-associated protein CAP/septum formation inhibitor MinC, C-terminal (InterPro:IPR016098), CAP, conserved site (InterPro:IPR018106), Adenylate cyclase-associated CAP (InterPro:IPR001837), CARP motif (InterPro:IPR006599), Adenylate …
c6653_g1_i2	1.87663	0.00928537	28.99	DNA.unspecified	(chl4|510266 : 203.0) no description available & (at2g32415 : 125.0) Polynucleotidyl transferase, ribonuclease H fold protein with HRDC domain; FUNCTIONS IN: 3-5 exonuclease activity, nucleic acid binding; INVOLVED IN: nucleobase, nucleoside, nucleotide and nucleic acid metabolic process; LOCATED IN: intracellular; EXPRESSED IN: shoot apex; CONTAINS InterPro DOMAIN/s: Polynucleotidyl transferase,…
c7039_g2_i1	-4.10945	1.29e-05	28.99	DNA.unspecified	(at4g35220 : 90.9) Cyclase family protein; FUNCTIONS IN: molecular_function unknown; INVOLVED IN: biological_process unknown; LOCATED IN: endomembrane system; EXPRESSED IN: 24 plant structures; EXPRESSED DURING: 15 growth stages; CONTAINS InterPro DOMAIN/s: Putative cyclase (InterPro:IPR007325); BEST Arabidopsis thaliana protein match is: Cyclase family protein (TAIR:AT1G44542.1); Has 30201 Blast…
c9047_g1_i1	1.53625	0.000551896	28.99	DNA.unspecified	(chl4|526415 : 252.0) no description available & (at4g24800 : 204.0) MA3 domain-containing protein; FUNCTIONS IN: molecular_function unknown; INVOLVED IN: biological_process unknown; LOCATED IN: cellular_component unknown; EXPRESSED IN: 24 plant structures; EXPRESSED DURING: 15 growth stages; CONTAINS InterPro DOMAIN/s: Initiation factor eIF-4 gamma, MA3 (InterPro:IPR003891); BEST Arabidopsis tha…
c9363_g1_i1	1.5526	0.00397837	28.99	DNA.unspecified	(chl4|520851 : 333.0) no description available & (ipr001130 : 140.88847) TatD family & (at3g52390 : 102.0) TatD related DNase; FUNCTIONS IN: endodeoxyribonuclease activity, producing 5-phosphomonoesters, deoxyribonuclease activity; INVOLVED IN: biological_process unknown; LOCATED IN: cellular_component unknown; EXPRESSED IN: 25 plant structures; EXPRESSED DURING: 13 growth stages; CONTAINS InterP…
c10111_g1_i1	-3.83024	3.63e-08	5.1	fermentation.aldehyde dehydrogenase	(at3g24503 : 425.0) Arabidopsis thaliana aldehyde dehydrogenase AtALDH1a mRNA. a sinapaldehyde dehydrogenase catalyzes both the oxidation of coniferylaldehyde and sinapaldehyde forming ferulic acid and sinapic acid, respectively; aldehyde dehydrogenase 2C4 (ALDH2C4); FUNCTIONS IN: 3-chloroallyl aldehyde dehydrogenase activity, coniferyl-aldehyde dehydrogenase activity, aldehyde dehydrogenase (NAD…
c10428_g2_i1	-5.37543	6.95e-31	5.1	fermentation.aldehyde dehydrogenase	(chl4|512847 : 740.0) no description available & (at3g48000 : 589.0) Encodes a putative (NAD+) aldehyde dehydrogenase.; aldehyde dehydrogenase 2B4 (ALDH2B4); FUNCTIONS IN: 3-chloroallyl aldehyde dehydrogenase activity, aldehyde dehydrogenase (NAD) activity, ATP binding; INVOLVED IN: response to cadmium ion; LOCATED IN: mitochondrion, chloroplast; EXPRESSED IN: 24 plant structures; EXPRESSED DURIN…
c20132_g1_i1	-7.55751	3.41e-06	5.1	fermentation.aldehyde dehydrogenase	(chl4|512847 : 289.0) no description available & (at1g23800 : 254.0) Encodes a mitochondrial aldehyde dehydrogenase; nuclear gene for mitochondrial product.; aldehyde dehydrogenase 2B7 (ALDH2B7); FUNCTIONS IN: 3-chloroallyl aldehyde dehydrogenase activity, aldehyde dehydrogenase (NAD) activity; INVOLVED IN: oxidation reduction, metabolic process; LOCATED IN: mitochondrion; EXPRESSED IN: 13 plant …
c29253_g1_i1	-3.6899	0.000470783	5.1	fermentation.aldehyde dehydrogenase	(chl4|512847 : 172.0) no description available & (at3g48000 : 143.0) Encodes a putative (NAD+) aldehyde dehydrogenase.; aldehyde dehydrogenase 2B4 (ALDH2B4); FUNCTIONS IN: 3-chloroallyl aldehyde dehydrogenase activity, aldehyde dehydrogenase (NAD) activity, ATP binding; INVOLVED IN: response to cadmium ion; LOCATED IN: mitochondrion, chloroplast; EXPRESSED IN: 24 plant structures; EXPRESSED DURIN…
c28983_g1_i1	-3.89835	0.000387202	6.1	gluconeogenesis / glyoxylate cycle.citrate synthase	(chl4|520404 : 488.0) no description available & (p49299|cysz_cucma : 447.0) Citrate synthase, glyoxysomal precursor (EC 2.3.3.1) (GCS) - Cucurbita maxima (Pumpkin) (Winter squash) & (at3g58750 : 440.0) Encodes a peroxisomal citrate synthase that is expressed throughout seedling and shoot development.; citrate synthase 2 (CSY2); FUNCTIONS IN: citrate (SI)-synthase activity; INVOLVED IN: fatty aci…
c10384_g18_i2	-2.22685	1.06e-06	6.9	gluconeogenesis / glyoxylate cycle.isocitrate lyase	(chl4|523531 : 643.0) no description available & (ipr015813 : 357.087) Pyruvate/Phosphoenolpyruvate kinase & (p93110|acea_cucma : 149.0) Isocitrate lyase (EC 4.1.3.1) (Isocitrase) (Isocitratase) (ICL) - Cucurbita maxima (Pumpkin) (Winter squash) & (at3g21720 : 145.0) Encodes a glyoxylate cycle enzyme isocitrate lyase (ICL).; isocitrate lyase (ICL); FUNCTIONS IN: isocitrate lyase activity, catalyt…
c10384_g18_i8	-3.26111	8.36e-15	6.9	gluconeogenesis / glyoxylate cycle.isocitrate lyase	(chl4|523531 : 644.0) no description available & (ipr015813 : 358.04013) Pyruvate/Phosphoenolpyruvate kinase & (p93110|acea_cucma : 149.0) Isocitrate lyase (EC 4.1.3.1) (Isocitrase) (Isocitratase) (ICL) - Cucurbita maxima (Pumpkin) (Winter squash) & (at3g21720 : 145.0) Encodes a glyoxylate cycle enzyme isocitrate lyase (ICL).; isocitrate lyase (ICL); FUNCTIONS IN: isocitrate lyase activity, catal…
c33524_g1_i1	3.13326	6.4e-12	6.3	gluconeogenesis / glyoxylate cycle.Malate DH	(chl4|521388 : 487.0) no description available & (at3g47520 : 395.0) Encodes a protein with NAD-dependent malate dehydrogenase activity, located in chloroplasts.; malate dehydrogenase (MDH); FUNCTIONS IN: in 6 functions; INVOLVED IN: response to cold; LOCATED IN: in 8 components; EXPRESSED IN: 25 plant structures; EXPRESSED DURING: 14 growth stages; CONTAINS InterPro DOMAIN/s: Lactate/malate dehy…
c10554_g1_i1	4.32623	4.31e-14	6.4	gluconeogenesis / glyoxylate cycle.PEPCK	(chl4|519867 : 193.0) no description available & (p42066|pepck_cucsa : 141.0) Phosphoenolpyruvate carboxykinase [ATP] (EC 4.1.1.49) (PEP carboxykinase) (Phosphoenolpyruvate carboxylase) (PEPCK) - Cucumis sativus (Cucumber) & (at4g37870 : 139.0) Encodes a putative phosphoenolpyruvate carboxykinase (ATP-dependent).; phosphoenolpyruvate carboxykinase 1 (PCK1); FUNCTIONS IN: phosphoenolpyruvate carbo…
c15106_g1_i1	7.03774	5e-58	6.5	gluconeogenesis / glyoxylate cycle.pyruvate dikinase	(chl4|509718 : 1176.0) no description available & (at4g15530 : 976.0) Encodes a dual-targeted protein believed to act as a pyruvate, orthophosphate dikinase. These enzymes are normally associated with C4 photosynthesis which does not occur in Arabidopsis. However, PPDK may play a role in remobilizing nitrogen during leaf senescence in Arabidopsis. The product of the long transcript (.1 gene model…
c19909_g1_i1	7.10707	6.02e-44	4.1.13	glycolysis.cytosolic branch.enolase	(chl4|513127 : 699.0) no description available & (at2g36530 : 583.0) Involved in light-dependent cold tolerance and encodes an enolase. Protein is tyrosine-phosphorylated and its phosphorylation state is modulated in response to ABA in Arabidopsis thaliana seeds.; LOW EXPRESSION OF OSMOTICALLY RESPONSIVE GENES 2 (LOS2); FUNCTIONS IN: phosphopyruvate hydratase activity, copper ion binding; INVOLVE…
c29129_g1_i1	3.62916	1.04e-14	4.1.13	glycolysis.cytosolic branch.enolase	(chl4|513127 : 554.0) no description available & (q43130|eno_mescr : 512.0) Enolase (EC 4.2.1.11) (2-phosphoglycerate dehydratase) (2-phospho-D-glycerate hydro-lyase) - Mesembryanthemum crystallinum (Common ice plant) & (at2g36530 : 509.0) Involved in light-dependent cold tolerance and encodes an enolase. Protein is tyrosine-phosphorylated and its phosphorylation state is modulated in response to…
c10493_g15_i1	-1.83564	0.00118446	4.1.6	glycolysis.cytosolic branch.fructose-2,6-bisphosphatase (Fru2,6BisPase)	(chl4|512131 : 270.0) no description available & (at1g07110 : 201.0) Encodes the bifunctional enzyme fructose-6-phosphate 2-kinase/fructose-2,6-bisphosphatase.; "fructose-2,6-bisphosphatase" (F2KP); FUNCTIONS IN: fructose-2,6-bisphosphate 2-phosphatase activity; INVOLVED IN: N-terminal protein myristoylation, fructose metabolic process; LOCATED IN: cytosol, plasma membrane; EXPRESSED IN: 24 plant…
c20870_g1_i1	-3.33678	2.45e-05	4.1.6	glycolysis.cytosolic branch.fructose-2,6-bisphosphatase (Fru2,6BisPase)	(chl4|516066 : 301.0) no description available & (at1g07110 : 197.0) Encodes the bifunctional enzyme fructose-6-phosphate 2-kinase/fructose-2,6-bisphosphatase.; "fructose-2,6-bisphosphatase" (F2KP); FUNCTIONS IN: fructose-2,6-bisphosphate 2-phosphatase activity; INVOLVED IN: N-terminal protein myristoylation, fructose metabolic process; LOCATED IN: cytosol, plasma membrane; EXPRESSED IN: 24 plant…
c34006_g1_i1	-2.74017	7.34e-06	4.1.6	glycolysis.cytosolic branch.fructose-2,6-bisphosphatase (Fru2,6BisPase)	(chl4|516066 : 548.0) no description available & (at1g07110 : 405.0) Encodes the bifunctional enzyme fructose-6-phosphate 2-kinase/fructose-2,6-bisphosphatase.; "fructose-2,6-bisphosphatase" (F2KP); FUNCTIONS IN: fructose-2,6-bisphosphate 2-phosphatase activity; INVOLVED IN: N-terminal protein myristoylation, fructose metabolic process; LOCATED IN: cytosol, plasma membrane; EXPRESSED IN: 24 plant…
c28967_g1_i2	2.45537	3.73e-08	4.1.3	glycolysis.cytosolic branch.glucose-6-phosphate isomerase	(chl4|520974 : 917.0) no description available & (o82059|g6pi_spiol : 808.0) Glucose-6-phosphate isomerase, cytosolic (EC 5.3.1.9) (GPI) (Phosphoglucose isomerase) (PGI) (Phosphohexose isomerase) (PHI) - Spinacia oleracea (Spinach) & (at5g42740 : 805.0) Sugar isomerase (SIS) family protein; FUNCTIONS IN: glucose-6-phosphate isomerase activity; INVOLVED IN: defense response to fungus, incompatible…
c10641_g1_i1	8.24978	9.56e-57	4.1.8	glycolysis.cytosolic branch.glyceraldehyde 3-phosphate dehydrogenase (GAP-DH)	(p49644|g3pc_chlre : 280.0) Glyceraldehyde-3-phosphate dehydrogenase, cytosolic (EC 1.2.1.12) - Chlamydomonas reinhardtii & (chl4|512522 : 280.0) no description available & (at1g13440 : 254.0) glyceraldehyde-3-phosphate dehydrogenase C2 (GAPC2); FUNCTIONS IN: copper ion binding, glyceraldehyde-3-phosphate dehydrogenase activity, zinc ion binding; INVOLVED IN: response to oxidative stress, respons…
c24212_g1_i1	5.56908	1.75e-28	4.1.8	glycolysis.cytosolic branch.glyceraldehyde 3-phosphate dehydrogenase (GAP-DH)	(p49644|g3pc_chlre : 220.0) Glyceraldehyde-3-phosphate dehydrogenase, cytosolic (EC 1.2.1.12) - Chlamydomonas reinhardtii & (chl4|512522 : 220.0) no description available & (at1g79530 : 211.0) Encodes one of the chloroplast/plastid localized GAPDH isoforms (GAPCp1/At1g79530 and GAPCp2/At1g16300). gapcp double mutants display a drastic phenotype of arrested root development, dwarfism and sterility…
c24267_g1_i1	2.31225	0.000263744	4.1.9	glycolysis.cytosolic branch.non-phosphorylating glyceraldehyde 3-phosphate dehydrogenase (NPGAP-DH)	(chl4|514042 : 276.0) no description available & (p81406|gapn_pea : 265.0) NADP-dependent glyceraldehyde-3-phosphate dehydrogenase (EC 1.2.1.9) (Non-phosphorylating glyceraldehyde 3-phosphate dehydrogenase) (Glyceraldehyde-3-phosphate dehydrogenase [NADP+]) (Triosephosphate dehydrogenase) - Pisum sativum (Garden & (at2g24270 : 256.0) Encodes a protein with non-phosphorylating NADP-dependent glyce…
c11015_g1_i1	3.00511	2.7e-09	4.1.15	glycolysis.cytosolic branch.phospho-enol-pyruvate carboxylase (PEPC)	(chl4|520898 : 812.0) no description available & (q6r2v6|capp2_chlre : 809.0) Phosphoenolpyruvate carboxylase 2 (EC 4.1.1.31) (PEP carboxylase 2) (PEPCase 2) (PEPC 2) - Chlamydomonas reinhardtii & (at1g68750 : 651.0) Encodes one of four Arabidopsis phosphoenolpyruvate (PEP) carboxylase proteins. But, it is more similar to bacterial PEP carboxylase than plant PEP carboxylase. Efforts to express th…
c6675_g2_i1	3.20651	2.48e-12	4.1.15	glycolysis.cytosolic branch.phospho-enol-pyruvate carboxylase (PEPC)	(p81831|capp1_chlre : 978.0) Phosphoenolpyruvate carboxylase 1 (EC 4.1.1.31) (PEP carboxylase 1) (PEPCase 1) (PEPC 1) - Chlamydomonas reinhardtii & (at2g42600 : 784.0) Encodes one of four Arabidopsis phosphoenolpyruvate carboxylase proteins.; phosphoenolpyruvate carboxylase 2 (PPC2); FUNCTIONS IN: phosphoenolpyruvate carboxylase activity, catalytic activity; INVOLVED IN: tricarboxylic acid cycle;…
c6362_g1_i1	4.25488	3.77e-13	4.1.4	glycolysis.cytosolic branch.phosphofructokinase (PFK)	(chl4|513965 : 313.0) no description available & (at2g22480 : 256.0) phosphofructokinase 5 (PFK5); CONTAINS InterPro DOMAIN/s: Pyrophosphate-dependent phosphofructokinase TP0108 (InterPro:IPR012004), Phosphofructokinase (InterPro:IPR000023); BEST Arabidopsis thaliana protein match is: phosphofructokinase 4 (TAIR:AT5G61580.1); Has 7923 Blast hits to 7389 proteins in 2127 species: Archae - 28; Bact…
c10485_g24_i3	2.00377	0.000545158	4.1.12	glycolysis.cytosolic branch.phosphoglycerate mutase	(chl4|521113 : 267.0) no description available & (at3g05170 : 185.0) Phosphoglycerate mutase family protein; FUNCTIONS IN: catalytic activity; INVOLVED IN: metabolic process; LOCATED IN: cellular_component unknown; EXPRESSED IN: 17 plant structures; EXPRESSED DURING: 6 growth stages; CONTAINS InterPro DOMAIN/s: Histidine phosphatase superfamily, clade-1 (InterPro:IPR013078), Phosphoglycerate/bisp…
c1547_g1_i1	-1.7439	9.02e-05	4.1.12	glycolysis.cytosolic branch.phosphoglycerate mutase	(chl4|513420 : 363.0) no description available & (at3g30841 : 322.0) Cofactor-independent phosphoglycerate mutase; FUNCTIONS IN: catalytic activity, metal ion binding; INVOLVED IN: metabolic process; LOCATED IN: cellular_component unknown; CONTAINS InterPro DOMAIN/s: Cofactor-independent phosphoglycerate mutase, archaeal (InterPro:IPR004456), Metalloenzyme (InterPro:IPR006124), Alkaline-phosphata…
c24459_g1_i1	3.7433	9.88e-17	4.1.12	glycolysis.cytosolic branch.phosphoglycerate mutase	(chl4|523303 : 851.0) no description available & (at1g09780 : 660.0) Phosphoglycerate mutase, 2,3-bisphosphoglycerate-independent; FUNCTIONS IN: manganese ion binding, phosphoglycerate mutase activity, 2,3-bisphosphoglycerate-independent phosphoglycerate mutase activity, catalytic activity, metal ion binding; INVOLVED IN: response to cadmium ion, response to cold; LOCATED IN: mitochondrial envelo…
c3021_g1_i2	1.90144	0.0020516	4.1.12	glycolysis.cytosolic branch.phosphoglycerate mutase	(chl4|513245 : 291.0) no description available & (at2g17280 : 227.0) Phosphoglycerate mutase family protein; FUNCTIONS IN: catalytic activity; INVOLVED IN: metabolic process; LOCATED IN: cellular_component unknown; EXPRESSED IN: 24 plant structures; EXPRESSED DURING: 13 growth stages; CONTAINS InterPro DOMAIN/s: Histidine phosphatase superfamily, clade-1 (InterPro:IPR013078); BEST Arabidopsis tha…
c7530_g1_i1	-3.48436	5.22e-07	4.1.12	glycolysis.cytosolic branch.phosphoglycerate mutase	(at5g04120 : 141.0) Phosphoglycerate mutase family protein; FUNCTIONS IN: catalytic activity; INVOLVED IN: metabolic process; LOCATED IN: cellular_component unknown; EXPRESSED IN: root; CONTAINS InterPro DOMAIN/s: Histidine phosphatase superfamily, clade-1 (InterPro:IPR013078), Phosphoglycerate/bisphosphoglycerate mutase, active site (InterPro:IPR001345); BEST Arabidopsis thaliana protein match i…
c9255_g2_i1	3.52696	1.61e-09	4.1.12	glycolysis.cytosolic branch.phosphoglycerate mutase	(chl4|515491 : 192.0) no description available & (at3g05170 : 118.0) Phosphoglycerate mutase family protein; FUNCTIONS IN: catalytic activity; INVOLVED IN: metabolic process; LOCATED IN: cellular_component unknown; EXPRESSED IN: 17 plant structures; EXPRESSED DURING: 6 growth stages; CONTAINS InterPro DOMAIN/s: Histidine phosphatase superfamily, clade-1 (InterPro:IPR013078), Phosphoglycerate/bisp…
c10123_g12_i1	4.36377	2.21e-18	4.1.14	glycolysis.cytosolic branch.pyruvate kinase (PK)	(chl4|511818 : 508.0) no description available & (at5g63680 : 318.0) Pyruvate kinase family protein; FUNCTIONS IN: pyruvate kinase activity, potassium ion binding, magnesium ion binding, catalytic activity; INVOLVED IN: response to cadmium ion, glycolysis; LOCATED IN: plasma membrane; EXPRESSED IN: 23 plant structures; EXPRESSED DURING: 13 growth stages; CONTAINS InterPro DOMAIN/s: Pyruvate kinas…
c10306_g22_i1	9.61164	1.9e-53	4.1.14	glycolysis.cytosolic branch.pyruvate kinase (PK)	(chl4|523494 : 675.0) no description available & (at3g52990 : 303.0) Pyruvate kinase family protein; FUNCTIONS IN: pyruvate kinase activity, magnesium ion binding, potassium ion binding, catalytic activity; INVOLVED IN: glycolysis; LOCATED IN: membrane; EXPRESSED IN: guard cell, cultured cell, leaf; CONTAINS InterPro DOMAIN/s: Pyruvate/Phosphoenolpyruvate kinase, catalytic core (InterPro:IPR01581…
c19619_g1_i1	2.62224	3.34e-06	4.1.14	glycolysis.cytosolic branch.pyruvate kinase (PK)	(chl4|513548 : 865.0) no description available & (at5g08570 : 682.0) Pyruvate kinase family protein; FUNCTIONS IN: pyruvate kinase activity, potassium ion binding, magnesium ion binding, catalytic activity; INVOLVED IN: glycolysis; LOCATED IN: cellular_component unknown; EXPRESSED IN: 22 plant structures; EXPRESSED DURING: 13 growth stages; CONTAINS InterPro DOMAIN/s: Pyruvate kinase, C-terminal-…
c2001_g1_i1	-4.81422	7.22e-10	4.1.14	glycolysis.cytosolic branch.pyruvate kinase (PK)	(chl4|520009 : 613.0) no description available & (at2g36580 : 417.0) Pyruvate kinase family protein; FUNCTIONS IN: pyruvate kinase activity, potassium ion binding, magnesium ion binding, catalytic activity; INVOLVED IN: glycolysis; LOCATED IN: plasma membrane; EXPRESSED IN: guard cell; CONTAINS InterPro DOMAIN/s: Pyruvate/Phosphoenolpyruvate kinase, catalytic core (InterPro:IPR015813), Pyruvate k…
c2001_g1_i2	-2.31506	0.0033548	4.1.14	glycolysis.cytosolic branch.pyruvate kinase (PK)	(chl4|520009 : 597.0) no description available & (at2g36580 : 400.0) Pyruvate kinase family protein; FUNCTIONS IN: pyruvate kinase activity, potassium ion binding, magnesium ion binding, catalytic activity; INVOLVED IN: glycolysis; LOCATED IN: plasma membrane; EXPRESSED IN: guard cell; CONTAINS InterPro DOMAIN/s: Pyruvate/Phosphoenolpyruvate kinase, catalytic core (InterPro:IPR015813), Pyruvate k…
c10466_g19_i1	2.89556	2.41e-10	4.2.4	glycolysis.plastid branch.phosphofructokinase (PFK)	(chl4|513965 : 689.0) no description available & (at2g22480 : 399.0) phosphofructokinase 5 (PFK5); CONTAINS InterPro DOMAIN/s: Pyrophosphate-dependent phosphofructokinase TP0108 (InterPro:IPR012004), Phosphofructokinase (InterPro:IPR000023); BEST Arabidopsis thaliana protein match is: phosphofructokinase 4 (TAIR:AT5G61580.1); Has 7923 Blast hits to 7389 proteins in 2127 species: Archae - 28; Bact…
c10466_g19_i2	2.80469	3.5e-10	4.2.4	glycolysis.plastid branch.phosphofructokinase (PFK)	(chl4|523099 : 719.0) no description available & (at2g22480 : 414.0) phosphofructokinase 5 (PFK5); CONTAINS InterPro DOMAIN/s: Pyrophosphate-dependent phosphofructokinase TP0108 (InterPro:IPR012004), Phosphofructokinase (InterPro:IPR000023); BEST Arabidopsis thaliana protein match is: phosphofructokinase 4 (TAIR:AT5G61580.1); Has 7923 Blast hits to 7389 proteins in 2127 species: Archae - 28; Bact…
c28625_g1_i1	2.54741	4.88e-07	4.2.2	glycolysis.plastid branch.phosphoglucomutase (PGM)	(chl4|511811 : 441.0) no description available & (at1g70820 : 412.0) phosphoglucomutase, putative / glucose phosphomutase, putative; FUNCTIONS IN: intramolecular transferase activity, phosphotransferases; INVOLVED IN: carbohydrate metabolic process; LOCATED IN: chloroplast; EXPRESSED IN: 20 plant structures; EXPRESSED DURING: 13 growth stages; CONTAINS InterPro DOMAIN/s: Alpha-D-phosphohexomutase…
c4713_g2_i1	1.90364	2.59e-05	4.2.14	glycolysis.plastid branch.pyruvate kinase (PK)	(q43117|kpya_ricco : 516.0) Pyruvate kinase isozyme A, chloroplast precursor (EC 2.7.1.40) - Ricinus communis (Castor bean) & (at3g22960 : 493.0) encodes a chloroplast pyruvate kinase alpha subunit. Important for seed oil biosynthesis. Ubiquitously expressed, with significantly increased expression in maturing seeds.; PKP-ALPHA; FUNCTIONS IN: pyruvate kinase activity; INVOLVED IN: response to cad…
c8606_g3_i1	-3.50672	2.3e-10	4.3.12	glycolysis.unclear/dually targeted.phosphoglycerate mutase	(at5g22620 : 261.0) phosphoglycerate/bisphosphoglycerate mutase family protein; FUNCTIONS IN: catalytic activity; INVOLVED IN: metabolic process; LOCATED IN: chloroplast; EXPRESSED IN: 22 plant structures; EXPRESSED DURING: 13 growth stages; CONTAINS InterPro DOMAIN/s: Histidine phosphatase superfamily, clade-1 (InterPro:IPR013078), Phosphoglycerate/bisphosphoglycerate mutase, active site (InterP…
c33791_g1_i1	4.92422	3.66e-07	17.1.3	hormone metabolism.abscisic acid.induced-regulated-responsive-activated	(chl4|521017 : 103.0) no description available & (at1g74520 : 84.7) Part of the AtHVA22a family. Protein expression is ABA- and stress-inducible.; HVA22 homologue A (HVA22A); FUNCTIONS IN: molecular_function unknown; INVOLVED IN: response to water deprivation, response to cold, hyperosmotic salinity response, response to abscisic acid stimulus; LOCATED IN: endomembrane system; EXPRESSED IN: 23 pl…
c10278_g13_i1	-1.82368	0.000181869	17.1.2	hormone metabolism.abscisic acid.signal transduction	(chl4|518299 : 153.0) no description available & (ipr001932 : 152.43265) Protein phosphatase 2C-like & (at4g26080 : 125.0) Involved in abscisic acid (ABA) signal transduction. Negative regulator of ABA promotion of stomatal closure.; ABA INSENSITIVE 1 (ABI1); CONTAINS InterPro DOMAIN/s: Protein phosphatase 2C, manganese/magnesium aspartate binding site (InterPro:IPR000222), Protein phosphatase 2C…
c10444_g4_i3	-1.8055	0.0038375	17.1.2	hormone metabolism.abscisic acid.signal transduction	(chl4|518299 : 276.0) no description available & (ipr001932 : 177.5222) Protein phosphatase 2C-like & (at1g17550 : 169.0) Protein Phosphatase 2C; homology to ABI2 (HAB2); FUNCTIONS IN: protein serine/threonine phosphatase activity, catalytic activity; INVOLVED IN: protein amino acid dephosphorylation; LOCATED IN: protein serine/threonine phosphatase complex; EXPRESSED IN: 23 plant structures; EXP…
c2311_g1_i1	-3.65553	5.84e-08	17.1.2	hormone metabolism.abscisic acid.signal transduction	(chl4|518299 : 178.0) no description available & (ipr001932 : 173.6355) Protein phosphatase 2C-like & (at1g72770 : 139.0) mutant has ABA hypersensitive inhibition of seed germination; Protein Phosphatase 2C; regulates the activation of the Snf1-related kinase OST1 by abscisic acid.; homology to ABI1 (HAB1); FUNCTIONS IN: protein serine/threonine phosphatase activity; INVOLVED IN: protein amino ac…
c10394_g23_i1	-3.30651	3.85e-08	17.1.1	hormone metabolism.abscisic acid.synthesis-degradation	(chl4|518409 : 402.0) no description available & (at4g32810 : 219.0) Encodes a protein with similarity to carotenoid cleaving deoxygenases, the enzymes that cleave beta-carotene. Involved in the production of a graft transmissable signal to suppress axillary branching. Protein is localized to chloroplast stroma and expressed primarily in root tip. Mutants in the gene exhibit increased shoot branc…
c10394_g23_i2	-4.51977	0.000639369	17.1.1	hormone metabolism.abscisic acid.synthesis-degradation	(chl4|518409 : 402.0) no description available & (at4g32810 : 219.0) Encodes a protein with similarity to carotenoid cleaving deoxygenases, the enzymes that cleave beta-carotene. Involved in the production of a graft transmissable signal to suppress axillary branching. Protein is localized to chloroplast stroma and expressed primarily in root tip. Mutants in the gene exhibit increased shoot branc…
c15147_g1_i1	1.22788	0.00712958	17.1.1	hormone metabolism.abscisic acid.synthesis-degradation	(chl4|519886 : 367.0) no description available & (at1g16540 : 340.0) Encodes molybdenum cofactor sulfurase. Involved in Moco biosynthesis. Involved in the conversion of ABA-aldehyde to ABA, the last step of abscisic acid (ABA) biosynthesis. <i>sir</i> loss-of-function mutants are resistant to sirtinol, a modulator of auxin signaling.N terminal domain is similar to bacterial NifS suggesting a comm…
c6706_g2_i1	1.62437	0.000221637	17.1.1	hormone metabolism.abscisic acid.synthesis-degradation	(at1g19950 : 89.7) HVA22-like protein H (ATHVA22H) (HVA22H); CONTAINS InterPro DOMAIN/s: TB2/DP1/HVA22 related protein (InterPro:IPR004345); BEST Arabidopsis thaliana protein match is: Abscisic acid-responsive (TB2/DP1, HVA22) family protein (TAIR:AT5G42560.1); Has 10528 Blast hits to 8347 proteins in 778 species: Archae - 22; Bacteria - 1518; Metazoa - 4092; Fungi - 1457; Plants - 1639; Viruses …
c9026_g1_i1	9.24596	1.12e-12	17.1.1	hormone metabolism.abscisic acid.synthesis-degradation	(at1g16540 : 101.0) Encodes molybdenum cofactor sulfurase. Involved in Moco biosynthesis. Involved in the conversion of ABA-aldehyde to ABA, the last step of abscisic acid (ABA) biosynthesis. <i>sir</i> loss-of-function mutants are resistant to sirtinol, a modulator of auxin signaling.N terminal domain is similar to bacterial NifS suggesting a common mechanism for sulphur mobilization and transfe…
c9026_g1_i3	1.70453	0.00632553	17.1.1	hormone metabolism.abscisic acid.synthesis-degradation	(at1g16540 : 150.0) Encodes molybdenum cofactor sulfurase. Involved in Moco biosynthesis. Involved in the conversion of ABA-aldehyde to ABA, the last step of abscisic acid (ABA) biosynthesis. <i>sir</i> loss-of-function mutants are resistant to sirtinol, a modulator of auxin signaling.N terminal domain is similar to bacterial NifS suggesting a common mechanism for sulphur mobilization and transfe…
c9246_g4_i2	-2.79971	0.0009015	17.1.1	hormone metabolism.abscisic acid.synthesis-degradation	(chl4|512595 : 228.0) no description available & (ipr004294 : 104.78751) Carotenoid oxygenase & (at2g44990 : 83.2) More Axillary Branching; carotenoid cleavage dioxygenases.; carotenoid cleavage dioxygenase 7 (CCD7); CONTAINS InterPro DOMAIN/s: Carotenoid oxygenase (InterPro:IPR004294); BEST Arabidopsis thaliana protein match is: nine-cis-epoxycarotenoid dioxygenase 6 (TAIR:AT3G24220.1); Has 211 …
c24268_g1_i1	-1.81553	0.00390203	17.1.1.2.1	hormone metabolism.abscisic acid.synthesis-degradation.degradation.8-hydroxylase	(ipr001128 : 121.295074) Cytochrome P450 & (at5g45340 : 105.0) Encodes a protein with ABA 8-hydroxylase activity; involved in ABA catabolism. Mutant analyses show that disruption in the gene results in more drought tolerance whereas overexpression results in increased transpiration rate and reduced drought tolerance. Gene involved in postgermination growth. Plant P450 CYP707A3, ABA 8-hydroxylase,…
c10465_g7_i1	1.99712	3.3e-05	17.1.1.1.12	hormone metabolism.abscisic acid.synthesis-degradation.synthesis.abscisic aldehyde oxidase	(chl4|518045 : 191.0) no description available & (at3g43600 : 180.0) Encodes an aldehyde oxidase. AAO2 does not appear to act on abscisic aldehyde in vitro but it is possible that it may function in abscisic acid biosynthesis when the activity of At2g27150 (AAO3), the primary abscisic aldehyde oxidase, is lost.; aldehyde oxidase 2 (AAO2); FUNCTIONS IN: aldehyde oxidase activity; INVOLVED IN: oxid…
c12347_g1_i1	-7.4565	4.27e-07	17.1.1.1.12	hormone metabolism.abscisic acid.synthesis-degradation.synthesis.abscisic aldehyde oxidase	(at2g27150 : 85.5) Encodes the aldehyde oxidase delta isoform catalyzing the final step in abscisic acid biosynthesis.; abscisic aldehyde oxidase 3 (AAO3); CONTAINS InterPro DOMAIN/s: Aldehyde oxidase/xanthine dehydrogenase (InterPro:IPR016208), Ferredoxin (InterPro:IPR001041), Molybdopterin dehydrogenase, FAD-binding (InterPro:IPR002346), [2Fe-2S]-binding (InterPro:IPR002888), FAD-binding, type …
c21777_g1_i1	-2.21067	0.00944443	17.1.1.1.12	hormone metabolism.abscisic acid.synthesis-degradation.synthesis.abscisic aldehyde oxidase	(q7xh05|aldo1_orysa : 100.0) Probable aldehyde oxidase 1 (EC 1.2.3.1) (AO-1) - Oryza sativa (Rice) & (at5g20960 : 99.8) Encodes aldehyde oxidase AA01.; aldehyde oxidase 1 (AAO1); CONTAINS InterPro DOMAIN/s: Aldehyde oxidase/xanthine dehydrogenase (InterPro:IPR016208), Ferredoxin (InterPro:IPR001041), Molybdopterin dehydrogenase, FAD-binding (InterPro:IPR002346), Beta-grasp fold, ferredoxin-type (…
c2316_g1_i1	-2.73546	0.00105313	17.1.1.1.12	hormone metabolism.abscisic acid.synthesis-degradation.synthesis.abscisic aldehyde oxidase	(chl4|518045 : 119.0) no description available & (at3g43600 : 104.0) Encodes an aldehyde oxidase. AAO2 does not appear to act on abscisic aldehyde in vitro but it is possible that it may function in abscisic acid biosynthesis when the activity of At2g27150 (AAO3), the primary abscisic aldehyde oxidase, is lost.; aldehyde oxidase 2 (AAO2); FUNCTIONS IN: aldehyde oxidase activity; INVOLVED IN: oxid…
c34813_g1_i1	-3.94089	1.41e-06	17.1.1.1.12	hormone metabolism.abscisic acid.synthesis-degradation.synthesis.abscisic aldehyde oxidase	(chl4|518045 : 155.0) no description available & (q6z351|aldol_orysa : 140.0) Putative aldehyde oxidase-like protein - Oryza sativa (Rice) & (at3g43600 : 134.0) Encodes an aldehyde oxidase. AAO2 does not appear to act on abscisic aldehyde in vitro but it is possible that it may function in abscisic acid biosynthesis when the activity of At2g27150 (AAO3), the primary abscisic aldehyde oxidase, is …
c10266_g3_i1	5.06759	2.63e-19	17.2.3	hormone metabolism.auxin.induced-regulated-responsive-activated	(at1g10810 : 327.0) NAD(P)-linked oxidoreductase superfamily protein; FUNCTIONS IN: oxidoreductase activity, aldo-keto reductase activity; INVOLVED IN: oxidation reduction; LOCATED IN: cellular_component unknown; EXPRESSED IN: root; CONTAINS InterPro DOMAIN/s: Aldo/keto reductase (InterPro:IPR001395); BEST Arabidopsis thaliana protein match is: NAD(P)-linked oxidoreductase superfamily protein (TA…
c1284_g2_i1	-2.0777	1.1e-05	17.2.3	hormone metabolism.auxin.induced-regulated-responsive-activated	(chl4|521476 : 132.0) no description available & (at1g16440 : 126.0) root hair specific 3 (RSH3); FUNCTIONS IN: kinase activity; INVOLVED IN: protein amino acid phosphorylation; LOCATED IN: plasma membrane; EXPRESSED IN: root hair; CONTAINS InterPro DOMAIN/s: Protein kinase, catalytic domain (InterPro:IPR000719), Serine/threonine-protein kinase domain (InterPro:IPR002290), Tyrosine-protein kinase…
c10220_g14_i1	-2.56204	2.03e-06	17.2.2	hormone metabolism.auxin.signal transduction	(chl4|512593 : 178.0) no description available & (at3g28970 : 128.0) Identified in a screen for mutants resistant to an anti-auxin. Encodes a protein with unknown function that shares homology with DCN protein family.; antiauxin-resistant 3 (AAR3); CONTAINS InterPro DOMAIN/s: Defective-in-cullin neddylation protein (InterPro:IPR014764), Protein of unknown function DUF298 (InterPro:IPR005176); BES…
c10497_g35_i1	1.57365	0.00147812	17.2.2	hormone metabolism.auxin.signal transduction	(at3g02260 : 96.3) Calossin-like protein required for polar auxin transport; BIG (BIG); FUNCTIONS IN: ubiquitin-protein ligase activity, binding, zinc ion binding; INVOLVED IN: response to auxin stimulus, indeterminate inflorescence morphogenesis, photomorphogenesis, root development, auxin polar transport; LOCATED IN: membrane; EXPRESSED IN: 25 plant structures; EXPRESSED DURING: 15 growth stage…
c23110_g1_i1	6.31993	0.000911682	17.2.2	hormone metabolism.auxin.signal transduction	(at5g01240 : 110.0) Encodes LAX1 (LIKE AUXIN RESISTANT), a member of the AUX1 LAX family of auxin influx carriers. Required for the establishment of embryonic root cell organization.; like AUXIN RESISTANT 1 (LAX1); FUNCTIONS IN: transporter activity; INVOLVED IN: amino acid transport, root cap development; LOCATED IN: endomembrane system, membrane; EXPRESSED IN: 20 plant structures; EXPRESSED DUR…
c5393_g1_i1	7.07331	1.07e-16	17.2.2	hormone metabolism.auxin.signal transduction	(at1g77690 : 90.1) Encodes an auxin influx carrier LAX3 (Like Aux1) that promotes lateral root emergence. Auxin-induced expression of LAX3 in turn induces a selection of cell-wall-remodelling enzymes, which are likely to promote cell separation in advance of developing lateral root primordia.; like AUX1 3 (LAX3); CONTAINS InterPro DOMAIN/s: Amino acid transporter, transmembrane (InterPro:IPR01305…
c7778_g1_i1	-2.31104	0.00531045	17.2.2	hormone metabolism.auxin.signal transduction	(at3g02260 : 150.0) Calossin-like protein required for polar auxin transport; BIG (BIG); FUNCTIONS IN: ubiquitin-protein ligase activity, binding, zinc ion binding; INVOLVED IN: response to auxin stimulus, indeterminate inflorescence morphogenesis, photomorphogenesis, root development, auxin polar transport; LOCATED IN: membrane; EXPRESSED IN: 25 plant structures; EXPRESSED DURING: 15 growth stag…
c8817_g1_i1	-6.06516	0.000895006	17.2.2	hormone metabolism.auxin.signal transduction	(at2g02560 : 901.0) Arabidopsis thaliana homolog of human CAND1 (cullin-associated and neddylation-dissociated). Putative similarity to TBP-interacting protein TIP120. Ubiquitously expressed in plant tissues throughout development. T-DNA insertion mutant plants were completely sterile and resistant to sirtinol and auxin, but not to gibberellins or brassinolide. Displayed developmental phenotypes …
c9116_g4_i1	-4.51547	8.66e-09	17.2.2	hormone metabolism.auxin.signal transduction	(ipr001128 : 115.223564) Cytochrome P450 & (chl4|520672 : 114.0) no description available & (at3g14610 : 95.9) putative cytochrome P450; "cytochrome P450, family 72, subfamily A, polypeptide 7" (CYP72A7); FUNCTIONS IN: electron carrier activity, monooxygenase activity, iron ion binding, oxygen binding, heme binding; INVOLVED IN: oxidation reduction; LOCATED IN: endoplasmic reticulum; EXPRESSED IN…
c10028_g1_i2	2.48947	0.00898879	17.3.3	hormone metabolism.brassinosteroid.induced-regulated-responsive-activated	(chl4|511012 : 696.0) no description available & (at3g20780 : 593.0) Encodes putative eukaryotic homolog of archaebacterial topoisomerase VI subunit B, TOP6B. Is essential for endoreduplication and is involved in cell expansion and cell proliferation.; topoisomerase 6 subunit B (TOP6B); CONTAINS InterPro DOMAIN/s: DNA topoisomerase VI, subunit B, transducer (InterPro:IPR015320), Ribosomal protein…
c10307_g1_i4	5.81018	0.00645779	17.3.2.1	hormone metabolism.brassinosteroid.signal transduction.BRI	(chl4|521972 : 112.0) no description available & (at3g24240 : 92.8) Leucine-rich repeat receptor-like protein kinase family protein; FUNCTIONS IN: protein serine/threonine kinase activity, protein kinase activity, ATP binding; INVOLVED IN: transmembrane receptor protein tyrosine kinase signaling pathway, protein amino acid phosphorylation; LOCATED IN: endomembrane system; EXPRESSED IN: root; CONT…
c10307_g1_i5	2.8993	0.000255837	17.3.2.1	hormone metabolism.brassinosteroid.signal transduction.BRI	(chl4|521972 : 112.0) no description available & (at3g24240 : 92.8) Leucine-rich repeat receptor-like protein kinase family protein; FUNCTIONS IN: protein serine/threonine kinase activity, protein kinase activity, ATP binding; INVOLVED IN: transmembrane receptor protein tyrosine kinase signaling pathway, protein amino acid phosphorylation; LOCATED IN: endomembrane system; EXPRESSED IN: root; CONT…
c10384_g6_i1	2.71124	2.42e-10	17.3.2.1	hormone metabolism.brassinosteroid.signal transduction.BRI	(chl4|517516 : 105.0) no description available & (at4g20940 : 89.7) Leucine-rich receptor-like protein kinase family protein; FUNCTIONS IN: protein serine/threonine kinase activity, protein kinase activity, ATP binding; INVOLVED IN: signal transduction, N-terminal protein myristoylation; LOCATED IN: plasma membrane; CONTAINS InterPro DOMAIN/s: Serine/threonine-protein kinase domain (InterPro:IPR0…
c10438_g5_i1	2.15398	4.69e-06	17.3.2.1	hormone metabolism.brassinosteroid.signal transduction.BRI	(chl4|512050 : 131.0) no description available & (at3g45790 : 89.0) Protein kinase superfamily protein; FUNCTIONS IN: protein serine/threonine kinase activity, protein kinase activity, kinase activity, ATP binding; INVOLVED IN: protein amino acid phosphorylation; LOCATED IN: cellular_component unknown; CONTAINS InterPro DOMAIN/s: Protein kinase, ATP binding site (InterPro:IPR017441), Protein kina…
c11974_g1_i1	-5.97573	7.25e-14	17.3.2.1	hormone metabolism.brassinosteroid.signal transduction.BRI	(at2g26330 : 125.0) Homologous to receptor protein kinases. Involved in specification of organs originating from the shoot apical meristem. Contains a cytoplasmic protein kinase catalytic domain, a transmembrane region, and an extracellular leucine-rich repeat. ER has been identified as a quantitative trait locus for transpiration efficiency by influencing epidermal and mesophyll development, sto…
c8445_g1_i1	-9.42309	1.09e-15	17.3.2.1	hormone metabolism.brassinosteroid.signal transduction.BRI	(at5g25930 : 122.0) Protein kinase family protein with leucine-rich repeat domain; FUNCTIONS IN: kinase activity; INVOLVED IN: protein amino acid phosphorylation; LOCATED IN: plasma membrane, membrane; EXPRESSED IN: 23 plant structures; EXPRESSED DURING: 14 growth stages; CONTAINS InterPro DOMAIN/s: Protein kinase, ATP binding site (InterPro:IPR017441), Protein kinase, catalytic domain (InterPro:…
c9441_g2_i3	-4.39191	0.00024858	17.3.2.1	hormone metabolism.brassinosteroid.signal transduction.BRI	(chl4|513097 : 646.0) no description available & (at5g14640 : 533.0) shaggy-like kinase 13 (SK13); FUNCTIONS IN: protein serine/threonine kinase activity, protein kinase activity, ATP binding; INVOLVED IN: response to salt stress, hyperosmotic response; LOCATED IN: cytosol; EXPRESSED IN: 24 plant structures; EXPRESSED DURING: 13 growth stages; CONTAINS InterPro DOMAIN/s: Protein kinase, ATP bindi…
c10532_g7_i1	2.80591	5.72e-10	17.3.2.99	hormone metabolism.brassinosteroid.signal transduction.other	(chl4|521378 : 523.0) no description available & (at2g46280 : 333.0) Encodes a homolog of mammalian TGF-beta receptor interacting protein. Co-immunoprecipitates with BRI1 and can be phosphorylated in vitro by BRI1 at specific sites (Thr-14, Thr-89, and either Thr-197 or Ser-198). May therefore be a cytoplasmic BRI1 substrate and involved in brassinosteroid regulated plant growth and development.T…
c10471_g35_i1	4.10661	3.49e-13	17.3.1.1.4	hormone metabolism.brassinosteroid.synthesis-degradation.BRs.BR6OX	(ipr001128 : 127.186905) Cytochrome P450 & (chl4|518102 : 126.0) no description available & (at3g30180 : 105.0) Encodes a cytochrome p450 enzyme that catalyzes the last reaction in the production of brassinolide. It is capable of converting 6-deoxocastasterone into castasterone, a C-6 oxidation, as well as the further conversion of castasterone into brassinolide by a Baeyer-Villinger oxidation re…
c28968_g1_i1	1.64526	0.00106107	17.3.1.1.3	hormone metabolism.brassinosteroid.synthesis-degradation.BRs.CPD	(chl4|513563 : 113.0) no description available & (ipr001128 : 110.187614) Cytochrome P450 & (q9axh9|kao1_horvu : 90.5) Ent-kaurenoic acid oxidase 1 (EC 1.14.13.79) (gpr5) - Hordeum vulgare (Barley) & (at5g05690 : 82.0) Encodes a member of the CP90A family, a cytochrome P450 monooxygenase which converts 6-deoxocathasterone to 6-deoxoteasterone in the late C6 oxidation pathway and cathasterone to t…
c8375_g5_i1	-3.61281	4.32e-11	17.3.1.1.5	hormone metabolism.brassinosteroid.synthesis-degradation.BRs.metabolic regulation	(ipr001128 : 200.68158) Cytochrome P450 & (at2g26710 : 113.0) Encodes a member of the cytochrome p450 family that serves as a control point between multiple photoreceptor systems and brassinosteroid signal transduction. Involved in brassinolide metabolism. Mediates response to a variety of light signals including hypocotyl elongation and cotyledon expansion.; PHYB ACTIVATION TAGGED SUPPRESSOR 1 (…
c10504_g6_i1	-2.14451	4.14e-05	17.3.1.2.3	hormone metabolism.brassinosteroid.synthesis-degradation.sterols.CYP51	(chl4|518815 : 621.0) no description available & (p93846|cp51_sorbi : 494.0) Cytochrome P450 51 (EC 1.14.13.70) (CYPLI) (P450-LIA1) (Obtusifoliol 14-alpha demethylase) - Sorghum bicolor (Sorghum) (Sorghum vulgare) & (at1g11680 : 493.0) putative obtusifoliol 14-alpha demethylase involved in sterol biosynthesis.; CYTOCHROME P450 51G1 (CYP51G1); FUNCTIONS IN: sterol 14-demethylase activity, oxygen b…
c10049_g1_i1	2.05817	0.00076538	17.3.1.2.2	hormone metabolism.brassinosteroid.synthesis-degradation.sterols.SMT2	(chl4|512855 : 483.0) no description available & (at1g20330 : 320.0) Encodes a sterol-C24-methyltransferases involved in sterol biosynthesis. Mutants display altered sterol composition, serrated petals and sepals and altered cotyledon vascular patterning as well as ectopic endoreduplication. This suggests that suppression of endoreduplication is important for petal morphogenesis and that normal s…
c10333_g33_i1	-4.46621	1.73e-12	17.4.2	hormone metabolism.cytokinin.signal transduction	(chl4|517793 : 496.0) no description available & (at5g10720 : 117.0) member of Histidine Kinase; histidine kinase 5 (HK5); FUNCTIONS IN: protein histidine kinase activity; INVOLVED IN: cytokinin mediated signaling pathway; LOCATED IN: vacuole; EXPRESSED IN: male gametophyte, root; CONTAINS InterPro DOMAIN/s: Signal transduction histidine kinase, homodimeric (InterPro:IPR009082), CheY-like (InterP…
c11848_g1_i1	-2.98949	7.8e-06	17.4.2	hormone metabolism.cytokinin.signal transduction	(at4g16110 : 282.0) Encodes a pollen-specific transcription factor involved in the expression of nuclear genes for components of mitochondrial complex I in Arabidopsis. Acts in concert with other type-B ARRs in the cytokinin signaling pathway. AHK3 mediates cytokinin-induced phosphorylation of ARR2 on the Asp-80 residue. This phosphorylation plays a positive role of ARR2 in cytokinin-mediated con…
c27473_g1_i1	-6.1042	0.00056396	17.4.2	hormone metabolism.cytokinin.signal transduction	(chl4|518546 : 191.0) no description available & (at1g27320 : 85.5) Encodes a histidine kinases, a cytokinin receptor that controls cytokinin-mediated leaf longevity through a specific phosphorylation of the response regulator, ARR2.; histidine kinase 3 (HK3); CONTAINS InterPro DOMAIN/s: Signal transduction histidine kinase, homodimeric (InterPro:IPR009082), CHASE (InterPro:IPR006189), Signal tra…
c34412_g1_i1	-5.74717	3.85e-10	17.4.2	hormone metabolism.cytokinin.signal transduction	(chl4|522844 : 430.0) no description available & (at2g01830 : 93.6) Histidine kinase: cytokinin-binding receptor that transduces cytokinin signals across the plasma membrane; WOODEN LEG (WOL); FUNCTIONS IN: osmosensor activity, cytokine binding, cytokinin receptor activity, protein histidine kinase activity, phosphoprotein phosphatase activity; INVOLVED IN: in 7 processes; LOCATED IN: membrane; E…
c24092_g1_i1	-1.77368	5.43e-07	17.5.3	hormone metabolism.ethylene.induced-regulated-responsive-activated	(chl4|519165 : 189.0) no description available & (at3g58680 : 145.0) One of three genes in A. thaliana encoding multiprotein bridging factor 1, a highly conserved transcriptional coactivator. May serve as a bridging factor between a bZIP factor and TBP. Its expression is developmentally regulated.; multiprotein bridging factor 1B (MBF1B); CONTAINS InterPro DOMAIN/s: Lambda repressor-like, DNA-bin…
c8227_g2_i1	1.58305	0.00846983	17.5.3	hormone metabolism.ethylene.induced-regulated-responsive-activated	(chl4|511055 : 187.0) no description available & (at1g55150 : 167.0) DEA(D/H)-box RNA helicase family protein; FUNCTIONS IN: helicase activity, ATP-dependent helicase activity, ATP binding, nucleic acid binding; LOCATED IN: cellular_component unknown; EXPRESSED IN: 22 plant structures; EXPRESSED DURING: 13 growth stages; CONTAINS InterPro DOMAIN/s: RNA helicase, DEAD-box type, Q motif (InterPro:I…
c8227_g3_i1	3.04903	6.38e-08	17.5.3	hormone metabolism.ethylene.induced-regulated-responsive-activated	(chl4|511055 : 161.0) no description available & (at5g63120 : 145.0) P-loop containing nucleoside triphosphate hydrolases superfamily protein; FUNCTIONS IN: helicase activity, nucleic acid binding, ATP binding, ATP-dependent helicase activity; EXPRESSED IN: 22 plant structures; EXPRESSED DURING: 10 growth stages; CONTAINS InterPro DOMAIN/s: DNA/RNA helicase, DEAD/DEAH box type, N-terminal (InterP…
c5781_g1_i1	-2.82824	8.6e-09	17.5.2	hormone metabolism.ethylene.signal transduction	(chl4|511933 : 102.0) no description available & (at4g34410 : 80.5) encodes a member of the ERF (ethylene response factor) subfamily B-3 of ERF/AP2 transcription factor family. The protein contains one AP2 domain. There are 18 members in this subfamily including ATERF-1, ATERF-2, AND ATERF-5.; redox responsive transcription factor 1 (RRTF1); CONTAINS InterPro DOMAIN/s: DNA-binding, integrase-type…
c24686_g1_i1	1.31215	0.00357074	17.5.1	hormone metabolism.ethylene.synthesis-degradation	(chl4|526208 : 179.0) no description available & (at4g34120 : 147.0) LOSS OF THE TIMING OF ET AND JA BIOSYNTHESIS 1 (LEJ1); FUNCTIONS IN: molecular_function unknown; INVOLVED IN: biological_process unknown; LOCATED IN: chloroplast stroma, chloroplast; EXPRESSED IN: 23 plant structures; EXPRESSED DURING: 13 growth stages; CONTAINS InterPro DOMAIN/s: Cystathionine beta-synthase, core (InterPro:IPR0…
c10402_g5_i1	-3.23822	5.05e-05	17.5.1.20	hormone metabolism.ethylene.synthesis-degradation.XBAT32	(chl4|523631 : 243.0) no description available & (at5g57740 : 108.0) ubiquitin ligase; XB3 ortholog 2 in Arabidopsis thaliana (XBAT32); FUNCTIONS IN: zinc ion binding; EXPRESSED IN: 23 plant structures; EXPRESSED DURING: 15 growth stages; CONTAINS InterPro DOMAIN/s: Zinc finger, RING-type, conserved site (InterPro:IPR017907), Zinc finger, RING-type (InterPro:IPR001841), Ankyrin repeat-containing …
c5704_g2_i1	-5.12875	1.38e-07	17.5.1.20	hormone metabolism.ethylene.synthesis-degradation.XBAT32	(chl4|522673 : 143.0) no description available & (at5g57740 : 93.2) ubiquitin ligase; XB3 ortholog 2 in Arabidopsis thaliana (XBAT32); FUNCTIONS IN: zinc ion binding; EXPRESSED IN: 23 plant structures; EXPRESSED DURING: 15 growth stages; CONTAINS InterPro DOMAIN/s: Zinc finger, RING-type, conserved site (InterPro:IPR017907), Zinc finger, RING-type (InterPro:IPR001841), Ankyrin repeat-containing d…
c20363_g1_i1	2.33757	1.32e-06	17.7.1.5	hormone metabolism.jasmonate.synthesis-degradation.12-Oxo-PDA-reductase	(chl4|518284 : 328.0) no description available & (at2g06050 : 299.0) Encodes a 12-oxophytodienoate reductase that is required for jasmonate biosynthesis. Mutants are male sterile and defective in pollen dehiscence. Shows activity towards 2,4,6-trinitrotoluene.; oxophytodienoate-reductase 3 (OPR3); FUNCTIONS IN: 12-oxophytodienoate reductase activity; INVOLVED IN: response to jasmonic acid stimulu…
c1505_g1_i1	5.34831	1.98e-06	11.8.10	lipid metabolism.exotics (steroids, squalene etc).phosphatidylcholinesterol O-acyltransferase	(at1g27480 : 89.0) alpha/beta-Hydrolases superfamily protein; FUNCTIONS IN: phosphatidylcholine-sterol O-acyltransferase activity; INVOLVED IN: lipid metabolic process; LOCATED IN: plasma membrane, vacuole; EXPRESSED IN: 21 plant structures; EXPRESSED DURING: 13 growth stages; CONTAINS InterPro DOMAIN/s: Lecithin:cholesterol acyltransferase (InterPro:IPR003386); Has 1076 Blast hits to 1070 protei…
c10311_g27_i1	3.5187	2.95e-11	11.8.1.1	lipid metabolism.exotics (steroids, squalene etc).sphingolipids.ceramidase	(at2g38010 : 537.0) Neutral/alkaline non-lysosomal ceramidase; FUNCTIONS IN: ceramidase activity; LOCATED IN: endomembrane system; EXPRESSED IN: 22 plant structures; EXPRESSED DURING: 13 growth stages; CONTAINS InterPro DOMAIN/s: Neutral/alkaline nonlysosomal ceramidase (InterPro:IPR006823); BEST Arabidopsis thaliana protein match is: Neutral/alkaline non-lysosomal ceramidase (TAIR:AT1G07380.1); …
c9121_g2_i1	-3.3019	1.13e-08	11.8.1.1	lipid metabolism.exotics (steroids, squalene etc).sphingolipids.ceramidase	(chl4|522483 : 226.0) no description available & (at5g58980 : 195.0) Neutral/alkaline non-lysosomal ceramidase; FUNCTIONS IN: ceramidase activity; INVOLVED IN: biological_process unknown; LOCATED IN: endomembrane system; EXPRESSED IN: 22 plant structures; EXPRESSED DURING: 13 growth stages; CONTAINS InterPro DOMAIN/s: Neutral/alkaline nonlysosomal ceramidase (InterPro:IPR006823); BEST Arabidopsis…
c29456_g1_i1	-2.50108	0.00056182	11.8.8	lipid metabolism.exotics (steroids, squalene etc).squalene synthase	(chl4|520971 : 528.0) no description available & (at4g34640 : 407.0) Encodes squalene synthase, which converts two molecules of farnesyl diphosphate (FPP) into squalene via an intermediate: presqualene diphosphate (PSPP). It is generally thought to be one of the key enzymes of sterol biosynthesis, since it catalyzes the first pathway-specific reaction of the sterol branch of the isoprenoid pathwa…
c10478_g19_i1	3.3855	2.87e-13	11.8	lipid metabolism.exotics(steroids, squalene etc)	(chl4|510364 : 289.0) no description available & (at5g54500 : 253.0) Encodes a flavin mononucleotide-binding flavodoxin-like quinone reductase that is a primary auxin-response gene.; flavodoxin-like quinone reductase 1 (FQR1); CONTAINS InterPro DOMAIN/s: NADPH-dependent FMN reductase (InterPro:IPR005025), Flavoprotein WrbA (InterPro:IPR010089), Flavodoxin/nitric oxide synthase (InterPro:IPR008254…
c2196_g1_i1	3.25786	2.02e-11	11.8	lipid metabolism.exotics(steroids, squalene etc)	(chl4|514283 : 133.0) no description available & (at1g10030 : 106.0) homolog of yeast ergosterol28 (ERG28); INVOLVED IN: biological_process unknown; LOCATED IN: endomembrane system, integral to membrane; EXPRESSED IN: 22 plant structures; EXPRESSED DURING: 13 growth stages; CONTAINS InterPro DOMAIN/s: Erg28-like (InterPro:IPR005352); Has 223 Blast hits to 223 proteins in 105 species: Archae - 0; …
c34118_g1_i1	3.73727	2.44e-06	11.2.2	lipid metabolism.FA desaturation.a hydroxylase	(chl4|512773 : 169.0) no description available & (at2g34770 : 129.0) encodes a fatty acid hydroxylase, required for the AtBI-1-mediated suppression of programmed cell death.; fatty acid hydroxylase 1 (FAH1); FUNCTIONS IN: fatty acid alpha-hydroxylase activity, catalytic activity; INVOLVED IN: very long-chain fatty acid metabolic process, negative regulation of programmed cell death; LOCATED IN: e…
c10157_g5_i1	-1.41278	0.00911761	11.2.1	lipid metabolism.FA desaturation.desaturase	(chl4|521696 : 511.0) no description available & (at3g15850 : 302.0) Chloroplastic enzyme responsible for the synthesis of 16:1 fatty acids from galactolipids and sulpholipids. Uses ferredoxin as electron donor.; fatty acid desaturase 5 (FAD5); CONTAINS InterPro DOMAIN/s: Fatty acid desaturase, type 1, core (InterPro:IPR015876), Fatty acid desaturase, type 1 (InterPro:IPR005804); BEST Arabidopsis…
c7143_g1_i1	-4.6527	2.33e-10	11.2.1	lipid metabolism.FA desaturation.desaturase	(chl4|511389 : 611.0) no description available & (ipr005804 : 90.38064) Fatty acid desaturase, type 1 & (reliability: 158.16612) & (original description: len=2551 path=[2337:0-2550])
c7488_g1_i1	5.90601	2.36e-09	11.2.1	lipid metabolism.FA desaturation.desaturase	(chl4|526032 : 215.0) no description available & (at3g15850 : 191.0) Chloroplastic enzyme responsible for the synthesis of 16:1 fatty acids from galactolipids and sulpholipids. Uses ferredoxin as electron donor.; fatty acid desaturase 5 (FAD5); CONTAINS InterPro DOMAIN/s: Fatty acid desaturase, type 1, core (InterPro:IPR015876), Fatty acid desaturase, type 1 (InterPro:IPR005804); BEST Arabidopsis…
c7488_g2_i1	7.17993	1.27e-33	11.2.1	lipid metabolism.FA desaturation.desaturase	(at3g15850 : 164.0) Chloroplastic enzyme responsible for the synthesis of 16:1 fatty acids from galactolipids and sulpholipids. Uses ferredoxin as electron donor.; fatty acid desaturase 5 (FAD5); CONTAINS InterPro DOMAIN/s: Fatty acid desaturase, type 1, core (InterPro:IPR015876), Fatty acid desaturase, type 1 (InterPro:IPR005804); BEST Arabidopsis thaliana protein match is: Fatty acid desaturase…
c9129_g2_i1	5.03021	8.14e-05	11.2.1	lipid metabolism.FA desaturation.desaturase	(at3g15850 : 97.8) Chloroplastic enzyme responsible for the synthesis of 16:1 fatty acids from galactolipids and sulpholipids. Uses ferredoxin as electron donor.; fatty acid desaturase 5 (FAD5); CONTAINS InterPro DOMAIN/s: Fatty acid desaturase, type 1, core (InterPro:IPR015876), Fatty acid desaturase, type 1 (InterPro:IPR005804); BEST Arabidopsis thaliana protein match is: Fatty acid desaturase …
c10345_g9_i2	-6.53192	1.09e-21	11.2.3	lipid metabolism.FA desaturation.omega 3 desaturase	(chl4|511410 : 588.0) no description available & (at3g11170 : 473.0) Chloroplastic enzyme responsible for the synthesis of 16:3 and 18:3 fatty acids from galactolipids, sulpholipids and phosphatidylglycerol. Uses ferredoxin as electron donor. Gene expression is induced by wounding in shoot and root. The wound-response in shoot is independent of jasmonic acid mediated pathway whereas the root resp…
c10345_g9_i4	3.65756	2.15e-11	11.2.3	lipid metabolism.FA desaturation.omega 3 desaturase	(chl4|511410 : 502.0) no description available & (p48619|fad3c_ricco : 455.0) Omega-3 fatty acid desaturase, chloroplast precursor (EC 1.14.19.-) - Ricinus communis (Castor bean) & (at5g05580 : 451.0) Encodes a temperature sensitive plastidic fatty acid desaturase.; fatty acid desaturase 8 (FAD8); CONTAINS InterPro DOMAIN/s: Protein of unknown function DUF3474 (InterPro:IPR021863), Fatty acid des…
c10345_g9_i5	-3.68911	4.52e-14	11.2.3	lipid metabolism.FA desaturation.omega 3 desaturase	(chl4|511410 : 140.0) no description available & (p48619|fad3c_ricco : 121.0) Omega-3 fatty acid desaturase, chloroplast precursor (EC 1.14.19.-) - Ricinus communis (Castor bean) & (at5g05580 : 112.0) Encodes a temperature sensitive plastidic fatty acid desaturase.; fatty acid desaturase 8 (FAD8); CONTAINS InterPro DOMAIN/s: Protein of unknown function DUF3474 (InterPro:IPR021863), Fatty acid des…
c15107_g1_i1	-4.07692	2.68e-31	11.2.4	lipid metabolism.FA desaturation.omega 6 desaturase	(chl4|514757 : 559.0) no description available & (p48627|fad6c_brana : 460.0) Omega-6 fatty acid desaturase, chloroplast precursor (EC 1.14.19.-) - Brassica napus (Rape) & (at4g30950 : 457.0) Chloroplastic enzyme responsible for the synthesis of 16:2 and 18:2 fatty acids from galactolipids, sulpholipids and phosphatidylglycerol. Uses ferredoxin as electron donor. Gene mutation resulted in reduced…
c15263_g1_i1	-1.79125	7.13e-05	11.1.1.2.1	lipid metabolism.FA synthesis and FA elongation.Acetyl CoA Carboxylation.heteromeric Complex.alpha Carboxyltransferase	(chl4|513248 : 664.0) no description available & (at2g38040 : 372.0) encodes the carboxyltransferase alpha subunit of acetyl-CoA carboxylase, involved in de novo fatty acid biosynthesis; acetyl Co-enzyme a carboxylase carboxyltransferase alpha subunit (CAC3); FUNCTIONS IN: acetyl-CoA carboxylase activity; INVOLVED IN: fatty acid biosynthetic process; LOCATED IN: acetyl-CoA carboxylase complex, ch…
c10493_g9_i4	-1.61574	0.000645298	11.1.1.2.4	lipid metabolism.FA synthesis and FA elongation.Acetyl CoA Carboxylation.heteromeric Complex.Biotin Carboxylase	(chl4|525207 : 799.0) no description available & (at5g35360 : 641.0) Encodes biotin carboxylase subunit (CAC2).; acetyl Co-enzyme a carboxylase biotin carboxylase subunit (CAC2); CONTAINS InterPro DOMAIN/s: Carbamoyl phosphate synthase, large subunit, N-terminal (InterPro:IPR005481), Carbamoyl phosphate synthetase, large subunit, ATP-binding (InterPro:IPR005479), Acetyl-CoA carboxylase, biotin ca…
c10597_g1_i1	12.8405	1.41e-58	11.1.1.2.4	lipid metabolism.FA synthesis and FA elongation.Acetyl CoA Carboxylation.heteromeric Complex.Biotin Carboxylase	(chl4|525222 : 1409.0) no description available & (at1g03090 : 330.0) MCCA is the biotinylated subunit of the dimer MCCase, which is involved in leucine degradation. Both subunits are nuclear coded and the active enzyme is located in the mitochondrion.; MCCA; FUNCTIONS IN: cobalt ion binding, methylcrotonoyl-CoA carboxylase activity; INVOLVED IN: leucine catabolic process; LOCATED IN: mitochondri…
c24303_g1_i1	2.58634	8.73e-09	11.1.1.2.4	lipid metabolism.FA synthesis and FA elongation.Acetyl CoA Carboxylation.heteromeric Complex.Biotin Carboxylase	(chl4|523008 : 1066.0) no description available & (at5g35360 : 351.0) Encodes biotin carboxylase subunit (CAC2).; acetyl Co-enzyme a carboxylase biotin carboxylase subunit (CAC2); CONTAINS InterPro DOMAIN/s: Carbamoyl phosphate synthase, large subunit, N-terminal (InterPro:IPR005481), Carbamoyl phosphate synthetase, large subunit, ATP-binding (InterPro:IPR005479), Acetyl-CoA carboxylase, biotin c…
c9225_g1_i1	-5.24016	3.84e-29	11.1.2	lipid metabolism.FA synthesis and FA elongation.Acetyl CoA Transacylase	(at2g30200 : 399.0) catalytics;transferases;[acyl-carrier-protein] S-malonyltransferases;binding; FUNCTIONS IN: binding, transferase activity, catalytic activity; INVOLVED IN: metabolic process; LOCATED IN: chloroplast; EXPRESSED IN: 23 plant structures; EXPRESSED DURING: 14 growth stages; CONTAINS InterPro DOMAIN/s: Acyl transferase/acyl hydrolase/lysophospholipase (InterPro:IPR016035), Acyl tra…
c10084_g1_i1	-1.57737	0.000443943	11.1.15	lipid metabolism.FA synthesis and FA elongation.ACP desaturase	(chl4|517119 : 544.0) no description available & (p29108|stad_brana : 418.0) Acyl-[acyl-carrier-protein] desaturase, chloroplast precursor (EC 1.14.19.2) (Stearoyl-ACP desaturase) - Brassica napus (Rape) & (at2g43710 : 417.0) Encodes a stearoyl-ACP desaturase, involved in fatty acid desaturation. The ssi2 mutants have increased 18:0 and reduced 18:1 fatty acids. Exogenous application of glycerol …
c1426_g2_i1	2.59765	2.26e-05	11.1.15	lipid metabolism.FA synthesis and FA elongation.ACP desaturase	(ipr012348 : 128.30292) Ribonucleotide reductase-related & (at3g02630 : 120.0) Plant stearoyl-acyl-carrier-protein desaturase family protein; FUNCTIONS IN: acyl-[acyl-carrier-protein] desaturase activity, oxidoreductase activity, transition metal ion binding; INVOLVED IN: oxidation reduction, fatty acid metabolic process, fatty acid biosynthetic process; LOCATED IN: chloroplast, chloroplast strom…
c28773_g1_i1	1.40357	0.000942866	11.1.15	lipid metabolism.FA synthesis and FA elongation.ACP desaturase	(chl4|517119 : 186.0) no description available & (q96456|stad_helan : 136.0) Acyl-[acyl-carrier-protein] desaturase, chloroplast precursor (EC 1.14.19.2) (Stearoyl-ACP desaturase) - Helianthus annuus (Common sunflower) & (at2g43710 : 135.0) Encodes a stearoyl-ACP desaturase, involved in fatty acid desaturation. The ssi2 mutants have increased 18:0 and reduced 18:1 fatty acids. Exogenous applicati…
c33531_g1_i1	-1.42951	0.00160352	11.1.4	lipid metabolism.FA synthesis and FA elongation.ACP oxoacyl reductase	(chl4|512755 : 335.0) no description available & (ipr016040 : 183.56496) NAD(P)-binding domain & (at1g24360 : 119.0) NAD(P)-binding Rossmann-fold superfamily protein; FUNCTIONS IN: 3-oxoacyl-[acyl-carrier-protein] reductase activity, copper ion binding; INVOLVED IN: oxidation reduction, metabolic process, fatty acid biosynthetic process; LOCATED IN: chloroplast stroma, chloroplast, chloroplast en…
c10065_g3_i1	-2.25683	0.000133795	11.1.7	lipid metabolism.FA synthesis and FA elongation.ACP thioesterase	(chl4|522962 : 288.0) no description available & (at3g25110 : 205.0) Encodes a FatA acyl-ACP thioesterase; fatA acyl-ACP thioesterase (FaTA); CONTAINS InterPro DOMAIN/s: Acyl-ACP thioesterase (InterPro:IPR002864); BEST Arabidopsis thaliana protein match is: Acyl-ACP thioesterase (TAIR:AT4G13050.1); Has 1414 Blast hits to 1414 proteins in 571 species: Archae - 0; Bacteria - 1089; Metazoa - 0; Fung…
c10393_g2_i1	4.29782	2.93e-06	11.1.8	lipid metabolism.FA synthesis and FA elongation.acyl coa ligase	(at3g16170 : 114.0) AMP-dependent synthetase and ligase family protein; FUNCTIONS IN: catalytic activity, AMP binding; INVOLVED IN: metabolic process; LOCATED IN: membrane; EXPRESSED IN: 21 plant structures; EXPRESSED DURING: 12 growth stages; CONTAINS InterPro DOMAIN/s: AMP-binding, conserved site (InterPro:IPR020845), AMP-dependent synthetase/ligase (InterPro:IPR000873); BEST Arabidopsis thalia…
c10414_g1_i1	-2.41705	0.00892965	11.1.8	lipid metabolism.FA synthesis and FA elongation.acyl coa ligase	(chl4|520104 : 449.0) no description available & (at5g36880 : 429.0) Encodes a plastidic acetyl-coA synthetase. This enzyme plays a role in converting acetate to acetyl-coA in the plastids. It does not appear to be a major contributor to fatty acid biosynthesis based on mutant phenotypes. The enzyme seems to act as a monomer and may play an important role in preventing the toxic accumulation of f…
c10481_g4_i2	-4.05257	6.78e-08	11.1.8	lipid metabolism.FA synthesis and FA elongation.acyl coa ligase	(at1g77240 : 220.0) AMP-dependent synthetase and ligase family protein; FUNCTIONS IN: catalytic activity; INVOLVED IN: metabolic process; CONTAINS InterPro DOMAIN/s: AMP-binding, conserved site (InterPro:IPR020845), AMP-dependent synthetase/ligase (InterPro:IPR000873); BEST Arabidopsis thaliana protein match is: AMP-dependent synthetase and ligase family protein (TAIR:AT1G21540.1); Has 78814 Blas…
c27636_g1_i1	5.60215	0.00679816	11.1.8	lipid metabolism.FA synthesis and FA elongation.acyl coa ligase	(chl4|523884 : 142.0) no description available & (at4g14070 : 94.4) Plastidic acyl activating enzyme involved in the elongation of exogenous medium-chain fatty acids to 16- and 18-carbon fatty acids.; acyl-activating enzyme 15 (AAE15); FUNCTIONS IN: long-chain fatty acid [acyl-carrier-protein] ligase activity; INVOLVED IN: fatty acid elongation; LOCATED IN: chloroplast, plastid, chloroplast envel…
c30829_g1_i1	3.55071	0.000122991	11.1.8	lipid metabolism.FA synthesis and FA elongation.acyl coa ligase	(at3g16170 : 196.0) AMP-dependent synthetase and ligase family protein; FUNCTIONS IN: catalytic activity, AMP binding; INVOLVED IN: metabolic process; LOCATED IN: membrane; EXPRESSED IN: 21 plant structures; EXPRESSED DURING: 12 growth stages; CONTAINS InterPro DOMAIN/s: AMP-binding, conserved site (InterPro:IPR020845), AMP-dependent synthetase/ligase (InterPro:IPR000873); BEST Arabidopsis thalia…
c7607_g1_i1	-3.09185	2.49e-06	11.1.8	lipid metabolism.FA synthesis and FA elongation.acyl coa ligase	(at1g77240 : 99.4) AMP-dependent synthetase and ligase family protein; FUNCTIONS IN: catalytic activity; INVOLVED IN: metabolic process; CONTAINS InterPro DOMAIN/s: AMP-binding, conserved site (InterPro:IPR020845), AMP-dependent synthetase/ligase (InterPro:IPR000873); BEST Arabidopsis thaliana protein match is: AMP-dependent synthetase and ligase family protein (TAIR:AT1G21540.1); Has 78814 Blast…
c29524_g1_i1	-1.79703	0.00276628	11.1.13	lipid metabolism.FA synthesis and FA elongation.acyl-CoA binding protein	(chl4|510843 : 355.0) no description available & (at2g36360 : 121.0) Galactose oxidase/kelch repeat superfamily protein; FUNCTIONS IN: molecular_function unknown; INVOLVED IN: biological_process unknown; LOCATED IN: cellular_component unknown; EXPRESSED IN: 22 plant structures; EXPRESSED DURING: 13 growth stages; CONTAINS InterPro DOMAIN/s: Galactose oxidase/kelch, beta-propeller (InterPro:IPR011…
c7471_g2_i1	-2.88019	3.8e-08	11.1.13	lipid metabolism.FA synthesis and FA elongation.acyl-CoA binding protein	(at5g27630 : 265.0) Acyl-CoA binding protein with high affinity for oleoyl-CoA. Expressed in all plant organs. Involved in fatty acid transport.; acyl-CoA binding protein 5 (ACBP5); FUNCTIONS IN: acyl-CoA binding; INVOLVED IN: lipid transport; LOCATED IN: cytosol; EXPRESSED IN: 26 plant structures; EXPRESSED DURING: 13 growth stages; CONTAINS InterPro DOMAIN/s: Galactose oxidase/kelch, beta-prope…
c34003_g1_i1	-2.38847	1.21e-07	11.1.5	lipid metabolism.FA synthesis and FA elongation.beta hydroxyacyl ACP dehydratase	(chl4|521667 : 227.0) no description available & (at5g10160 : 181.0) Thioesterase superfamily protein; FUNCTIONS IN: hydro-lyase activity, 3-hydroxyacyl-[acyl-carrier-protein] dehydratase activity; INVOLVED IN: fatty acid biosynthetic process; LOCATED IN: cell wall, chloroplast, membrane; EXPRESSED IN: 22 plant structures; EXPRESSED DURING: 13 growth stages; CONTAINS InterPro DOMAIN/s: Beta-hydro…
c10207_g1_i1	3.72813	2.2e-12	11.1.10	lipid metabolism.FA synthesis and FA elongation.beta ketoacyl CoA synthase	(chl4|517553 : 401.0) no description available & (at1g01120 : 385.0) Encodes a condensing enzyme KCS1 (3-ketoacyl-CoA synthase 1) which is involved in the critical fatty acid elongation process in wax biosynthesis.; 3-ketoacyl-CoA synthase 1 (KCS1); FUNCTIONS IN: fatty acid elongase activity, acyltransferase activity; INVOLVED IN: in 7 processes; LOCATED IN: cytosolic ribosome, endoplasmic reticu…
c10207_g2_i2	-6.43568	0.00015749	11.1.10	lipid metabolism.FA synthesis and FA elongation.beta ketoacyl CoA synthase	(chl4|517553 : 404.0) no description available & (at1g19440 : 366.0) Encodes KCS4, a member of the 3-ketoacyl-CoA synthase family involved in the biosynthesis of VLCFA (very long chain fatty acids).; 3-ketoacyl-CoA synthase 4 (KCS4); FUNCTIONS IN: transferase activity, transferring acyl groups other than amino-acyl groups, catalytic activity; INVOLVED IN: very long-chain fatty acid metabolic proc…
c10207_g2_i6	2.48386	0.00687948	11.1.10	lipid metabolism.FA synthesis and FA elongation.beta ketoacyl CoA synthase	(chl4|517553 : 416.0) no description available & (at1g19440 : 411.0) Encodes KCS4, a member of the 3-ketoacyl-CoA synthase family involved in the biosynthesis of VLCFA (very long chain fatty acids).; 3-ketoacyl-CoA synthase 4 (KCS4); FUNCTIONS IN: transferase activity, transferring acyl groups other than amino-acyl groups, catalytic activity; INVOLVED IN: very long-chain fatty acid metabolic proc…
c10207_g2_i9	2.71306	1.78e-06	11.1.10	lipid metabolism.FA synthesis and FA elongation.beta ketoacyl CoA synthase	(chl4|517553 : 471.0) no description available & (at1g01120 : 395.0) Encodes a condensing enzyme KCS1 (3-ketoacyl-CoA synthase 1) which is involved in the critical fatty acid elongation process in wax biosynthesis.; 3-ketoacyl-CoA synthase 1 (KCS1); FUNCTIONS IN: fatty acid elongase activity, acyltransferase activity; INVOLVED IN: in 7 processes; LOCATED IN: cytosolic ribosome, endoplasmic reticu…
c26602_g1_i1	-6.12978	7.74e-10	11.1.10	lipid metabolism.FA synthesis and FA elongation.beta ketoacyl CoA synthase	(chl4|524360 : 258.0) no description available & (at1g01120 : 201.0) Encodes a condensing enzyme KCS1 (3-ketoacyl-CoA synthase 1) which is involved in the critical fatty acid elongation process in wax biosynthesis.; 3-ketoacyl-CoA synthase 1 (KCS1); FUNCTIONS IN: fatty acid elongase activity, acyltransferase activity; INVOLVED IN: in 7 processes; LOCATED IN: cytosolic ribosome, endoplasmic reticu…
c33119_g1_i1	5.32182	1.87e-25	11.1.10	lipid metabolism.FA synthesis and FA elongation.beta ketoacyl CoA synthase	(chl4|524360 : 299.0) no description available & (at2g16280 : 216.0) Encodes KCS9, a member of the 3-ketoacyl-CoA synthase family involved in the biosynthesis of VLCFA (very long chain fatty acids).; 3-ketoacyl-CoA synthase 9 (KCS9); FUNCTIONS IN: transferase activity, transferring acyl groups other than amino-acyl groups, catalytic activity; INVOLVED IN: response to cold, response to light stimu…
c34658_g1_i1	3.57946	0.00269108	11.1.10	lipid metabolism.FA synthesis and FA elongation.beta ketoacyl CoA synthase	(chl4|524315 : 161.0) no description available & (at1g68530 : 125.0) Encodes KCS6, a member of the 3-ketoacyl-CoA synthase family involved in the biosynthesis of VLCFA (very long chain fatty acids).; 3-ketoacyl-CoA synthase 6 (KCS6); FUNCTIONS IN: transferase activity, transferring acyl groups other than amino-acyl groups, catalytic activity; INVOLVED IN: in 7 processes; LOCATED IN: endoplasmic r…
c3573_g1_i1	2.63865	3.73e-07	11.1.10	lipid metabolism.FA synthesis and FA elongation.beta ketoacyl CoA synthase	(chl4|524360 : 503.0) no description available & (at1g25450 : 286.0) Encodes KCS5, a member of the 3-ketoacyl-CoA synthase family involved in the biosynthesis of VLCFA (very long chain fatty acids).; 3-ketoacyl-CoA synthase 5 (KCS5); FUNCTIONS IN: fatty acid elongase activity; INVOLVED IN: in 6 processes; LOCATED IN: endoplasmic reticulum, membrane; EXPRESSED IN: 22 plant structures; EXPRESSED DU…
c3926_g2_i1	3.70148	3.78e-05	11.1.10	lipid metabolism.FA synthesis and FA elongation.beta ketoacyl CoA synthase	(chl4|524360 : 195.0) no description available & (at4g34250 : 154.0) Encodes KCS16, a member of the 3-ketoacyl-CoA synthase family involved in the biosynthesis of VLCFA (very long chain fatty acids).; 3-ketoacyl-CoA synthase 16 (KCS16); FUNCTIONS IN: transferase activity, transferring acyl groups other than amino-acyl groups, catalytic activity, acyltransferase activity; INVOLVED IN: fatty acid e…
c11445_g1_i1	-3.09431	1.92e-10	11.1.6	lipid metabolism.FA synthesis and FA elongation.enoyl ACP reductase	(chl4|523787 : 471.0) no description available & (at2g05990 : 429.0) Encodes enoyl-ACP reductase a component of the fatty acid synthase complex. A reduced function mutation in this gene, mod1, was found in a screen for premature cell death mutants. Mutant plants have reduced lipid level and pleiotropic morphological defects, including chlorotic and abnormally shaped leaves.; MOSAIC DEATH 1 (MOD1)…
c6883_g1_i1	5.88592	0.00312883	11.1.11	lipid metabolism.FA synthesis and FA elongation.fatty acid elongase	(chl4|522235 : 106.0) no description available & (at2g15090 : 89.0) Encodes KCS8, a member of the 3-ketoacyl-CoA synthase family involved in the biosynthesis of VLCFA (very long chain fatty acids).; 3-ketoacyl-CoA synthase 8 (KCS8); FUNCTIONS IN: transferase activity, transferring acyl groups other than amino-acyl groups, catalytic activity, acyltransferase activity; INVOLVED IN: fatty acid elong…
c10269_g28_i1	1.59169	0.000440534	11.1.3	lipid metabolism.FA synthesis and FA elongation.ketoacyl ACP synthase	(chl4|509988 : 390.0) no description available & (at2g04540 : 308.0) Beta-ketoacyl synthase; FUNCTIONS IN: transferase activity, transferring acyl groups other than amino-acyl groups, fatty acid synthase activity, catalytic activity; INVOLVED IN: biosynthetic process, fatty acid biosynthetic process, metabolic process; LOCATED IN: mitochondrion; EXPRESSED IN: 23 plant structures; EXPRESSED DURING…
c10393_g1_i1	-1.94365	0.000296664	11.1.3	lipid metabolism.FA synthesis and FA elongation.ketoacyl ACP synthase	(chl4|521994 : 481.0) no description available & (q07510|fabh_spiol : 385.0) 3-oxoacyl-[acyl-carrier-protein] synthase III, chloroplast precursor (EC 2.3.1.41) (Beta-ketoacyl-ACP synthase III) (KAS III) - Spinacia oleracea (Spinach) & (at1g62640 : 375.0) 3-ketoacyl-acyl carrier protein synthase III (KAS III); 3-ketoacyl-acyl carrier protein synthase III (KAS III); FUNCTIONS IN: transferase activi…
c33122_g1_i1	-3.98445	1.89e-23	11.1.3	lipid metabolism.FA synthesis and FA elongation.ketoacyl ACP synthase	(chl4|520094 : 672.0) no description available & (p23902|kasc1_horvu : 577.0) 3-oxoacyl-[acyl-carrier-protein] synthase I, chloroplast precursor (EC 2.3.1.41) (Beta-ketoacyl-ACP synthase I) (KAS I) - Hordeum vulgare (Barley) & (at5g46290 : 559.0) 3-ketoacyl-acyl carrier protein synthase I (KAS I) mRNA,; 3-ketoacyl-acyl carrier protein synthase I (KAS I); FUNCTIONS IN: transferase activity, transf…
c7302_g1_i1	-3.29041	1.02e-07	11.1.3	lipid metabolism.FA synthesis and FA elongation.ketoacyl ACP synthase	(chl4|524671 : 454.0) no description available & (at1g74960 : 366.0) Encodes a plastidic beta-ketoacyl-ACP synthase II, involved in fatty acid elongation from 16:0-ACP to 18:0-ACP. Homozygous knock-out mutants are embryo lethal, indicating early embryo development is sensitive to elevated 16:0.; fatty acid biosynthesis 1 (FAB1); CONTAINS InterPro DOMAIN/s: Beta-ketoacyl synthase (InterPro:IPR0007…
c3920_g1_i1	7.07621	3.21e-26	11.1.9	lipid metabolism.FA synthesis and FA elongation.long chain fatty acid CoA ligase	(chl4|514257 : 175.0) no description available & (at4g23850 : 159.0) long-chain acyl-CoA synthetase 4 (LACS4); FUNCTIONS IN: catalytic activity; INVOLVED IN: fatty acid biosynthetic process; LOCATED IN: plasma membrane; EXPRESSED IN: 26 plant structures; EXPRESSED DURING: 13 growth stages; CONTAINS InterPro DOMAIN/s: AMP-binding, conserved site (InterPro:IPR020845), AMP-dependent synthetase/ligas…
c3920_g2_i1	1.77375	0.000356841	11.1.9	lipid metabolism.FA synthesis and FA elongation.long chain fatty acid CoA ligase	(chl4|514257 : 160.0) no description available & (at4g23850 : 142.0) long-chain acyl-CoA synthetase 4 (LACS4); FUNCTIONS IN: catalytic activity; INVOLVED IN: fatty acid biosynthetic process; LOCATED IN: plasma membrane; EXPRESSED IN: 26 plant structures; EXPRESSED DURING: 13 growth stages; CONTAINS InterPro DOMAIN/s: AMP-binding, conserved site (InterPro:IPR020845), AMP-dependent synthetase/ligas…
c26129_g1_i1	-2.44674	0.00261833	11.1.20	lipid metabolism.FA synthesis and FA elongation.MCD	(chl4|519949 : 174.0) no description available & (at4g04320 : 131.0) malonyl-CoA decarboxylase family protein; FUNCTIONS IN: malonyl-CoA decarboxylase activity; INVOLVED IN: fatty acid biosynthetic process; LOCATED IN: peroxisome; EXPRESSED IN: 25 plant structures; EXPRESSED DURING: 15 growth stages; CONTAINS InterPro DOMAIN/s: Malonyl-CoA decarboxylase (InterPro:IPR007956); Has 35333 Blast hits …
c10496_g3_i1	-2.08063	7.14e-06	11.1.31	lipid metabolism.FA synthesis and FA elongation.pyruvate DH	(at4g16155 : 603.0) dihydrolipoyl dehydrogenases; FUNCTIONS IN: dihydrolipoyl dehydrogenase activity; INVOLVED IN: oxidation reduction, cell redox homeostasis; LOCATED IN: chloroplast, chloroplast envelope; EXPRESSED IN: 23 plant structures; EXPRESSED DURING: 14 growth stages; CONTAINS InterPro DOMAIN/s: FAD-dependent pyridine nucleotide-disulphide oxidoreductase (InterPro:IPR013027), Pyridine nu…
c24104_g1_i1	-5.70764	1.62e-31	11.1.31	lipid metabolism.FA synthesis and FA elongation.pyruvate DH	(chl4|520617 : 555.0) no description available & (at3g25860 : 404.0) Nuclear encoded dihydrolipoamide S-acetyltransferase (LTA2) that encodes teh Pyruvate Decarboxylase E2 subunit. Mutant has embryo defect.; LTA2; FUNCTIONS IN: dihydrolipoyllysine-residue acetyltransferase activity; INVOLVED IN: metabolic process, acetyl-CoA biosynthetic process from pyruvate; LOCATED IN: cytosolic ribosome, chlo…
c3716_g1_i1	-1.47335	0.00337186	11.1.31	lipid metabolism.FA synthesis and FA elongation.pyruvate DH	(chl4|521374 : 548.0) no description available & (at1g30120 : 446.0) Encodes a putative plastid pyruvate dehydrogenase E1 beta subunit that is distinct from the mitochondrial pyruvate dehydrogenase E1 beta subunit.; pyruvate dehydrogenase E1 beta (PDH-E1 BETA); FUNCTIONS IN: pyruvate dehydrogenase (acetyl-transferring) activity; INVOLVED IN: fatty acid biosynthetic process; LOCATED IN: plastid py…
c5426_g2_i1	-3.41177	1.93e-07	11.5.1	lipid metabolism.glyceral metabolism.glycerol kinase	(at1g80460 : 404.0) Encodes a protein similar to glycerol kinase, which converts glycerol to glycerol 3-phosphate and performs a rate-limiting step in glycerol metabolism. This gene is required for both general and specific resistance against bacteria and fungi. Arabidopsis thaliana glycerol kinase (GLR1) mRNA.Involved in flagellin-induced non-host resistance to Pseudomonas. Coronatine partially …
c4564_g1_i1	-1.57376	0.00264874	11.5.2	lipid metabolism.glyceral metabolism.Glycerol-3-phosphate dehydrogenase (NAD+)	(chl4|519461 : 331.0) no description available & (at2g40690 : 189.0) Encodes a putative dihydroxyacetone phosphate (DHAP) reductase involved in glycerol-3-phosphate supply within the chloroplast for synthesis of glycerolipids. Mutants have reduced levels of hexadecatrienoic acid, which is rescued by exogenous glycerol-3-phosphate. This gene appears to be involved in the flux of fatty acids in the…
c5065_g1_i1	-2.76802	9.3e-06	11.5.2	lipid metabolism.glyceral metabolism.Glycerol-3-phosphate dehydrogenase (NAD+)	(chl4|519461 : 395.0) no description available & (at2g40690 : 209.0) Encodes a putative dihydroxyacetone phosphate (DHAP) reductase involved in glycerol-3-phosphate supply within the chloroplast for synthesis of glycerolipids. Mutants have reduced levels of hexadecatrienoic acid, which is rescued by exogenous glycerol-3-phosphate. This gene appears to be involved in the flux of fatty acids in the…
c9704_g3_i1	2.97305	2.82e-11	11.5.2	lipid metabolism.glyceral metabolism.Glycerol-3-phosphate dehydrogenase (NAD+)	(chl4|509652 : 882.0) no description available & (at5g40610 : 357.0) NAD-dependent glycerol-3-phosphate dehydrogenase family protein; FUNCTIONS IN: in 9 functions; INVOLVED IN: oxidation reduction, glycerol-3-phosphate metabolic process, glycerol-3-phosphate catabolic process, carbohydrate metabolic process, metabolic process; LOCATED IN: chloroplast, glycerol-3-phosphate dehydrogenase complex, c…
c9789_g5_i1	-2.63955	3.55e-06	11.10.2	lipid metabolism.glycolipid synthesis.DGDG synthase	(chl4|514612 : 733.0) no description available & (q6dw74|dgdg1_lotja : 499.0) Digalactosyldiacylglycerol synthase 1, chloroplast precursor (EC 2.4.1.241) - Lotus japonicus & (at3g11670 : 483.0) Responsible for the final assembly of galactolipids in photosynthetic membranes. Provides stability to the PS I core complex (e.g. subunits PsaD, PsaE).; DIGALACTOSYL DIACYLGLYCEROL DEFICIENT 1 (DGD1); BES…
c24848_g1_i1	-4.26333	2.43e-12	11.10.1	lipid metabolism.glycolipid synthesis.MGDG synthase	(at4g31780 : 364.0) Encodes an A-type monogalactosyldiacylglycerol (MGDG) synthase. It represents the isoform responsible for the bulk of MGDG synthesis in Arabidopsis.; monogalactosyl diacylglycerol synthase 1 (MGD1); FUNCTIONS IN: UDP-glycosyltransferase activity, 1,2-diacylglycerol 3-beta-galactosyltransferase activity, transferase activity, transferring glycosyl groups, UDP-galactosyltransfer…
c10396_g27_i1	-2.00354	0.000713055	11.9.4.2	lipid metabolism.lipid degradation.beta-oxidation.acyl CoA DH	(chl4|516574 : 197.0) no description available & (at3g06810 : 161.0) Encodes a protein with similarity to acyl-CoA dehydrogenases. Mutations in IBR3 render plants resistant to indole-3-butryic acid, a putative storage form of the biologically active auxin IAA (indole-3-acetic acid). IBR3 is hypothesized to carry out the second step in a &#946;-oxidation-like process of IBA metabolism in Arabidops…
c10530_g2_i3	-3.28235	1.28e-12	11.9.4.2	lipid metabolism.lipid degradation.beta-oxidation.acyl CoA DH	(chl4|516819 : 677.0) no description available & (at1g06290 : 328.0) Encodes an acyl-CoA oxidase with specificity for medium chain fatty acids.; acyl-CoA oxidase 3 (ACX3); FUNCTIONS IN: acyl-CoA oxidase activity; INVOLVED IN: medium-chain fatty acid metabolic process, fatty acid beta-oxidation; LOCATED IN: peroxisome; EXPRESSED IN: male gametophyte, guard cell, pollen tube; EXPRESSED DURING: L ma…
c28987_g1_i1	1.79022	6.07e-05	11.9.4.2	lipid metabolism.lipid degradation.beta-oxidation.acyl CoA DH	(at5g65110 : 650.0) Encodes an acyl-CoA oxidase presumably involved in long chain fatty acid biosynthesis.; acyl-CoA oxidase 2 (ACX2); CONTAINS InterPro DOMAIN/s: Acyl-CoA oxidase/dehydrogenase, type1/2, C-terminal (InterPro:IPR013764), Acyl-CoA oxidase/dehydrogenase, type 1 (InterPro:IPR006090), Acyl-CoA dehydrogenase/oxidase (InterPro:IPR009100), Acyl-CoA oxidase (InterPro:IPR012258), Acyl-CoA …
c20376_g1_i1	3.6839	2.06e-05	11.9.4.13	lipid metabolism.lipid degradation.beta-oxidation.acyl CoA reductase	(chl4|520892 : 136.0) no description available & (ipr013120 : 113.18334) Male sterility, NAD-binding & (at3g11980 : 86.7) Similar to fatty acid reductases.; MALE STERILITY 2 (MS2); FUNCTIONS IN: fatty-acyl-CoA reductase (alcohol-forming) activity, oxidoreductase activity, acting on the CH-CH group of donors, NAD or NADP as acceptor; INVOLVED IN: microsporogenesis, pollen exine formation; LOCATED …
c29241_g1_i1	2.01538	1.06e-05	11.9.4.3	lipid metabolism.lipid degradation.beta-oxidation.enoyl CoA hydratase	(chl4|518804 : 353.0) no description available & (at4g16800 : 261.0) ATP-dependent caseinolytic (Clp) protease/crotonase family protein; FUNCTIONS IN: enoyl-CoA hydratase activity, catalytic activity; INVOLVED IN: fatty acid metabolic process, metabolic process; LOCATED IN: mitochondrion; EXPRESSED IN: 23 plant structures; EXPRESSED DURING: 13 growth stages; CONTAINS InterPro DOMAIN/s: Enoyl-CoA …
c10540_g9_i1	-7.6736	1.42e-22	11.9.2.1	lipid metabolism.lipid degradation.lipases.triacylglycerol lipase	(chl4|522728 : 189.0) no description available & (at1g02660 : 127.0) alpha/beta-Hydrolases superfamily protein; FUNCTIONS IN: triglyceride lipase activity; INVOLVED IN: lipid metabolic process; LOCATED IN: cellular_component unknown; EXPRESSED IN: 24 plant structures; EXPRESSED DURING: 15 growth stages; CONTAINS InterPro DOMAIN/s: Lipase, class 3 (InterPro:IPR002921); BEST Arabidopsis thaliana pr…
c11776_g1_i1	-3.19197	1.14e-10	11.9.2.1	lipid metabolism.lipid degradation.lipases.triacylglycerol lipase	(chl4|512816 : 227.0) no description available & (at5g14180 : 187.0) Myzus persicae-induced lipase 1 (MPL1); FUNCTIONS IN: catalytic activity; INVOLVED IN: glycerol biosynthetic process, lipid metabolic process; LOCATED IN: endomembrane system; EXPRESSED IN: 7 plant structures; EXPRESSED DURING: L mature pollen stage, M germinated pollen stage, 4 anthesis, petal differentiation and expansion stag…
c24149_g1_i1	-4.9239	1.07e-07	11.9.2.1	lipid metabolism.lipid degradation.lipases.triacylglycerol lipase	(chl4|519575 : 193.0) no description available & (at1g06800 : 92.4) Encodes a lipase that hydrolyzes phosphatidylcholine, glycolipids as well as triacylglycerols.; alpha/beta-Hydrolases superfamily protein; FUNCTIONS IN: galactolipase activity, triglyceride lipase activity, phospholipase A1 activity; INVOLVED IN: lipid metabolic process; LOCATED IN: chloroplast; EXPRESSED IN: 8 plant structures; …
c24853_g1_i1	-2.68657	0.000728192	11.9.2.1	lipid metabolism.lipid degradation.lipases.triacylglycerol lipase	(chl4|524457 : 142.0) no description available & (at2g42450 : 119.0) alpha/beta-Hydrolases superfamily protein; FUNCTIONS IN: triglyceride lipase activity; INVOLVED IN: lipid metabolic process; LOCATED IN: mitochondrion; EXPRESSED IN: 21 plant structures; EXPRESSED DURING: 13 growth stages; CONTAINS InterPro DOMAIN/s: Lipase, class 3 (InterPro:IPR002921); BEST Arabidopsis thaliana protein match i…
c3855_g2_i1	-1.92934	1.17e-05	11.9.2.1	lipid metabolism.lipid degradation.lipases.triacylglycerol lipase	(at4g13550 : 221.0) triglyceride lipases;triglyceride lipases; FUNCTIONS IN: triglyceride lipase activity; INVOLVED IN: lipid metabolic process; LOCATED IN: chloroplast; EXPRESSED IN: 20 plant structures; EXPRESSED DURING: 13 growth stages; CONTAINS InterPro DOMAIN/s: Lipase, class 3 (InterPro:IPR002921), C2 calcium/lipid-binding domain, CaLB (InterPro:IPR008973), C2 calcium-dependent membrane ta…
c5789_g2_i1	-2.31122	0.000150252	11.9.2.1	lipid metabolism.lipid degradation.lipases.triacylglycerol lipase	(chl4|515443 : 108.0) no description available & (at2g42450 : 92.8) alpha/beta-Hydrolases superfamily protein; FUNCTIONS IN: triglyceride lipase activity; INVOLVED IN: lipid metabolic process; LOCATED IN: mitochondrion; EXPRESSED IN: 21 plant structures; EXPRESSED DURING: 13 growth stages; CONTAINS InterPro DOMAIN/s: Lipase, class 3 (InterPro:IPR002921); BEST Arabidopsis thaliana protein match is…
c7725_g1_i1	-1.44178	0.0022832	11.9.2.1	lipid metabolism.lipid degradation.lipases.triacylglycerol lipase	(chl4|522728 : 223.0) no description available & (at3g61680 : 189.0) alpha/beta-Hydrolases superfamily protein; FUNCTIONS IN: triglyceride lipase activity; INVOLVED IN: lipid metabolic process; LOCATED IN: chloroplast; CONTAINS InterPro DOMAIN/s: Lipase, class 3 (InterPro:IPR002921); BEST Arabidopsis thaliana protein match is: alpha/beta-Hydrolases superfamily protein (TAIR:AT1G02660.1); Has 210 …
c9809_g7_i1	-2.49582	0.000594674	11.9.2.1	lipid metabolism.lipid degradation.lipases.triacylglycerol lipase	(at2g42450 : 133.0) alpha/beta-Hydrolases superfamily protein; FUNCTIONS IN: triglyceride lipase activity; INVOLVED IN: lipid metabolic process; LOCATED IN: mitochondrion; EXPRESSED IN: 21 plant structures; EXPRESSED DURING: 13 growth stages; CONTAINS InterPro DOMAIN/s: Lipase, class 3 (InterPro:IPR002921); BEST Arabidopsis thaliana protein match is: Mono-/di-acylglycerol lipase, N-terminal;Lipas…
c9888_g4_i1	-3.27186	1.07e-06	11.9.2.1	lipid metabolism.lipid degradation.lipases.triacylglycerol lipase	(chl4|511809 : 219.0) no description available & (at4g16070 : 176.0) Mono-/di-acylglycerol lipase, N-terminal;Lipase, class 3; FUNCTIONS IN: triglyceride lipase activity, carboxylesterase activity; INVOLVED IN: lipid catabolic process, lipid metabolic process; CONTAINS InterPro DOMAIN/s: Lipase, class 3 (InterPro:IPR002921), Mono-/di-acylglycerol lipase, N-terminal (InterPro:IPR005592); BEST Arab…
c10510_g4_i1	-3.01573	0.00277881	11.9.3	lipid metabolism.lipid degradation.lysophospholipases	(chl4|519525 : 152.0) no description available & (at3g18860 : 120.0) transducin family protein / WD-40 repeat family protein; CONTAINS InterPro DOMAIN/s: WD40 repeat 2 (InterPro:IPR019782), PLAA family ubiquitin binding, PFU (InterPro:IPR015155), WD40 repeat, conserved site (InterPro:IPR019775), WD40 repeat (InterPro:IPR001680), G-protein beta WD-40 repeat, region (InterPro:IPR020472), WD40 repea…
c21089_g1_i1	1.95964	1.35e-05	11.9.3.2	lipid metabolism.lipid degradation.lysophospholipases.carboxylesterase	(chl4|520735 : 266.0) no description available & (ipr003140 : 140.70615) Phospholipase/carboxylesterase/thioesterase & (at4g22300 : 119.0) encodes a carboxylesterase that inhibits AvrBsT-triggered phenotypes in Arabidopsis; SUPPRESSOR OF AVRBST-ELICITED RESISTANCE 1 (SOBER1); FUNCTIONS IN: carboxylesterase activity; INVOLVED IN: defense response, incompatible interaction, regulation of plant-type…
c4826_g1_i1	-1.6368	0.000322268	11.9.3.3	lipid metabolism.lipid degradation.lysophospholipases.glycerophosphodiester phosphodiesterase	(at3g02040 : 148.0) senescence-related gene 3 (SRG3); FUNCTIONS IN: phosphoric diester hydrolase activity, glycerophosphodiester phosphodiesterase activity; INVOLVED IN: glycerol metabolic process, lipid metabolic process; EXPRESSED IN: 18 plant structures; EXPRESSED DURING: 8 growth stages; CONTAINS InterPro DOMAIN/s: PLC-like phosphodiesterase, TIM beta/alpha-barrel domain (InterPro:IPR017946),…
c8818_g3_i2	-3.95039	0.000676099	11.9.3.5	lipid metabolism.lipid degradation.lysophospholipases.phosphoinositide phospholipase C	(chl4|525847 : 421.0) no description available & (at3g51460 : 286.0) Encodes RHD4 (ROOT HAIR DEFECTIVE4), a phosphatidylinositol-4-phosphate phosphatase required for root hair development.; ROOT HAIR DEFECTIVE4 (RHD4); FUNCTIONS IN: phosphatidylinositol-4,5-bisphosphate 5-phosphatase activity, phosphatidylinositol-4-phosphate phosphatase activity; INVOLVED IN: root hair cell tip growth; LOCATED I…
c10337_g5_i2	-5.38906	1.48e-10	11.9.3.1	lipid metabolism.lipid degradation.lysophospholipases.phospholipase D	(at2g42010 : 225.0) phospholipase D (PLDbeta); phospholipase D beta 1 (PLDBETA1); FUNCTIONS IN: phospholipase D activity, protein binding, phosphatidylinositol-4,5-bisphosphate binding; INVOLVED IN: response to cadmium ion, defense response to bacterium, incompatible interaction; EXPRESSED IN: 19 plant structures; EXPRESSED DURING: 10 growth stages; CONTAINS InterPro DOMAIN/s: C2 membrane targeti…
c10337_g7_i1	-1.80844	0.000295022	11.9.3.1	lipid metabolism.lipid degradation.lysophospholipases.phospholipase D	(at4g00240 : 454.0) member of C2-PLD subfamily; phospholipase D beta 2 (PLDBETA2); FUNCTIONS IN: phospholipase D activity; INVOLVED IN: phosphatidylcholine metabolic process, metabolic process; LOCATED IN: membrane; EXPRESSED IN: 8 plant structures; EXPRESSED DURING: L mature pollen stage, M germinated pollen stage, 4 anthesis, petal differentiation and expansion stage, LP.08 eight leaves visible…
c7845_g1_i1	-2.39209	2.39e-09	11.6	lipid metabolism.lipid transfer proteins etc	(chl4|520962 : 377.0) no description available & (at5g54170 : 127.0) Polyketide cyclase/dehydrase and lipid transport superfamily protein; CONTAINS InterPro DOMAIN/s: Lipid-binding START (InterPro:IPR002913); BEST Arabidopsis thaliana protein match is: Polyketide cyclase/dehydrase and lipid transport superfamily protein (TAIR:AT1G64720.1); Has 30201 Blast hits to 17322 proteins in 780 species: Ar…
c8661_g1_i1	-1.65423	0.00324364	11.3	lipid metabolism.Phospholipid synthesis	(at1g48600 : 127.0) Encodes a phosphoethanolamine N-methyltransferase that catalyses the last two methylation steps of the three sequential methylations of phosphoethanolamine (PEA) that are required for the synthesis of phosphocholine (PCho) in plants.; phosphoethanolamine N-methyltransferase (PMEAMT); FUNCTIONS IN: phosphomethylethanolamine N-methyltransferase activity, phosphoethanolamine N-me…
c8661_g4_i1	-2.72046	3.31e-05	11.3	lipid metabolism.Phospholipid synthesis	(at1g48600 : 330.0) Encodes a phosphoethanolamine N-methyltransferase that catalyses the last two methylation steps of the three sequential methylations of phosphoethanolamine (PEA) that are required for the synthesis of phosphocholine (PCho) in plants.; phosphoethanolamine N-methyltransferase (PMEAMT); FUNCTIONS IN: phosphomethylethanolamine N-methyltransferase activity, phosphoethanolamine N-me…
c33872_g1_i1	10.2419	3.08e-18	11.3.10	lipid metabolism.Phospholipid synthesis.(S)-coclaurine-N-methyltransferase	(chl4|526058 : 368.0) no description available & (at4g33110 : 335.0) S-adenosyl-L-methionine-dependent methyltransferases superfamily protein; FUNCTIONS IN: (S)-coclaurine-N-methyltransferase activity; INVOLVED IN: lipid biosynthetic process; CONTAINS InterPro DOMAIN/s: Cyclopropane-fatty-acyl-phospholipid/mycolic acid synthase (InterPro:IPR003333); BEST Arabidopsis thaliana protein match is: S-a…
c6287_g1_i1	-2.64301	1.52e-06	11.3.1	lipid metabolism.Phospholipid synthesis.1-acylglycerol-3-phosphate O-acyltransferase	(chl4|519900 : 467.0) no description available & (q39639|plsb_cucsa : 285.0) Glycerol-3-phosphate acyltransferase, chloroplast precursor (EC 2.3.1.15) (GPAT) - Cucumis sativus (Cucumber) & (at1g32200 : 280.0) Encodes a chloroplast glycerol-3-phosphate acyltransferase.Involved in the biosynthesis of chloroplast phosphatidylglycerol.; ATS1; FUNCTIONS IN: glycerol-3-phosphate O-acyltransferase activ…
c10350_g37_i3	-2.17561	0.00181681	11.3.9	lipid metabolism.Phospholipid synthesis.choline monooxygenase	(at4g29890 : 141.0) choline monooxygenase, putative (CMO-like); FUNCTIONS IN: electron carrier activity, oxidoreductase activity, iron ion binding, 2 iron, 2 sulfur cluster binding; INVOLVED IN: oxidation reduction, cellular aromatic compound metabolic process; LOCATED IN: chloroplast; EXPRESSED IN: 22 plant structures; EXPRESSED DURING: 13 growth stages; CONTAINS InterPro DOMAIN/s: Rieske [2Fe-2…
c8932_g3_i1	-2.27625	0.000168817	11.3.5	lipid metabolism.Phospholipid synthesis.diacylglycerol kinase	(chl4|524465 : 234.0) no description available & (at4g28130 : 151.0) diacylglycerol kinase 6 (DGK6); FUNCTIONS IN: diacylglycerol kinase activity; INVOLVED IN: activation of protein kinase C activity by G-protein coupled receptor protein signaling pathway; LOCATED IN: chloroplast; EXPRESSED IN: 13 plant structures; EXPRESSED DURING: 8 growth stages; CONTAINS InterPro DOMAIN/s: Diacylglycerol kina…
c10424_g4_i1	-2.66647	6.02e-05	11.3.3	lipid metabolism.Phospholipid synthesis.phosphatidate cytidylyltransferase	(chl4|520698 : 194.0) no description available & (at2g39290 : 153.0) Encodes a phosphatidylglycerolphosphate synthase 2C which is dual-targeted into chloroplasts and mitochondria. Mutant plants have mutant chloroplasts but normal mitochondria.; phosphatidylglycerolphosphate synthase 1 (PGP1); FUNCTIONS IN: CDP-alcohol phosphatidyltransferase activity, CDP-diacylglycerol-glycerol-3-phosphate 3-pho…
c8907_g3_i1	-2.93469	1.29e-08	11.3.3	lipid metabolism.Phospholipid synthesis.phosphatidate cytidylyltransferase	(chl4|526009 : 268.0) no description available & (q2n2k1|phyk1_soybn : 194.0) Probable phytol kinase 1, chloroplast precursor (EC 2.7.-.-) - Glycine max (Soybean) & (at5g04490 : 180.0) Encodes a protein with phytol kinase activity involved in tocopherol biosynthesis.; vitamin E pathway gene 5 (VTE5); FUNCTIONS IN: phytol kinase activity, phosphatidate cytidylyltransferase activity; INVOLVED IN: v…
c6709_g1_i1	-2.76788	2.54e-05	11.7	lipid metabolism.unassigned	(chl4|513299 : 251.0) no description available & (at1g54570 : 137.0) Esterase/lipase/thioesterase family protein; FUNCTIONS IN: transferase activity, transferring acyl groups other than amino-acyl groups, catalytic activity; LOCATED IN: chloroplast, plastoglobule; EXPRESSED IN: 22 plant structures; EXPRESSED DURING: 13 growth stages; CONTAINS InterPro DOMAIN/s: Diacylglycerol acyltransferase (Int…
c740_g1_i1	3.0106	1.03e-10	2.2.2.4	major CHO metabolism.degradation.starch.D enzyme	(chl4|521097 : 711.0) no description available & (at5g64860 : 489.0) Encodes a maltotriose-metabolizing enzyme with chloroplastic &#945;-1,4-glucanotransferase activity. Mutant has altered starch degradation.; disproportionating enzyme (DPE1); FUNCTIONS IN: 4-alpha-glucanotransferase activity, cation binding, catalytic activity; INVOLVED IN: response to cold, starch catabolic process; LOCATED IN:…
c10271_g33_i1	1.51907	0.000346242	2.2.2.3	major CHO metabolism.degradation.starch.glucan water dikinase	(chl4|524333 : 1384.0) no description available & (at1g10760 : 719.0) Encodes an &#945;-glucan, water dikinase required for starch degradation. Involved in cold-induced freezing tolerance. Mutations that eliminate the GWD protein or affect the dikinase domain of the enzyme dramatically reduce both the amount of phosphate in the amylopectin and the rate of starch degradation. Mature leaves of thes…
c1277_g1_i1	3.10837	1.39e-09	2.2.2.3	major CHO metabolism.degradation.starch.glucan water dikinase	(q9awa5|gwd1_soltu : 95.1) Alpha-glucan water dikinase, chloroplast precursor (EC 2.7.9.4) (EC 2.7.13.3) (Starch-related R1 protein) - Solanum tuberosum (Potato) & (at1g10760 : 93.6) Encodes an &#945;-glucan, water dikinase required for starch degradation. Involved in cold-induced freezing tolerance. Mutations that eliminate the GWD protein or affect the dikinase domain of the enzyme dramatically…
c20068_g1_i1	1.64708	0.00604862	2.2.2.3	major CHO metabolism.degradation.starch.glucan water dikinase	(at5g26570 : 543.0) chloroplastidic phosphoglucan, water dikinase (PWD) which is required for normal degradation of leaf starch in Arabidopsis. NMR analysis of the mutants, suggests that the gene is specifically involved in the phosphorylation of the glucosyl residues of starch at the C3 position.; PHOSPHOGLUCAN WATER DIKINASE (PWD); FUNCTIONS IN: carbohydrate kinase activity, catalytic activity,…
c6983_g1_i1	-1.43374	0.00067084	2.2.2.3	major CHO metabolism.degradation.starch.glucan water dikinase	(chl4|524609 : 885.0) no description available & (q9awa5|gwd1_soltu : 437.0) Alpha-glucan water dikinase, chloroplast precursor (EC 2.7.9.4) (EC 2.7.13.3) (Starch-related R1 protein) - Solanum tuberosum (Potato) & (at1g10760 : 424.0) Encodes an &#945;-glucan, water dikinase required for starch degradation. Involved in cold-induced freezing tolerance. Mutations that eliminate the GWD protein or af…
c9430_g3_i1	-2.15758	0.0016254	2.2.2.8	major CHO metabolism.degradation.starch.ISA3	(chl4|518270 : 441.0) no description available & (at4g09020 : 374.0) Encodes an isoamylase-like protein. Mutant studies show that the gene is strongly involved in starch breakdown. A GUS-protein fusion product was shown to localize to the surface of chloroplastic structures reminiscent of starch granules. In the mutants, the chloroplastic &#945;-amylase AMY3 is upregulated.; isoamylase 3 (ISA3); …
c484_g1_i1	1.4182	0.00785814	2.2.2.9	major CHO metabolism.degradation.starch.limit dextrinase/ pullulanase	(chl4|512339 : 1013.0) no description available & (at5g04360 : 669.0) Encodes an enzyme thought to be involved in the hydrolysis of the &#945;-1,6 linkages during starch degradation in seed endosperm. However, a knockout mutant of Arabidopsis lacking limit dextrinase has normal rates of starch degradation in the leaf at night, indicating that more than one isoamylases might be involved in this pr…
c10493_g9_i2	1.22351	0.00960294	2.2.2.1.1	major CHO metabolism.degradation.starch.starch cleavage.alpha amylase	(chl4|525272 : 253.0) no description available & (at1g76130 : 119.0) alpha-amylase, putative / 1,4-alpha-D-glucan glucanohydrolase, putative, strong similarity to alpha-amylase GI:7532799 from (Malus x domestica);contains Pfam profile PF00128: Alpha amylase, catalytic domain. Predicted to be secreted based on SignalP analysis.; alpha-amylase-like 2 (AMY2); FUNCTIONS IN: cation binding, catalytic …
c28729_g1_i1	4.50066	7.36e-19	2.2.2.1.1	major CHO metabolism.degradation.starch.starch cleavage.alpha amylase	(chl4|525272 : 508.0) no description available & (at1g69830 : 358.0) Encodes a plastid-localized &#945;-amylase. Expression is reduced in the SEX4 mutant. Loss of function mutations show normal diurnal pattern of starch accumulation/degradation. Expression follows circadian rhythms.; alpha-amylase-like 3 (AMY3); FUNCTIONS IN: alpha-amylase activity; INVOLVED IN: circadian rhythm, starch catabolic…
c33377_g1_i1	4.95462	1.4e-14	2.2.2.1.1	major CHO metabolism.degradation.starch.starch cleavage.alpha amylase	(chl4|525763 : 432.0) no description available & (p27934|amy3e_orysa : 318.0) Alpha-amylase isozyme 3E precursor (EC 3.2.1.1) (1,4-alpha-D-glucan glucanohydrolase) - Oryza sativa (Rice) & (at1g76130 : 305.0) alpha-amylase, putative / 1,4-alpha-D-glucan glucanohydrolase, putative, strong similarity to alpha-amylase GI:7532799 from (Malus x domestica);contains Pfam profile PF00128: Alpha amylase, c…
c412_g1_i1	1.80225	0.00025034	2.2.2.1.1	major CHO metabolism.degradation.starch.starch cleavage.alpha amylase	(chl4|525763 : 607.0) no description available & (p04063|amy2_horvu : 403.0) Alpha-amylase type B isozyme precursor (EC 3.2.1.1) (1,4-alpha-D-glucan glucanohydrolase) (AMY2-2) (High pI alpha-amylase) - Hordeum vulgare (Barley) & (at4g25000 : 372.0) Predicted to be secreted protein based on signalP prediction. Involved in starch mobilization. Mutants are defective in alpha-amylase activity. (Note:…
c8925_g2_i1	-4.3593	2.58e-09	2.2.2.1.1	major CHO metabolism.degradation.starch.starch cleavage.alpha amylase	(chl4|525763 : 379.0) no description available & (p27934|amy3e_orysa : 300.0) Alpha-amylase isozyme 3E precursor (EC 3.2.1.1) (1,4-alpha-D-glucan glucanohydrolase) - Oryza sativa (Rice) & (at1g76130 : 288.0) alpha-amylase, putative / 1,4-alpha-D-glucan glucanohydrolase, putative, strong similarity to alpha-amylase GI:7532799 from (Malus x domestica);contains Pfam profile PF00128: Alpha amylase, c…
c8925_g3_i1	-4.09017	2.17e-08	2.2.2.1.1	major CHO metabolism.degradation.starch.starch cleavage.alpha amylase	(chl4|525763 : 112.0) no description available & (p04063|amy2_horvu : 100.0) Alpha-amylase type B isozyme precursor (EC 3.2.1.1) (1,4-alpha-D-glucan glucanohydrolase) (AMY2-2) (High pI alpha-amylase) - Hordeum vulgare (Barley) & (at4g25000 : 99.8) Predicted to be secreted protein based on signalP prediction. Involved in starch mobilization. Mutants are defective in alpha-amylase activity. (Note: …
c10396_g5_i1	-4.16041	3.26e-11	2.2.2.1.2	major CHO metabolism.degradation.starch.starch cleavage.beta amylase	(chl4|524039 : 795.0) no description available & (at3g23920 : 446.0) Encodes a chloroplast beta-amylase. Is necessary for leaf starch breakdown in the absence of BAM3.; beta-amylase 1 (BAM1); FUNCTIONS IN: beta-amylase activity; INVOLVED IN: response to water deprivation, starch catabolic process; LOCATED IN: cytosol, nucleus; EXPRESSED IN: 25 plant structures; EXPRESSED DURING: 15 growth stages;…
c20386_g1_i1	-2.53149	0.000107259	2.2.2.1.2	major CHO metabolism.degradation.starch.starch cleavage.beta amylase	(chl4|511523 : 233.0) no description available & (o22585|amyb_medsa : 154.0) Beta-amylase (EC 3.2.1.2) (1,4-alpha-D-glucan maltohydrolase) - Medicago sativa (Alfalfa) & (at4g17090 : 152.0) Encodes a beta-amylase targeted to the chloroplast. Transgenic BMY8 RNAi lines fail to accumulate maltose during cold shock suggesting that maltose accumulation coincides with BMY8 expression. Apart from maltos…
c7176_g2_i1	-4.11923	3.47e-12	2.2.2.1.2	major CHO metabolism.degradation.starch.starch cleavage.beta amylase	(chl4|523261 : 397.0) no description available & (ipr013781 : 339.23505) Glycoside hydrolase, catalytic domain & (at4g17090 : 301.0) Encodes a beta-amylase targeted to the chloroplast. Transgenic BMY8 RNAi lines fail to accumulate maltose during cold shock suggesting that maltose accumulation coincides with BMY8 expression. Apart from maltose, the sugar content of the RNAi lines were similar to w…
c9904_g1_i2	8.62618	1.9e-53	2.2.2.2	major CHO metabolism.degradation.starch.starch phosphorylase	(ipr000811 : 1500.0) Glycosyl transferase, family 35 & (chl4|524706 : 1221.0) no description available & (at3g46970 : 777.0) Encodes a cytosolic alpha-glucan phosphorylase. In vitro, the enzyme has a preference for branched polysaccharides, such as glycogen.; alpha-glucan phosphorylase 2 (PHS2); FUNCTIONS IN: phosphorylase activity, transferase activity, transferring glycosyl groups; INVOLVED IN:…
c9904_g1_i3	1.7542	0.000174353	2.2.2.2	major CHO metabolism.degradation.starch.starch phosphorylase	(ipr000811 : 1500.0) Glycosyl transferase, family 35 & (chl4|513944 : 1412.0) no description available & (at3g46970 : 851.0) Encodes a cytosolic alpha-glucan phosphorylase. In vitro, the enzyme has a preference for branched polysaccharides, such as glycogen.; alpha-glucan phosphorylase 2 (PHS2); FUNCTIONS IN: phosphorylase activity, transferase activity, transferring glycosyl groups; INVOLVED IN:…
c10066_g1_i1	-5.29116	0.000643262	2.2.2.6	major CHO metabolism.degradation.starch.transporter	(ipr005828 : 195.90607) General substrate transporter & (at5g16150 : 113.0) Encodes a putative plastidic glucose transporter.; plastidic GLC translocator (PGLCT); FUNCTIONS IN: carbohydrate transmembrane transporter activity, sugar:hydrogen symporter activity; INVOLVED IN: response to trehalose stimulus; LOCATED IN: membrane; EXPRESSED IN: 24 plant structures; EXPRESSED DURING: 14 growth stages; …
c10066_g2_i1	-9.2667	2.71e-06	2.2.2.6	major CHO metabolism.degradation.starch.transporter	(ipr005828 : 184.59247) General substrate transporter & (at5g16150 : 112.0) Encodes a putative plastidic glucose transporter.; plastidic GLC translocator (PGLCT); FUNCTIONS IN: carbohydrate transmembrane transporter activity, sugar:hydrogen symporter activity; INVOLVED IN: response to trehalose stimulus; LOCATED IN: membrane; EXPRESSED IN: 24 plant structures; EXPRESSED DURING: 14 growth stages; …
c24129_g1_i1	5.61601	1.89e-28	2.2.2.6	major CHO metabolism.degradation.starch.transporter	(chl4|511556 : 520.0) no description available & (p11869|tpt_spiol : 293.0) Triose phosphate/phosphate translocator, chloroplast precursor (cTPT) (p36) (E29) - Spinacia oleracea (Spinach) & (at5g46110 : 288.0) mutant has Altered acclimation responses; Chloroplast Triose Phosphate Translocator; ACCLIMATION OF PHOTOSYNTHESIS TO ENVIRONMENT 2 (APE2); FUNCTIONS IN: antiporter activity; INVOLVED IN: t…
c9298_g4_i1	2.43624	0.000121084	2.2.1.1	major CHO metabolism.degradation.sucrose.fructokinase	(chl4|514152 : 335.0) no description available & (q6xz79|scrk1_maize : 141.0) Fructokinase-1 (EC 2.7.1.4) (ZmFRK1) - Zea mays (Maize) & (at2g31390 : 137.0) pfkB-like carbohydrate kinase family protein; FUNCTIONS IN: kinase activity, ribokinase activity; INVOLVED IN: D-ribose metabolic process, acetate fermentation, sucrose biosynthetic process, sucrose catabolic process, using beta-fructofuranosi…
c5699_g1_i1	-5.30693	2.97e-08	2.2.1.3.2	major CHO metabolism.degradation.sucrose.invertases.cell wall	(chl4|512588 : 291.0) no description available & (p49175|inv1_maize : 159.0) Beta-fructofuranosidase 1 precursor (EC 3.2.1.26) (Sucrose 1) (Invertase 1) - Zea mays (Maize) & (at1g62660 : 142.0) Glycosyl hydrolases family 32 protein; FUNCTIONS IN: hydrolase activity, hydrolyzing O-glycosyl compounds; INVOLVED IN: sucrose catabolic process, using beta-fructofuranosidase, carbohydrate metabolic proc…
c8912_g1_i2	1.89259	0.000409462	2.2.1.5	major CHO metabolism.degradation.sucrose.Susy	(p13708|susy_soybn : 810.0) Sucrose synthase (EC 2.4.1.13) (Sucrose-UDP glucosyltransferase) (Nodulin-100) - Glycine max (Soybean) & (at4g02280 : 804.0) Encodes a protein with sucrose synthase activity (SUS3). It appears to be important for sucrose metabolism in developing seeds, especially during the late maturation phase, about 18 days after flowering.; sucrose synthase 3 (SUS3); CONTAINS Inter…
c24642_g1_i1	-2.28166	3.57e-06	2.1.2.1	major CHO metabolism.synthesis.starch.AGPase	(chl4|514284 : 384.0) no description available & (p55243|glgl3_soltu : 374.0) Glucose-1-phosphate adenylyltransferase large subunit 3, chloroplast precursor (EC 2.7.7.27) (ADP-glucose synthase) (ADP-glucose pyrophosphorylase) (AGPase S) (Alpha-D-glucose-1-phosphate adenyl transferase) - Solanum tuberosum (Potato & (at5g19220 : 370.0) Encodes the large subunit of ADP-glucose pyrophosphorylase whic…
c9688_g1_i1	-1.71184	0.000621878	2.1.2.1	major CHO metabolism.synthesis.starch.AGPase	(chl4|521243 : 702.0) no description available & (p52416|glgs1_vicfa : 577.0) Glucose-1-phosphate adenylyltransferase small subunit 1, chloroplast precursor (EC 2.7.7.27) (ADP-glucose synthase) (ADP-glucose pyrophosphorylase) (AGPase B) (Alpha-D-glucose-1-phosphate adenyl transferase) - Vicia faba (Broad bean) & (at5g48300 : 572.0) Encodes the small subunit of ADP-glucose pyrophosphorylase. The s…
c9688_g2_i1	-1.62608	0.00228682	2.1.2.1	major CHO metabolism.synthesis.starch.AGPase	(chl4|514284 : 611.0) no description available & (at5g19220 : 537.0) Encodes the large subunit of ADP-glucose pyrophosphorylase which catalyzes the first, rate limiting step in starch biosynthesis. The large subunit plays a regulatory role whereas the small subunit (ApS) is the catalytic isoform. Four isoforms (ApL1-4) have been identified. ApL1 is the major large subunit isoform present in leave…
c115_g1_i1	-3.06886	2.72e-06	2.1.2.4	major CHO metabolism.synthesis.starch.debranching	(at2g39930 : 735.0) Encodes an isoamylase-type debranching enzyme. Mutations in this gene cause the loss of detectable isoamylase activity and the disruption of normal starch structure. Mutants have reduced starch content and abnormally structured amylopectins and phytoglycogens. It has been postulated that AtISA1 interacts with AtISA2 to form the Iso1 complex.; isoamylase 1 (ISA1); FUNCTIONS IN:…
c15287_g1_i1	1.68767	0.000202313	2.1.2.4	major CHO metabolism.synthesis.starch.debranching	(chl4|517063 : 517.0) no description available & (at1g03310 : 222.0) Encodes a protein with strong similarity to isoamylase (EC:3.2.1.68) however lacks critical residues known to be important for activity. Appears to co localize with ISA1 in the chloroplast isoamylase complex. Mutations in this gene cause the loss of detectable isoamylase activity and the disruption of normal starch structure. It…
c10738_g1_i1	-1.65637	0.000231742	2.1.2.3	major CHO metabolism.synthesis.starch.starch branching	(chl4|510127 : 1395.0) no description available & (at2g36390 : 946.0) Encodes a starch branching enzyme (EC.2.4.1.18) similar to SBE2 from maize and rice. Expressed throughout plant tissues.; starch branching enzyme 2.1 (SBE2.1); FUNCTIONS IN: 1,4-alpha-glucan branching enzyme activity; INVOLVED IN: amylopectin biosynthetic process, starch metabolic process; LOCATED IN: chloroplast stroma, chloro…
c24521_g1_i1	-1.60274	0.00110932	2.1.2.3	major CHO metabolism.synthesis.starch.starch branching	(chl4|525508 : 586.0) no description available & (ipr013781 : 130.2541) Glycoside hydrolase, catalytic domain & (q08047|glgb_maize : 90.9) 1,4-alpha-glucan branching enzyme IIB, chloroplast precursor (EC 2.4.1.18) (Starch branching enzyme IIB) (Q-enzyme) - Zea mays (Maize) & (at3g20440 : 87.4) BE1 ia a putative glycoside hydrolase. It plays vital roles during embryogenesis and in carbohydrate met…
c9616_g3_i1	-1.70861	0.00130879	2.1.2.3	major CHO metabolism.synthesis.starch.starch branching	(chl4|523681 : 969.0) no description available & (q01401|glgb_orysa : 857.0) 1,4-alpha-glucan branching enzyme, chloroplast precursor (EC 2.4.1.18) (Starch branching enzyme) (Q-enzyme) - Oryza sativa (Rice) & (at5g03650 : 795.0) Encodes starch branching enzyme (E.C.2.4.1.18) similar to SBE2 from maize and rice. Expressed throughout the plant and highest in seedlings and cauline leaves.; starch br…
c10182_g1_i1	-2.14354	0.000407698	2.1.2.2	major CHO metabolism.synthesis.starch.starch synthase	(chl4|516359 : 742.0) no description available & (at4g18240 : 383.0) starch synthase 4 (SS4); FUNCTIONS IN: transferase activity, transferring glycosyl groups; INVOLVED IN: starch metabolic process; LOCATED IN: chloroplast; EXPRESSED IN: 24 plant structures; EXPRESSED DURING: 13 growth stages; CONTAINS InterPro DOMAIN/s: Glycogen/starch synthases, ADP-glucose type (InterPro:IPR011835), Starch syn…
c10182_g2_i1	-4.08471	1.33e-13	2.1.2.2	major CHO metabolism.synthesis.starch.starch synthase	(at1g11720 : 544.0) Encodes a starch synthase that in addition to its role in starch biosynthesis also has a negative regulatory function in the biosynthesis of transient starch. The protein apparently contains a starch-binding domain (SBD).; starch synthase 3 (SS3); CONTAINS InterPro DOMAIN/s: Glycogen/starch synthases, ADP-glucose type (InterPro:IPR011835), Starch synthase, catalytic domain (In…
c10182_g3_i1	-1.4595	0.00114084	2.1.2.2	major CHO metabolism.synthesis.starch.starch synthase	(chl4|514529 : 181.0) no description available & (q43846|ssy3_soltu : 166.0) Soluble starch synthase 3, chloroplast precursor (EC 2.4.1.21) (SS III) (Soluble starch synthase III) - Solanum tuberosum (Potato) & (at1g11720 : 162.0) Encodes a starch synthase that in addition to its role in starch biosynthesis also has a negative regulatory function in the biosynthesis of transient starch. The protei…
c10540_g1_i1	-3.36885	1.68e-11	2.1.2.2	major CHO metabolism.synthesis.starch.starch synthase	(chl4|523515 : 1075.0) no description available & (at1g11720 : 605.0) Encodes a starch synthase that in addition to its role in starch biosynthesis also has a negative regulatory function in the biosynthesis of transient starch. The protein apparently contains a starch-binding domain (SBD).; starch synthase 3 (SS3); CONTAINS InterPro DOMAIN/s: Glycogen/starch synthases, ADP-glucose type (InterPro…
c15126_g1_i1	-3.17985	2.42e-10	2.1.2.2	major CHO metabolism.synthesis.starch.starch synthase	(chl4|517539 : 678.0) no description available & (q00775|ssg1_soltu : 521.0) Granule-bound starch synthase 1, chloroplast precursor (EC 2.4.1.242) (Granule-bound starch synthase I) (GBSS-I) - Solanum tuberosum (Potato) & (at1g32900 : 498.0) UDP-Glycosyltransferase superfamily protein; FUNCTIONS IN: protein binding, transferase activity, transferring glycosyl groups; INVOLVED IN: biosynthetic proc…
c8813_g1_i1	-4.13606	0.00284511	2.1.2.2	major CHO metabolism.synthesis.starch.starch synthase	(q43654|ssy1_wheat : 362.0) Starch synthase 1, chloroplast precursor (EC 2.4.1.21) (SS I) (Starch synthase I-2) (SS I-2) - Triticum aestivum (Wheat) & (at5g24300 : 351.0) SSI is a plastidial enzyme and crucial for the synthesis of normal amylopectin in the leaves of Arabidopsis. The absence of SSI results in a deficiency in the number of shorter glucans which in turn affect the formation and conn…
c9852_g6_i1	1.1927	0.00894389	2.1.2.2	major CHO metabolism.synthesis.starch.starch synthase	(chl4|516318 : 416.0) no description available & (at4g18240 : 318.0) starch synthase 4 (SS4); FUNCTIONS IN: transferase activity, transferring glycosyl groups; INVOLVED IN: starch metabolic process; LOCATED IN: chloroplast; EXPRESSED IN: 24 plant structures; EXPRESSED DURING: 13 growth stages; CONTAINS InterPro DOMAIN/s: Glycogen/starch synthases, ADP-glucose type (InterPro:IPR011835), Starch syn…
c10501_g10_i1	1.54313	0.00163823	2.1.1.2	major CHO metabolism.synthesis.sucrose.SPP	(chl4|523543 : 254.0) no description available & (at2g35840 : 97.4) Sucrose-6F-phosphate phosphohydrolase family protein; FUNCTIONS IN: phosphatase activity, magnesium ion binding, sucrose-phosphatase activity, catalytic activity; INVOLVED IN: sucrose biosynthetic process; LOCATED IN: nucleus, cytoplasm; EXPRESSED IN: 24 plant structures; EXPRESSED DURING: 13 growth stages; CONTAINS InterPro DOMA…
c9406_g1_i1	3.1469	0.000173252	2.1.1.2	major CHO metabolism.synthesis.sucrose.SPP	(chl4|524942 : 108.0) no description available & (at2g35840 : 101.0) Sucrose-6F-phosphate phosphohydrolase family protein; FUNCTIONS IN: phosphatase activity, magnesium ion binding, sucrose-phosphatase activity, catalytic activity; INVOLVED IN: sucrose biosynthetic process; LOCATED IN: nucleus, cytoplasm; EXPRESSED IN: 24 plant structures; EXPRESSED DURING: 13 growth stages; CONTAINS InterPro DOM…
c1184_g2_i1	-4.59927	4.17e-08	2.1.1.1	major CHO metabolism.synthesis.sucrose.SPS	(q43802|sps_orysa : 289.0) Probable sucrose-phosphate synthase (EC 2.4.1.14) (UDP-glucose-fructose-phosphate glucosyltransferase) - Oryza sativa (Rice) & (chl4|513351 : 288.0) no description available & (at1g04920 : 277.0) Encodes a protein with putative sucrose-phosphate synthase activity.; sucrose phosphate synthase 3F (SPS3F); FUNCTIONS IN: sucrose-phosphate synthase activity, transferase acti…
c9605_g1_i2	-1.51359	0.00446713	15	metal handling	(chl4|520772 : 548.0) no description available & (at3g23800 : 493.0) selenium-binding protein 3 (SBP3); FUNCTIONS IN: selenium binding; LOCATED IN: cellular_component unknown; EXPRESSED IN: root; CONTAINS InterPro DOMAIN/s: Cytochrome cd1-nitrite reductase-like, C-terminal haem d1 (InterPro:IPR011048), Selenium-binding protein (InterPro:IPR008826); BEST Arabidopsis thaliana protein match is: sele…
c3011_g1_i1	-2.69289	2.39e-06	15.1	metal handling.acquisition	(chl4|522219 : 117.0) no description available & (at1g01590 : 109.0) Encodes a ferric-chelate reductase that is expressed at extremely low levels in Fe deficiency-induced seedlings.; ferric reduction oxidase 1 (FRO1); FUNCTIONS IN: ferric-chelate reductase activity; INVOLVED IN: oxidation reduction; LOCATED IN: integral to membrane, membrane; CONTAINS InterPro DOMAIN/s: Ferredoxin reductase-type …
c9303_g1_i1	2.74573	1.95e-06	15.1	metal handling.acquisition	(chl4|525421 : 172.0) no description available & (at3g08040 : 149.0) Encodes a member of the MATE (multidrug and toxin efflux family), expressed in roots but not shoots. Mutants accumulate excess iron, manganese and zinc, and express root Fe(III) chelatase activity even under iron sufficiency conditions. FRD3 is likely to function in root xylem loading of an iron chelator or other factor necessar…
c20187_g1_i1	2.36784	1.52e-07	15.2	metal handling.binding, chelation and storage	(chl4|519588 : 89.7) no description available & (at1g66240 : 88.6) homolog of anti-oxidant 1 (ATX1); LOCATED IN: endomembrane system; EXPRESSED IN: 22 plant structures; EXPRESSED DURING: 13 growth stages. & (reliability: 177.2) & (original description: len=589 path=[567:0-588])
c5103_g1_i1	2.64352	4.46e-08	15.2	metal handling.binding, chelation and storage	(chl4|525829 : 262.0) no description available & (p29036|fri1_maize : 226.0) Ferritin-1, chloroplast precursor (EC 1.16.3.1) (ZmFer1) - Zea mays (Maize) & (at3g56090 : 222.0) Encodes FERRITIN 3, AtFER3. Ferritins are a class of 24-mer multi-meric proteins found in all kingdoms of life. Function as the main iron store in mammals. Evidence suggests that Arabidopsis ferritins are essential to protec…
c8375_g4_i1	8.15916	9.57e-26	13.2.3.5.1	mino acid metabolism.degradation.aspartate family.lysine.lysine decarboxylase	(chl4|511436 : 189.0) no description available & (at1g50575 : 103.0) Putative lysine decarboxylase family protein; FUNCTIONS IN: carboxy-lyase activity; INVOLVED IN: metabolic process; LOCATED IN: chloroplast; EXPRESSED IN: 23 plant structures; EXPRESSED DURING: 15 growth stages; CONTAINS InterPro DOMAIN/s: Conserved hypothetical protein CHP00730 (InterPro:IPR005269); Has 3310 Blast hits to 3310 …
c4947_g1_i2	-2.7758	0.000415485	3.8.2	minor CHO metabolism.galactose.alpha-galactosidases	(at3g56310 : 393.0) Melibiase family protein; FUNCTIONS IN: alpha-galactosidase activity, hydrolase activity, hydrolyzing O-glycosyl compounds, catalytic activity; INVOLVED IN: carbohydrate metabolic process, metabolic process; LOCATED IN: vacuole; EXPRESSED IN: 24 plant structures; EXPRESSED DURING: 15 growth stages; CONTAINS InterPro DOMAIN/s: Aldolase-type TIM barrel (InterPro:IPR013785), Glyc…
c13829_g1_i1	-1.90927	0.00399451	3.8.1	minor CHO metabolism.galactose.galactokinases	(chl4|517773 : 132.0) no description available & (at3g06580 : 129.0) Encodes a protein with galactose kinase activity. The gene was shown to complement the yeast ®Õgal1 mutant defective in the galactokinase gene GAL1.; GALK; FUNCTIONS IN: ATP binding, galactokinase activity; INVOLVED IN: galactose metabolic process, carbohydrate phosphorylation; LOCATED IN: cytoplasm; EXPRESSED IN: 26 plant struc…
c9975_g3_i1	-2.73806	7.71e-08	3.8.1	minor CHO metabolism.galactose.galactokinases	(chl4|517773 : 412.0) no description available & (at3g06580 : 400.0) Encodes a protein with galactose kinase activity. The gene was shown to complement the yeast ®Õgal1 mutant defective in the galactokinase gene GAL1.; GALK; FUNCTIONS IN: ATP binding, galactokinase activity; INVOLVED IN: galactose metabolic process, carbohydrate phosphorylation; LOCATED IN: cytoplasm; EXPRESSED IN: 26 plant struc…
c25253_g1_i1	3.68182	1.32e-14	3.4.5	minor CHO metabolism.myo-inositol.inositol phosphatase	(chl4|525563 : 330.0) no description available & (ipr000760 : 120.48945) Inositol monophosphatase & (at3g02870 : 83.2) Encodes a L-galactose-1-phosphate phosphatase, involved in ascorbate biosynthesis.; VTC4; FUNCTIONS IN: 3(2),5-bisphosphate nucleotidase activity, L-galactose-1-phosphate phosphatase activity, inositol or phosphatidylinositol phosphatase activity, inositol-1(or 4)-monophosphatase…
c33887_g1_i1	2.40899	1.07e-05	3.4.5	minor CHO metabolism.myo-inositol.inositol phosphatase	(chl4|518671 : 385.0) no description available & (at1g31190 : 282.0) Encodes a myo-inositol monophosphatase IMPL1 (myo-Inositol monophosphatase like 1).; myo-inositol monophosphatase like 1 (IMPL1); FUNCTIONS IN: 3(2),5-bisphosphate nucleotidase activity, inositol or phosphatidylinositol phosphatase activity, inositol-1(or 4)-monophosphatase activity; INVOLVED IN: sulfur metabolic process; LOCATE…
c10454_g34_i2	2.96265	0.00359809	3.5	minor CHO metabolism.others	(chl4|518212 : 285.0) no description available & (ipr023210 : 200.66739) NADP-dependent oxidoreductase domain & (at2g37790 : 152.0) NAD(P)-linked oxidoreductase superfamily protein; FUNCTIONS IN: oxidoreductase activity; INVOLVED IN: oxidation reduction; LOCATED IN: cytosol, nucleus; EXPRESSED IN: 22 plant structures; EXPRESSED DURING: 14 growth stages; CONTAINS InterPro DOMAIN/s: Aldo/keto reduc…
c10454_g34_i5	7.35997	2.59e-06	3.5	minor CHO metabolism.others	(chl4|518212 : 209.0) no description available & (ipr023210 : 165.04419) NADP-dependent oxidoreductase domain & (at2g37760 : 132.0) NAD(P)-linked oxidoreductase superfamily protein; FUNCTIONS IN: oxidoreductase activity; EXPRESSED IN: 23 plant structures; EXPRESSED DURING: 15 growth stages; CONTAINS InterPro DOMAIN/s: Aldo/keto reductase (InterPro:IPR001395), Aldo/keto reductase subgroup (InterPr…
c24393_g1_i1	-2.78492	4.09e-10	3.5	minor CHO metabolism.others	(at5g53850 : 468.0) haloacid dehalogenase-like hydrolase family protein; FUNCTIONS IN: hydrolase activity, ion binding, methylthioribulose 1-phosphate dehydratase activity, metal ion binding; INVOLVED IN: L-methionine salvage; LOCATED IN: chloroplast; EXPRESSED IN: 23 plant structures; EXPRESSED DURING: 13 growth stages; CONTAINS InterPro DOMAIN/s: Class II aldolase/adducin, N-terminal (InterPro:…
c26090_g1_i1	8.37032	1.25e-08	3.5	minor CHO metabolism.others	(chl4|523081 : 174.0) no description available & (ipr014718 : 159.22086) Glycoside hydrolase-type carbohydrate-binding, subgroup & (at3g47800 : 151.0) Galactose mutarotase-like superfamily protein; FUNCTIONS IN: aldose 1-epimerase activity; INVOLVED IN: galactose metabolic process, hexose metabolic process, carbohydrate metabolic process; LOCATED IN: endomembrane system; EXPRESSED IN: 23 plant st…
c28694_g1_i1	-1.82811	0.000286569	3.5	minor CHO metabolism.others	(chl4|516609 : 452.0) no description available & (at5g66530 : 271.0) Galactose mutarotase-like superfamily protein; FUNCTIONS IN: carbohydrate binding, isomerase activity, aldose 1-epimerase activity, catalytic activity; INVOLVED IN: galactose metabolic process, carbohydrate metabolic process; EXPRESSED IN: 24 plant structures; EXPRESSED DURING: 13 growth stages; CONTAINS InterPro DOMAIN/s: Glyco…
c30743_g1_i1	-4.31816	1.09e-06	3.5	minor CHO metabolism.others	(chl4|521978 : 216.0) no description available & (at5g53580 : 186.0) NAD(P)-linked oxidoreductase superfamily protein; FUNCTIONS IN: oxidoreductase activity, aldo-keto reductase activity; INVOLVED IN: oxidation reduction; LOCATED IN: chloroplast; EXPRESSED IN: 22 plant structures; EXPRESSED DURING: 13 growth stages; CONTAINS InterPro DOMAIN/s: Aldo/keto reductase (InterPro:IPR001395), Aldo/keto r…
c3581_g1_i2	4.68835	3.06e-06	3.5	minor CHO metabolism.others	(chl4|520161 : 214.0) no description available & (at5g19150 : 201.0) pfkB-like carbohydrate kinase family protein; INVOLVED IN: biological_process unknown; LOCATED IN: chloroplast; EXPRESSED IN: 22 plant structures; EXPRESSED DURING: 13 growth stages; CONTAINS InterPro DOMAIN/s: Uncharacterised protein family, carbohydrate kinase-related (InterPro:IPR000631); Has 35333 Blast hits to 34131 protein…
c507_g1_i1	-3.2214	0.000201581	3.5	minor CHO metabolism.others	(chl4|521978 : 209.0) no description available & (at5g53580 : 174.0) NAD(P)-linked oxidoreductase superfamily protein; FUNCTIONS IN: oxidoreductase activity, aldo-keto reductase activity; INVOLVED IN: oxidation reduction; LOCATED IN: chloroplast; EXPRESSED IN: 22 plant structures; EXPRESSED DURING: 13 growth stages; CONTAINS InterPro DOMAIN/s: Aldo/keto reductase (InterPro:IPR001395), Aldo/keto r…
c7053_g1_i2	2.58683	2.68e-08	3.5	minor CHO metabolism.others	(chl4|517083 : 454.0) no description available & (at1g04420 : 257.0) NAD(P)-linked oxidoreductase superfamily protein; FUNCTIONS IN: oxidoreductase activity, aldo-keto reductase activity; INVOLVED IN: oxidation reduction; LOCATED IN: chloroplast, chloroplast stroma, chloroplast envelope; EXPRESSED IN: 23 plant structures; EXPRESSED DURING: 13 growth stages; CONTAINS InterPro DOMAIN/s: Aldo/keto r…
c716_g1_i1	2.05536	4.21e-05	3.5	minor CHO metabolism.others	(chl4|509882 : 408.0) no description available & (ipr023210 : 210.50282) NADP-dependent oxidoreductase domain & (at2g37760 : 171.0) NAD(P)-linked oxidoreductase superfamily protein; FUNCTIONS IN: oxidoreductase activity; EXPRESSED IN: 23 plant structures; EXPRESSED DURING: 15 growth stages; CONTAINS InterPro DOMAIN/s: Aldo/keto reductase (InterPro:IPR001395), Aldo/keto reductase subgroup (InterPr…
c7450_g1_i1	2.28177	0.000567317	3.5	minor CHO metabolism.others	(chl4|521392 : 446.0) no description available & (at1g04420 : 243.0) NAD(P)-linked oxidoreductase superfamily protein; FUNCTIONS IN: oxidoreductase activity, aldo-keto reductase activity; INVOLVED IN: oxidation reduction; LOCATED IN: chloroplast, chloroplast stroma, chloroplast envelope; EXPRESSED IN: 23 plant structures; EXPRESSED DURING: 13 growth stages; CONTAINS InterPro DOMAIN/s: Aldo/keto r…
c8375_g1_i1	3.2781	1.02e-06	3.5	minor CHO metabolism.others	(chl4|511436 : 171.0) no description available & (at1g19600 : 132.0) pfkB-like carbohydrate kinase family protein; FUNCTIONS IN: kinase activity; INVOLVED IN: D-ribose catabolic process; LOCATED IN: cellular_component unknown; EXPRESSED IN: 21 plant structures; EXPRESSED DURING: 13 growth stages; CONTAINS InterPro DOMAIN/s: Carbohydrate/purine kinase (InterPro:IPR011611); BEST Arabidopsis thalian…
c8579_g1_i1	7.01951	3.11e-05	3.5	minor CHO metabolism.others	(ipr014718 : 239.06339) Glycoside hydrolase-type carbohydrate-binding, subgroup & (chl4|523081 : 237.0) no description available & (at3g17940 : 208.0) Galactose mutarotase-like superfamily protein; FUNCTIONS IN: isomerase activity, carbohydrate binding, aldose 1-epimerase activity, catalytic activity; INVOLVED IN: galactose metabolic process, hexose metabolic process, carbohydrate metabolic proce…
c8579_g1_i2	5.78001	0.00640064	3.5	minor CHO metabolism.others	(chl4|523081 : 162.0) no description available & (ipr014718 : 141.92737) Glycoside hydrolase-type carbohydrate-binding, subgroup & (at3g17940 : 135.0) Galactose mutarotase-like superfamily protein; FUNCTIONS IN: isomerase activity, carbohydrate binding, aldose 1-epimerase activity, catalytic activity; INVOLVED IN: galactose metabolic process, hexose metabolic process, carbohydrate metabolic proce…
c8579_g1_i3	5.70542	0.00490459	3.5	minor CHO metabolism.others	(chl4|523081 : 237.0) no description available & (ipr014718 : 236.24997) Glycoside hydrolase-type carbohydrate-binding, subgroup & (at3g17940 : 208.0) Galactose mutarotase-like superfamily protein; FUNCTIONS IN: isomerase activity, carbohydrate binding, aldose 1-epimerase activity, catalytic activity; INVOLVED IN: galactose metabolic process, hexose metabolic process, carbohydrate metabolic proce…
c9717_g1_i1	-2.55058	9.63e-07	3.5	minor CHO metabolism.others	(chl4|516764 : 398.0) no description available & (at2g27680 : 182.0) NAD(P)-linked oxidoreductase superfamily protein; FUNCTIONS IN: oxidoreductase activity, aldo-keto reductase activity; INVOLVED IN: oxidation reduction; LOCATED IN: chloroplast stroma, chloroplast, chloroplast envelope, plant-type cell wall; EXPRESSED IN: 24 plant structures; EXPRESSED DURING: 14 growth stages; CONTAINS InterPro…
c9920_g1_i1	3.24663	0.000296901	3.5	minor CHO metabolism.others	(chl4|516938 : 276.0) no description available & (ipr023210 : 179.33928) NADP-dependent oxidoreductase domain & (at2g37760 : 144.0) NAD(P)-linked oxidoreductase superfamily protein; FUNCTIONS IN: oxidoreductase activity; EXPRESSED IN: 23 plant structures; EXPRESSED DURING: 15 growth stages; CONTAINS InterPro DOMAIN/s: Aldo/keto reductase (InterPro:IPR001395), Aldo/keto reductase subgroup (InterPr…
c9920_g1_i4	-4.52026	3.06e-05	3.5	minor CHO metabolism.others	(chl4|516938 : 277.0) no description available & (ipr023210 : 179.26517) NADP-dependent oxidoreductase domain & (at2g37760 : 146.0) NAD(P)-linked oxidoreductase superfamily protein; FUNCTIONS IN: oxidoreductase activity; EXPRESSED IN: 23 plant structures; EXPRESSED DURING: 15 growth stages; CONTAINS InterPro DOMAIN/s: Aldo/keto reductase (InterPro:IPR001395), Aldo/keto reductase subgroup (InterPr…
c19597_g1_i1	-1.50626	0.00504666	3.5.1	minor CHO metabolism.others.Xylose isomerase	(at5g57655 : 600.0) xylose isomerase family protein; FUNCTIONS IN: xylose isomerase activity; INVOLVED IN: carbohydrate metabolic process; LOCATED IN: endoplasmic reticulum, plasma membrane, vacuole; EXPRESSED IN: 25 plant structures; EXPRESSED DURING: 14 growth stages; CONTAINS InterPro DOMAIN/s: Xylose isomerase-like, TIM barrel domain (InterPro:IPR013022), Xylose isomerase, bacterial type (Int…
c10375_g37_i1	-8.55544	1.67e-11	3.1.2.2	minor CHO metabolism.raffinose family.raffinose synthases.putative	(at1g55740 : 93.2) seed imbibition 1 (SIP1); CONTAINS InterPro DOMAIN/s: Glycoside hydrolase, catalytic core (InterPro:IPR017853), Raffinose synthase (InterPro:IPR008811); BEST Arabidopsis thaliana protein match is: seed imbibition 2 (TAIR:AT3G57520.1); Has 563 Blast hits to 527 proteins in 159 species: Archae - 29; Bacteria - 119; Metazoa - 0; Fungi - 82; Plants - 322; Viruses - 0; Other Eukaryo…
c10396_g25_i1	-4.22918	2.23e-09	3.1.2.2	minor CHO metabolism.raffinose family.raffinose synthases.putative	(chl4|516372 : 123.0) no description available & (at1g55740 : 118.0) seed imbibition 1 (SIP1); CONTAINS InterPro DOMAIN/s: Glycoside hydrolase, catalytic core (InterPro:IPR017853), Raffinose synthase (InterPro:IPR008811); BEST Arabidopsis thaliana protein match is: seed imbibition 2 (TAIR:AT3G57520.1); Has 563 Blast hits to 527 proteins in 159 species: Archae - 29; Bacteria - 119; Metazoa - 0; Fu…
c10396_g29_i1	-2.54765	6.4e-06	3.1.2.2	minor CHO metabolism.raffinose family.raffinose synthases.putative	(chl4|516372 : 532.0) no description available & (at3g57520 : 321.0) seed imbibition 2 (SIP2); CONTAINS InterPro DOMAIN/s: Glycoside hydrolase, catalytic core (InterPro:IPR017853), Raffinose synthase (InterPro:IPR008811); BEST Arabidopsis thaliana protein match is: seed imbibition 1 (TAIR:AT1G55740.1); Has 35333 Blast hits to 34131 proteins in 2444 species: Archae - 798; Bacteria - 22429; Metazoa…
c9576_g5_i1	-3.99991	1.83e-09	3.1.2.2	minor CHO metabolism.raffinose family.raffinose synthases.putative	(chl4|516372 : 253.0) no description available & (at3g57520 : 218.0) seed imbibition 2 (SIP2); CONTAINS InterPro DOMAIN/s: Glycoside hydrolase, catalytic core (InterPro:IPR017853), Raffinose synthase (InterPro:IPR008811); BEST Arabidopsis thaliana protein match is: seed imbibition 1 (TAIR:AT1G55740.1); Has 35333 Blast hits to 34131 proteins in 2444 species: Archae - 798; Bacteria - 22429; Metazoa…
c30586_g1_i1	-4.30073	0.00164668	3.3	minor CHO metabolism.sugar alcohols	(at5g51970 : 97.1) Encodes a putative sorbitol dehydrogenase that can be thiolated in vitro.; GroES-like zinc-binding alcohol dehydrogenase family protein; FUNCTIONS IN: oxidoreductase activity, zinc ion binding; INVOLVED IN: oxidation reduction; EXPRESSED IN: 24 plant structures; EXPRESSED DURING: 15 growth stages; CONTAINS InterPro DOMAIN/s: GroES-like (InterPro:IPR011032), Alcohol dehydrogenas…
c6796_g3_i1	-1.86587	0.000162327	3.2.2	minor CHO metabolism.trehalose.TPP	(chl4|512795 : 346.0) no description available & (at1g35910 : 266.0) Haloacid dehalogenase-like hydrolase (HAD) superfamily protein; FUNCTIONS IN: catalytic activity, trehalose-phosphatase activity; INVOLVED IN: trehalose biosynthetic process, metabolic process; EXPRESSED IN: 14 plant structures; EXPRESSED DURING: 4 anthesis, C globular stage, F mature embryo stage, petal differentiation and expa…
c12490_g1_i1	-3.97288	1.74e-07	3.2.1	minor CHO metabolism.trehalose.TPS	(at1g78580 : 374.0) Encodes an enzyme putatively involved in trehalose biosynthesis. The protein has a trehalose synthase (TPS)-like domain but no trehalose phosphatase (TPP)-like domain. ATTPS1 is able to complement yeast tps1 mutants in vivo. The gene product modulates cell growth but not cell differentiation by determining cell wall deposition and cell division.; trehalose-6-phosphate synthase…
c4278_g1_i1	-3.20117	5.19e-06	3.2.1	minor CHO metabolism.trehalose.TPS	(at1g78580 : 513.0) Encodes an enzyme putatively involved in trehalose biosynthesis. The protein has a trehalose synthase (TPS)-like domain but no trehalose phosphatase (TPP)-like domain. ATTPS1 is able to complement yeast tps1 mutants in vivo. The gene product modulates cell growth but not cell differentiation by determining cell wall deposition and cell division.; trehalose-6-phosphate synthase…
c9781_g8_i1	-4.19539	1.7e-17	3.2.1	minor CHO metabolism.trehalose.TPS	(at1g06410 : 773.0) Encodes an enzyme putatively involved in trehalose biosynthesis. Though the protein has both trehalose-6-phosphate synthase (TPS)-like and trehalose-6-phosphate phosphatase (TPP)-like domains, neither activity has been detected in enzymatic assays nor has the protein been able to complement yeast TPS or TPP mutants.; trehalose-phosphatase/synthase 7 (TPS7); FUNCTIONS IN: trans…
c10326_g15_i2	-3.50152	5.74e-08	26.3	misc. other Ferredoxins and Rieske domain	(chl4|522373 : 450.0) no description available & (q9zwm5|cao_chlre : 97.8) Chlorophyllide a oxygenase, chloroplast precursor (EC 1.13.12.14) (Chlorophyll a oxygenase) (Chlorophyll b synthase) - Chlamydomonas reinhardtii & (at2g24820 : 82.8) translocon at the inner envelope membrane of chloroplasts 55-II (TIC55-II); FUNCTIONS IN: oxidoreductase activity, 2 iron, 2 sulfur cluster binding, chlorophy…
c10351_g3_i1	-2.13548	1.64e-05	26.3	misc. other Ferredoxins and Rieske domain	(chl4|520932 : 300.0) no description available & (at3g44880 : 167.0) Encodes a pheide a oxygenase (PAO). Accelerated cell death (acd1) mutants show rapid, spreading necrotic responses to both virulent and avirulent Pseudomonas syringae pv. maculicola or pv. tomato pathogens and to ethylene.; ACCELERATED CELL DEATH 1 (ACD1); FUNCTIONS IN: iron-sulfur cluster binding, pheophorbide a oxygenase activ…
c17062_g1_i1	-3.18472	6.79e-05	26.3	misc. other Ferredoxins and Rieske domain	(chl4|517604 : 273.0) no description available & (at4g25650 : 244.0) Similar to ACD1. Leaves of antisense ACD1-like plants turn yellow in darkness like wild-type whereas antisense ACD1 plants remain dark after five days of dark treatment.; ACD1-like (ACD1-LIKE); FUNCTIONS IN: electron carrier activity, oxidoreductase activity, 2 iron, 2 sulfur cluster binding, chlorophyllide a oxygenase [overall]…
c33840_g1_i1	-1.21693	0.00736061	26.3	misc. other Ferredoxins and Rieske domain	(chl4|526320 : 293.0) no description available & (at1g71500 : 137.0) Rieske (2Fe-2S) domain-containing protein; FUNCTIONS IN: oxidoreductase activity, 2 iron, 2 sulfur cluster binding; INVOLVED IN: oxidation reduction; LOCATED IN: chloroplast thylakoid membrane, chloroplast, chloroplast envelope; EXPRESSED IN: 23 plant structures; EXPRESSED DURING: 14 growth stages; CONTAINS InterPro DOMAIN/s: Ri…
c3724_g1_i1	-3.95212	9.66e-06	26.3	misc. other Ferredoxins and Rieske domain	(chl4|514108 : 182.0) no description available & (at4g05450 : 166.0) mitochondrial ferredoxin 1 (MFDX1); FUNCTIONS IN: electron carrier activity, iron-sulfur cluster binding, 2 iron, 2 sulfur cluster binding; INVOLVED IN: pollen tube development; EXPRESSED IN: 22 plant structures; EXPRESSED DURING: 13 growth stages; CONTAINS InterPro DOMAIN/s: Ferredoxin (InterPro:IPR001041), Adrenodoxin (InterPr…
c3897_g2_i1	1.85116	0.00827775	26.3	misc. other Ferredoxins and Rieske domain	(chl4|524660 : 163.0) no description available & (at4g14890 : 133.0) 2Fe-2S ferredoxin-like superfamily protein; FUNCTIONS IN: electron carrier activity, iron-sulfur cluster binding, 2 iron, 2 sulfur cluster binding; INVOLVED IN: electron transport chain; LOCATED IN: chloroplast; EXPRESSED IN: 23 plant structures; EXPRESSED DURING: 13 growth stages; CONTAINS InterPro DOMAIN/s: Ferredoxin (InterPr…
c8141_g1_i1	-2.2725	0.00021084	26.3	misc. other Ferredoxins and Rieske domain	(chl4|517604 : 322.0) no description available & (at4g25650 : 216.0) Similar to ACD1. Leaves of antisense ACD1-like plants turn yellow in darkness like wild-type whereas antisense ACD1 plants remain dark after five days of dark treatment.; ACD1-like (ACD1-LIKE); FUNCTIONS IN: electron carrier activity, oxidoreductase activity, 2 iron, 2 sulfur cluster binding, chlorophyllide a oxygenase [overall]…
c10000_g12_i1	-2.42383	2.78e-05	26.13	misc.acid and other phosphatases	(chl4|519564 : 274.0) no description available & (at5g11860 : 266.0) Encodes a SCP1-like small phosphatase (SSP). Three SSPs form a unique group with long N-terminal extensions: AT5G46410 (SSP4), AT5G11860 (SSP5), AT4G18140 (SSP4b). SSP4 and SSP4b were localized exclusively in the nuclei, whereas SSP5 accumulated in both nuclei and cytoplasm. All three SSPs encodes active CTD phosphatases like an…
c10372_g17_i4	2.18206	0.00114689	26.13	misc.acid and other phosphatases	(chl4|512162 : 518.0) no description available & (at1g13750 : 319.0) Purple acid phosphatases superfamily protein; FUNCTIONS IN: hydrolase activity, protein serine/threonine phosphatase activity, metal ion binding, acid phosphatase activity; INVOLVED IN: biological_process unknown; LOCATED IN: endomembrane system; EXPRESSED IN: 21 plant structures; EXPRESSED DURING: 13 growth stages; CONTAINS Int…
c10491_g2_i1	-1.59284	0.000573248	26.13	misc.acid and other phosphatases	(at3g07130 : 249.0) Encodes PAP15, a purple acid phosphatase with phytase activity. Expression of PAP15 is developmentally and temporally regulated, with strong expression at the early stages of seedling growth and pollen germination. The expression is also organ/tissue-specific, with strongest expression in the vasculature, pollen grains, and roots. Recombinant PAP protein exhibits broad substra…
c10523_g3_i2	-2.80625	4.34e-06	26.13	misc.acid and other phosphatases	(chl4|521182 : 163.0) no description available & (at3g01310 : 119.0) Phosphoglycerate mutase-like family protein; FUNCTIONS IN: oxidoreductase activity, transition metal ion binding, acid phosphatase activity; INVOLVED IN: oxidation reduction; LOCATED IN: plasma membrane; EXPRESSED IN: 24 plant structures; EXPRESSED DURING: 13 growth stages; CONTAINS InterPro DOMAIN/s: ATP-grasp fold, RimK-type (…
c1768_g1_i1	-3.71972	2.75e-12	26.13	misc.acid and other phosphatases	(chl4|523564 : 320.0) no description available & (ipr023214 : 145.49364) HAD-like domain & (at5g11860 : 130.0) Encodes a SCP1-like small phosphatase (SSP). Three SSPs form a unique group with long N-terminal extensions: AT5G46410 (SSP4), AT5G11860 (SSP5), AT4G18140 (SSP4b). SSP4 and SSP4b were localized exclusively in the nuclei, whereas SSP5 accumulated in both nuclei and cytoplasm. All three SS…
c20204_g1_i1	1.3881	0.00542297	26.13	misc.acid and other phosphatases	(chl4|522815 : 232.0) no description available & (at3g54020 : 163.0) Inositol phosphorylceramide synthase; Arabidopsis Inositol phosphorylceramide synthase 1 (AtIPCS1); FUNCTIONS IN: inositol phosphoceramide synthase activity; INVOLVED IN: sphingolipid biosynthetic process; LOCATED IN: mitochondrion; EXPRESSED IN: 6 plant structures; BEST Arabidopsis thaliana protein match is: Arabidopsis Inosito…
c3286_g1_i1	-2.15416	0.000494461	26.13	misc.acid and other phosphatases	(chl4|522556 : 196.0) no description available & (at3g02600 : 99.4) Encodes phosphatidic acid phosphatase. Expressed during germination.; lipid phosphate phosphatase 3 (LPP3); FUNCTIONS IN: phosphatidate phosphatase activity; INVOLVED IN: phospholipid metabolic process; LOCATED IN: plasma membrane, integral to plasma membrane; EXPRESSED IN: 24 plant structures; EXPRESSED DURING: 14 growth stages;…
c4701_g1_i1	-1.75075	0.00128907	26.13	misc.acid and other phosphatases	(chl4|512500 : 363.0) no description available & (at2g28360 : 290.0) SIT4 phosphatase-associated family protein; INVOLVED IN: biological_process unknown; LOCATED IN: endomembrane system; EXPRESSED IN: 22 plant structures; EXPRESSED DURING: 13 growth stages; CONTAINS InterPro DOMAIN/s: SIT4 phosphatase-associated protein (InterPro:IPR007587); BEST Arabidopsis thaliana protein match is: SIT4 phosph…
c4808_g2_i1	2.37448	3.39e-08	26.13	misc.acid and other phosphatases	(chl4|522953 : 242.0) no description available & (at5g66720 : 171.0) Protein phosphatase 2C family protein; FUNCTIONS IN: phosphoprotein phosphatase activity, catalytic activity; INVOLVED IN: biological_process unknown; LOCATED IN: chloroplast; EXPRESSED IN: guard cell; CONTAINS InterPro DOMAIN/s: Protein phosphatase 2C-related (InterPro:IPR001932), Sporulation stage II, protein E C-terminal (Int…
c6529_g1_i1	-2.17555	0.00015709	26.13	misc.acid and other phosphatases	(at1g13750 : 140.0) Purple acid phosphatases superfamily protein; FUNCTIONS IN: hydrolase activity, protein serine/threonine phosphatase activity, metal ion binding, acid phosphatase activity; INVOLVED IN: biological_process unknown; LOCATED IN: endomembrane system; EXPRESSED IN: 21 plant structures; EXPRESSED DURING: 13 growth stages; CONTAINS InterPro DOMAIN/s: Purple acid phosphatase, N-termin…
c8139_g1_i1	-6.55277	1.21e-13	26.13	misc.acid and other phosphatases	(chl4|524065 : 135.0) no description available & (at3g50110 : 134.0) PTEN 3 (PEN3); FUNCTIONS IN: phosphatase activity, protein tyrosine phosphatase activity, protein tyrosine/serine/threonine phosphatase activity; INVOLVED IN: protein amino acid dephosphorylation, dephosphorylation; LOCATED IN: cellular_component unknown; EXPRESSED IN: 24 plant structures; EXPRESSED DURING: 15 growth stages; CON…
c8177_g1_i1	-3.49591	5.53e-06	26.13	misc.acid and other phosphatases	(chl4|521182 : 168.0) no description available & (at3g01310 : 149.0) Phosphoglycerate mutase-like family protein; FUNCTIONS IN: oxidoreductase activity, transition metal ion binding, acid phosphatase activity; INVOLVED IN: oxidation reduction; LOCATED IN: plasma membrane; EXPRESSED IN: 24 plant structures; EXPRESSED DURING: 13 growth stages; CONTAINS InterPro DOMAIN/s: ATP-grasp fold, RimK-type (…
c9574_g1_i1	-3.67361	1.87e-05	26.13	misc.acid and other phosphatases	(chl4|521182 : 202.0) no description available & (at5g15070 : 147.0) Phosphoglycerate mutase-like family protein; FUNCTIONS IN: oxidoreductase activity, transition metal ion binding, acid phosphatase activity; INVOLVED IN: oxidation reduction; LOCATED IN: cellular_component unknown; EXPRESSED IN: petal, embryo, leaf whorl, flower, seed; EXPRESSED DURING: 4 anthesis, F mature embryo stage, petal d…
c9574_g1_i2	-3.99751	2.24e-06	26.13	misc.acid and other phosphatases	(chl4|521182 : 196.0) no description available & (at5g15070 : 144.0) Phosphoglycerate mutase-like family protein; FUNCTIONS IN: oxidoreductase activity, transition metal ion binding, acid phosphatase activity; INVOLVED IN: oxidation reduction; LOCATED IN: cellular_component unknown; EXPRESSED IN: petal, embryo, leaf whorl, flower, seed; EXPRESSED DURING: 4 anthesis, F mature embryo stage, petal d…
c9878_g4_i1	-4.97963	1.11e-09	26.13	misc.acid and other phosphatases	(chl4|521182 : 486.0) no description available & (at3g01310 : 389.0) Phosphoglycerate mutase-like family protein; FUNCTIONS IN: oxidoreductase activity, transition metal ion binding, acid phosphatase activity; INVOLVED IN: oxidation reduction; LOCATED IN: plasma membrane; EXPRESSED IN: 24 plant structures; EXPRESSED DURING: 13 growth stages; CONTAINS InterPro DOMAIN/s: ATP-grasp fold, RimK-type (…
c10384_g46_i1	2.39839	0.000410925	26.5	misc.acyl transferases	(chl4|519435 : 253.0) no description available & (at3g51520 : 85.9) diacylglycerol acyltransferase family; FUNCTIONS IN: diacylglycerol O-acyltransferase activity, transferase activity, transferring acyl groups other than amino-acyl groups; INVOLVED IN: biological_process unknown; LOCATED IN: cellular_component unknown; EXPRESSED IN: 22 plant structures; EXPRESSED DURING: 13 growth stages; CONTAI…
c12417_g1_i1	-2.75022	0.00646897	26.5	misc.acyl transferases	(chl4|519435 : 175.0) no description available & (at3g51520 : 115.0) diacylglycerol acyltransferase family; FUNCTIONS IN: diacylglycerol O-acyltransferase activity, transferase activity, transferring acyl groups other than amino-acyl groups; INVOLVED IN: biological_process unknown; LOCATED IN: cellular_component unknown; EXPRESSED IN: 22 plant structures; EXPRESSED DURING: 13 growth stages; CONTA…
c25641_g1_i1	4.49814	1.21e-18	26.5	misc.acyl transferases	(chl4|511341 : 369.0) no description available & (at1g80410 : 254.0) EMBRYO DEFECTIVE 2753 (EMB2753); FUNCTIONS IN: binding; INVOLVED IN: embryo development ending in seed dormancy; EXPRESSED IN: 23 plant structures; EXPRESSED DURING: 14 growth stages; CONTAINS InterPro DOMAIN/s: Tetratricopeptide TPR-1 (InterPro:IPR001440), Tetratricopeptide-like helical (InterPro:IPR011990), Tetratricopeptide r…
c33727_g1_i1	2.0731	1.83e-05	26.5	misc.acyl transferases	(chl4|522727 : 231.0) no description available & (at1g80950 : 130.0) Phospholipid/glycerol acyltransferase family protein; FUNCTIONS IN: acyltransferase activity; INVOLVED IN: metabolic process; LOCATED IN: endoplasmic reticulum, nucleus; EXPRESSED IN: 25 plant structures; EXPRESSED DURING: 15 growth stages; CONTAINS InterPro DOMAIN/s: Phospholipid/glycerol acyltransferase (InterPro:IPR002123); B…
c35070_g1_i1	-2.1866	0.00803674	26.5	misc.acyl transferases	(chl4|525588 : 127.0) no description available & (at3g51520 : 85.9) diacylglycerol acyltransferase family; FUNCTIONS IN: diacylglycerol O-acyltransferase activity, transferase activity, transferring acyl groups other than amino-acyl groups; INVOLVED IN: biological_process unknown; LOCATED IN: cellular_component unknown; EXPRESSED IN: 22 plant structures; EXPRESSED DURING: 13 growth stages; CONTAI…
c7243_g1_i1	2.73765	1.9e-09	26.5	misc.acyl transferases	(chl4|519435 : 268.0) no description available & (at3g51520 : 110.0) diacylglycerol acyltransferase family; FUNCTIONS IN: diacylglycerol O-acyltransferase activity, transferase activity, transferring acyl groups other than amino-acyl groups; INVOLVED IN: biological_process unknown; LOCATED IN: cellular_component unknown; EXPRESSED IN: 22 plant structures; EXPRESSED DURING: 13 growth stages; CONTA…
c299_g1_i1	3.19388	6.11e-12	26.11	misc.alcohol dehydrogenases	(chl4|513758 : 678.0) no description available & (p93436|adhx_orysa : 538.0) Alcohol dehydrogenase class 3 (EC 1.1.1.1) (Alcohol dehydrogenase class III) (S-(hydroxymethyl)glutathione dehydrogenase) (EC 1.1.1.284) (Glutathione-dependent formaldehyde dehydrogenase) (FDH) (FALDH) (GSH-FDH) - Oryza sativa (Rice) & (at5g43940 : 532.0) Encodes a glutathione-dependent formaldehyde dehydrogenase (also k…
c33622_g1_i1	3.32019	9.27e-12	26.11.1	misc.alcohol dehydrogenases.cinnamyl alcohol dehydrogenase	(chl4|512792 : 303.0) no description available & (at1g66800 : 173.0) similar to Eucalyptus gunnii alcohol dehydrogenase of unknown physiological function (GI:1143445), apple tree, PIR:T16995; NOT a cinnamyl-alcohol dehydrogenase; NAD(P)-binding Rossmann-fold superfamily protein; FUNCTIONS IN: alcohol dehydrogenase (NAD) activity, cinnamyl-alcohol dehydrogenase activity; INVOLVED IN: lignin biosyn…
c10331_g7_i1	2.44305	2.18e-05	26.26.1	misc.aminotransferases.aminotransferase class IV family protein	(chl4|514462 : 165.0) no description available & (at5g57850 : 139.0) D-aminoacid aminotransferase-like PLP-dependent enzymes superfamily protein; FUNCTIONS IN: 4-amino-4-deoxychorismate lyase activity, catalytic activity; INVOLVED IN: tetrahydrofolate biosynthetic process; LOCATED IN: chloroplast; EXPRESSED IN: 24 plant structures; EXPRESSED DURING: 15 growth stages; CONTAINS InterPro DOMAIN/s: A…
c29852_g1_i1	-2.53998	0.00118004	26.26.1	misc.aminotransferases.aminotransferase class IV family protein	(chl4|510406 : 243.0) no description available & (at3g05190 : 202.0) D-aminoacid aminotransferase-like PLP-dependent enzymes superfamily protein; FUNCTIONS IN: catalytic activity; INVOLVED IN: metabolic process; LOCATED IN: cellular_component unknown; EXPRESSED IN: 14 plant structures; EXPRESSED DURING: 7 growth stages; CONTAINS InterPro DOMAIN/s: Aminotransferase, class IV (InterPro:IPR001544); …
c33441_g1_i1	1.98289	3.56e-05	26.27	misc.calcineurin-like phosphoesterase family protein	(chl4|512839 : 263.0) no description available & (at3g47810 : 241.0) Homolog of yeast retromer subunit VPS29. Part of a retromer-like protein complex involved in endosome to lysosome protein transport.; MAIGO 1 (MAG1); FUNCTIONS IN: hydrolase activity, acting on ester bonds, protein serine/threonine phosphatase activity; INVOLVED IN: endosome to lysosome transport, protein targeting to vacuole; L…
c10384_g13_i1	-2.18838	0.00055235	26.1	misc.cytochrome P450	(chl4|511425 : 217.0) no description available & (at4g30210 : 209.0) Encodes NADPH-cytochrome P450 reductase that catalyzes the first oxidative step of the phenylpropanoid general pathway.; P450 reductase 2 (ATR2); FUNCTIONS IN: NADPH-hemoprotein reductase activity; INVOLVED IN: phenylpropanoid metabolic process; LOCATED IN: endoplasmic reticulum, chloroplast; EXPRESSED IN: 24 plant structures; E…
c10454_g25_i1	-6.21856	3.9e-08	26.1	misc.cytochrome P450	(at4g15110 : 606.0) member of CYP97B; "cytochrome P450, family 97, subfamily B, polypeptide 3" (CYP97B3); FUNCTIONS IN: electron carrier activity, monooxygenase activity, iron ion binding, oxygen binding, heme binding; INVOLVED IN: oxidation reduction; LOCATED IN: chloroplast, chloroplast stroma; EXPRESSED IN: 22 plant structures; EXPRESSED DURING: 13 growth stages; CONTAINS InterPro DOMAIN/s: Cy…
c20876_g1_i1	4.8471	5.64e-07	26.1	misc.cytochrome P450	(ipr001128 : 114.387314) Cytochrome P450 & (chl4|515931 : 84.3) no description available & (at1g75130 : 82.0) member of CYP721A; "cytochrome P450, family 721, subfamily A, polypeptide 1" (CYP721A1); FUNCTIONS IN: electron carrier activity, monooxygenase activity, iron ion binding, oxygen binding, heme binding; INVOLVED IN: oxidation reduction; LOCATED IN: endomembrane system; EXPRESSED IN: 12 pla…
c3711_g1_i1	-3.7876	6.13e-16	26.1	misc.cytochrome P450	(at1g69500 : 262.0) Encodes a cytochrome P450, designated CYP704B1. Expressed in the developing anthers. Essential for pollen exine development. Mutations in CYP704B1 result in impaired pollen walls that lack a normal exine layer and exhibit a characteristic striped surface, termed zebra phenotype. Heterologous expression of CYP704B1 in yeast cells demonstrated that it catalyzes omega-hydroxylati…
c8563_g1_i1	-2.3602	0.000823342	26.1	misc.cytochrome P450	(chl4|516739 : 194.0) no description available & (ipr003097 : 105.8236) FAD-binding, type 1 & (at4g30210 : 91.3) Encodes NADPH-cytochrome P450 reductase that catalyzes the first oxidative step of the phenylpropanoid general pathway.; P450 reductase 2 (ATR2); FUNCTIONS IN: NADPH-hemoprotein reductase activity; INVOLVED IN: phenylpropanoid metabolic process; LOCATED IN: endoplasmic reticulum, chlor…
c8696_g1_i1	-2.13889	0.000701366	26.1	misc.cytochrome P450	(at5g45340 : 80.1) Encodes a protein with ABA 8-hydroxylase activity; involved in ABA catabolism. Mutant analyses show that disruption in the gene results in more drought tolerance whereas overexpression results in increased transpiration rate and reduced drought tolerance. Gene involved in postgermination growth. Plant P450 CYP707A3, ABA 8-hydroxylase, binds enantioselectively (+)-ABA but not (-…
c9989_g10_i1	-2.99107	3.44e-06	26.1	misc.cytochrome P450	(ipr001128 : 258.96835) Cytochrome P450 & (at1g67110 : 147.0) member of CYP709A; "cytochrome P450, family 735, subfamily A, polypeptide 2" (CYP735A2); FUNCTIONS IN: electron carrier activity, monooxygenase activity, iron ion binding, oxygen binding, heme binding; INVOLVED IN: oxidation reduction; LOCATED IN: endomembrane system; EXPRESSED IN: 7 plant structures; EXPRESSED DURING: petal differenti…
c9989_g10_i2	-2.10085	0.0023105	26.1	misc.cytochrome P450	(ipr001128 : 166.29695) Cytochrome P450 & (at1g67110 : 147.0) member of CYP709A; "cytochrome P450, family 735, subfamily A, polypeptide 2" (CYP735A2); FUNCTIONS IN: electron carrier activity, monooxygenase activity, iron ion binding, oxygen binding, heme binding; INVOLVED IN: oxidation reduction; LOCATED IN: endomembrane system; EXPRESSED IN: 7 plant structures; EXPRESSED DURING: petal differenti…
c10088_g1_i1	-1.75181	0.000313204	26.17	misc.dynamin	(chl4|517595 : 622.0) no description available & (at4g33650 : 521.0) Encodes a protein with high sequence similarity to the dynamin superfamily. Among those members ADL2 was most closely related to Dnm1p of yeast and likely a member of the Vps1p subfamily. Widely expressed in various tissues with highest expression in flower tissues. Localizes to the chloroplast, mitochondrion and peroxisome. Inv…
c29053_g1_i1	6.91648	5.24e-05	26.17	misc.dynamin	(chl4|513465 : 181.0) no description available & (at1g53140 : 127.0) Encodes DRP5A, a dynamin protein involved in cytokinesis in Arabidopsis.; Dynamin related protein 5A (DRP5A); FUNCTIONS IN: GTP binding, GTPase activity; INVOLVED IN: cytokinesis; EXPRESSED IN: 18 plant structures; EXPRESSED DURING: 6 growth stages; CONTAINS InterPro DOMAIN/s: Dynamin, GTPase domain (InterPro:IPR001401); BEST Ar…
c29296_g1_i1	3.13102	1.08e-07	26.17	misc.dynamin	(chl4|509885 : 120.0) no description available & (at3g19720 : 99.8) Encodes a novel chloroplast division protein. Mutants of exhibit defects in chloroplast constriction, have enlarged, dumbbell-shaped chloroplasts. The ARC5 gene product shares similarity with the dynamin family of GTPases, which mediate endocytosis, mitochondrial division, and other organellar fission and fusion events in eukaryo…
c34547_g1_i1	5.78795	0.00431089	26.17	misc.dynamin	(chl4|513465 : 142.0) no description available & (at1g53140 : 115.0) Encodes DRP5A, a dynamin protein involved in cytokinesis in Arabidopsis.; Dynamin related protein 5A (DRP5A); FUNCTIONS IN: GTP binding, GTPase activity; INVOLVED IN: cytokinesis; EXPRESSED IN: 18 plant structures; EXPRESSED DURING: 6 growth stages; CONTAINS InterPro DOMAIN/s: Dynamin, GTPase domain (InterPro:IPR001401); BEST Ar…
c5872_g1_i1	5.50345	0.008675	26.17	misc.dynamin	(chl4|513465 : 166.0) no description available & (at1g53140 : 145.0) Encodes DRP5A, a dynamin protein involved in cytokinesis in Arabidopsis.; Dynamin related protein 5A (DRP5A); FUNCTIONS IN: GTP binding, GTPase activity; INVOLVED IN: cytokinesis; EXPRESSED IN: 18 plant structures; EXPRESSED DURING: 6 growth stages; CONTAINS InterPro DOMAIN/s: Dynamin, GTPase domain (InterPro:IPR001401); BEST Ar…
c16132_g1_i1	-1.99775	0.00106832	26.24	misc.GCN5-related N-acetyltransferase	(at1g32070 : 147.0) Encodes a nuclear acetyltransferase (NSI)that interacts with the geminivirus movement protein NSP. This interaction is required for viral infection and systemic spread. Acetylates the viral coat protein (CP) in vitro, but not NSP. NSP inhibits NSI activity in vitro. NSI is highly transcribed in phloem and in xylem parenchyma cells, and in the apical meristem and guard cells, w…
c29866_g1_i1	5.19683	1.27e-10	26.24	misc.GCN5-related N-acetyltransferase	(at2g04845 : 172.0) Acyl-CoA N-acyltransferases (NAT) superfamily protein; CONTAINS InterPro DOMAIN/s: GCN5-related N-acetyltransferase, C-terminal (InterPro:IPR022610), Acyl-CoA N-acyltransferase (InterPro:IPR016181); Has 393 Blast hits to 383 proteins in 188 species: Archae - 0; Bacteria - 98; Metazoa - 122; Fungi - 80; Plants - 36; Viruses - 0; Other Eukaryotes - 57 (source: NCBI BLink). & (ch…
c8520_g2_i1	1.77694	0.000417099	26.24	misc.GCN5-related N-acetyltransferase	(chl4|519940 : 318.0) no description available & (at4g37670 : 181.0) N-acetyl-l-glutamate synthase 2 (NAGS2); FUNCTIONS IN: acetyl-CoA:L-glutamate N-acetyltransferase activity, N-acetyltransferase activity; INVOLVED IN: cellular amino acid biosynthetic process, arginine biosynthetic process, metabolic process; LOCATED IN: cytoplasm; EXPRESSED IN: 20 plant structures; EXPRESSED DURING: 12 growth s…
c9058_g2_i1	-1.71195	0.000101101	26.24	misc.GCN5-related N-acetyltransferase	(chl4|510647 : 281.0) no description available & (at1g26220 : 150.0) Acyl-CoA N-acyltransferases (NAT) superfamily protein; FUNCTIONS IN: N-acetyltransferase activity; INVOLVED IN: metabolic process; LOCATED IN: chloroplast; EXPRESSED IN: 18 plant structures; EXPRESSED DURING: 10 growth stages; CONTAINS InterPro DOMAIN/s: GCN5-related N-acetyltransferase, C-terminal (InterPro:IPR022610), GCN5-rel…
c5266_g1_i1	4.06817	1.41e-09	26.28	misc.GDSL-motif lipase	(at5g62930 : 112.0) SGNH hydrolase-type esterase superfamily protein; FUNCTIONS IN: hydrolase activity, hydrolase activity, acting on ester bonds, carboxylesterase activity; INVOLVED IN: lipid metabolic process; LOCATED IN: cellular_component unknown; EXPRESSED IN: 23 plant structures; EXPRESSED DURING: 14 growth stages; CONTAINS InterPro DOMAIN/s: Esterase, SGNH hydrolase-type, subgroup (InterPr…
c7735_g3_i1	1.47782	0.00911139	26.28	misc.GDSL-motif lipase	(chl4|526065 : 190.0) no description available & (at5g62930 : 153.0) SGNH hydrolase-type esterase superfamily protein; FUNCTIONS IN: hydrolase activity, hydrolase activity, acting on ester bonds, carboxylesterase activity; INVOLVED IN: lipid metabolic process; LOCATED IN: cellular_component unknown; EXPRESSED IN: 23 plant structures; EXPRESSED DURING: 14 growth stages; CONTAINS InterPro DOMAIN/s:…
c8509_g1_i2	-2.31727	0.00322917	26.28	misc.GDSL-motif lipase	(at5g45920 : 127.0) SGNH hydrolase-type esterase superfamily protein; FUNCTIONS IN: hydrolase activity, hydrolase activity, acting on ester bonds, carboxylesterase activity; INVOLVED IN: lipid metabolic process; LOCATED IN: cellular_component unknown; EXPRESSED IN: 14 plant structures; EXPRESSED DURING: 6 growth stages; CONTAINS InterPro DOMAIN/s: Esterase, SGNH hydrolase-type, subgroup (InterPro…
c9569_g2_i1	5.31692	3.14e-13	26.28	misc.GDSL-motif lipase	(chl4|526065 : 139.0) no description available & (at5g62930 : 122.0) SGNH hydrolase-type esterase superfamily protein; FUNCTIONS IN: hydrolase activity, hydrolase activity, acting on ester bonds, carboxylesterase activity; INVOLVED IN: lipid metabolic process; LOCATED IN: cellular_component unknown; EXPRESSED IN: 23 plant structures; EXPRESSED DURING: 14 growth stages; CONTAINS InterPro DOMAIN/s:…
c10826_g1_i1	2.01821	8.43e-06	26.3	misc.gluco-, galacto- and mannosidases	(ipr013781 : 348.00507) Glycoside hydrolase, catalytic domain & (at5g36890 : 335.0) beta glucosidase 42 (BGLU42); FUNCTIONS IN: cation binding, beta-glucosidase activity, hydrolase activity, hydrolyzing O-glycosyl compounds, catalytic activity; INVOLVED IN: cellulose catabolic process, carbohydrate metabolic process; EXPRESSED IN: 23 plant structures; EXPRESSED DURING: 13 growth stages; CONTAINS …
c24322_g1_i1	2.25731	1.44e-05	26.3	misc.gluco-, galacto- and mannosidases	(chl4|525634 : 407.0) no description available & (at3g54440 : 339.0) glycoside hydrolase family 2 protein; FUNCTIONS IN: carbohydrate binding, cation binding, beta-galactosidase activity, hydrolase activity, hydrolyzing O-glycosyl compounds, catalytic activity; INVOLVED IN: carbohydrate metabolic process; EXPRESSED IN: male gametophyte, guard cell; CONTAINS InterPro DOMAIN/s: Glycoside hydrolase …
c5545_g1_i1	4.17984	2.11e-06	26.3	misc.gluco-, galacto- and mannosidases	(chl4|520879 : 266.0) no description available & (at4g21760 : 87.4) beta-glucosidase 47 (BGLU47); FUNCTIONS IN: cation binding, hydrolase activity, hydrolyzing O-glycosyl compounds, catalytic activity; INVOLVED IN: carbohydrate metabolic process; LOCATED IN: endomembrane system; EXPRESSED IN: 19 plant structures; EXPRESSED DURING: 13 growth stages; CONTAINS InterPro DOMAIN/s: Glycoside hydrolase,…
c7350_g1_i1	1.55813	0.00215662	26.3	misc.gluco-, galacto- and mannosidases	(at5g36890 : 394.0) beta glucosidase 42 (BGLU42); FUNCTIONS IN: cation binding, beta-glucosidase activity, hydrolase activity, hydrolyzing O-glycosyl compounds, catalytic activity; INVOLVED IN: cellulose catabolic process, carbohydrate metabolic process; EXPRESSED IN: 23 plant structures; EXPRESSED DURING: 13 growth stages; CONTAINS InterPro DOMAIN/s: Glycoside hydrolase, family 1, beta-glucosida…
c8622_g1_i1	1.8519	0.00247201	26.3	misc.gluco-, galacto- and mannosidases	(at5g36890 : 94.4) beta glucosidase 42 (BGLU42); FUNCTIONS IN: cation binding, beta-glucosidase activity, hydrolase activity, hydrolyzing O-glycosyl compounds, catalytic activity; INVOLVED IN: cellulose catabolic process, carbohydrate metabolic process; EXPRESSED IN: 23 plant structures; EXPRESSED DURING: 13 growth stages; CONTAINS InterPro DOMAIN/s: Glycoside hydrolase, family 1, beta-glucosidas…
c8655_g1_i1	2.56285	3.31e-06	26.3	misc.gluco-, galacto- and mannosidases	(ipr004888 : 579.66364) Glycoside hydrolase, family 63 & (at1g67490 : 550.0) Encodes an alpha-glucosidase I enzyme that catalyzes the first step in N-linked glycan processing. Localized to the endoplasmic reticulum (ER).; glucosidase 1 (GCS1); FUNCTIONS IN: alpha-glucosidase activity; INVOLVED IN: root epidermal cell differentiation, epidermal cell differentiation; LOCATED IN: endoplasmic reticul…
c9184_g1_i1	3.16546	1.27e-06	26.3	misc.gluco-, galacto- and mannosidases	(at3g60140 : 135.0) Encodes a protein similar to beta-glucosidase and is a member of glycoside hydrolase family 1. Expression is induced after 24 hours of dark treatment, in senescing leaves and treatment with exogenous photosynthesis inhibitor. Induction of gene expression was suppressed in excised leaves supplied with sugar. The authors suggest that the genes expression pattern is responding to…
c29037_g1_i1	2.2903	3.27e-05	26.3.1	misc.gluco-, galacto- and mannosidases.alpha-galactosidase	(q653v7|aglu_orysa : 396.0) Probable alpha-glucosidase Os06g0675700 precursor (EC 3.2.1.20) (Maltase) - Oryza sativa (Rice) & (at5g11720 : 373.0) Glycosyl hydrolases family 31 protein; FUNCTIONS IN: hydrolase activity, hydrolyzing O-glycosyl compounds; INVOLVED IN: carbohydrate metabolic process; LOCATED IN: apoplast, vacuole, plant-type cell wall; EXPRESSED IN: 23 plant structures; EXPRESSED DUR…
c3486_g2_i1	7.8257	2.58e-36	26.3.1	misc.gluco-, galacto- and mannosidases.alpha-galactosidase	(at1g68560 : 406.0) Encodes a bifunctional alpha-l-arabinofuranosidase/beta-d-xylosidase that belongs to family 3 of glycoside hydrolases.; alpha-xylosidase 1 (XYL1); FUNCTIONS IN: xyloglucan 1,6-alpha-xylosidase activity, xylan 1,4-beta-xylosidase activity, alpha-N-arabinofuranosidase activity, hydrolase activity, hydrolyzing O-glycosyl compounds; INVOLVED IN: response to cadmium ion, xylan cata…
c5782_g2_i1	3.74436	2.48e-05	26.3.1	misc.gluco-, galacto- and mannosidases.alpha-galactosidase	(q653v7|aglu_orysa : 275.0) Probable alpha-glucosidase Os06g0675700 precursor (EC 3.2.1.20) (Maltase) - Oryza sativa (Rice) & (at5g11720 : 262.0) Glycosyl hydrolases family 31 protein; FUNCTIONS IN: hydrolase activity, hydrolyzing O-glycosyl compounds; INVOLVED IN: carbohydrate metabolic process; LOCATED IN: apoplast, vacuole, plant-type cell wall; EXPRESSED IN: 23 plant structures; EXPRESSED DUR…
c8748_g1_i1	5.28122	1.18e-19	26.3.1	misc.gluco-, galacto- and mannosidases.alpha-galactosidase	(q43763|aglu_horvu : 94.4) Alpha-glucosidase precursor (EC 3.2.1.20) (Maltase) - Hordeum vulgare (Barley) & (at5g11720 : 92.0) Glycosyl hydrolases family 31 protein; FUNCTIONS IN: hydrolase activity, hydrolyzing O-glycosyl compounds; INVOLVED IN: carbohydrate metabolic process; LOCATED IN: apoplast, vacuole, plant-type cell wall; EXPRESSED IN: 23 plant structures; EXPRESSED DURING: 13 growth stag…
c1466_g1_i1	-4.06733	1.72e-08	26.3.3	misc.gluco-, galacto- and mannosidases.alpha-mannosidase	(at5g66150 : 372.0) Glycosyl hydrolase family 38 protein; FUNCTIONS IN: in 6 functions; INVOLVED IN: mannose metabolic process, carbohydrate metabolic process; LOCATED IN: endomembrane system; EXPRESSED IN: petal, leaf whorl, sperm cell, flower; EXPRESSED DURING: 4 anthesis, petal differentiation and expansion stage; CONTAINS InterPro DOMAIN/s: Glycoside hydrolase-type carbohydrate-binding (Inter…
c8950_g4_i1	3.56092	2.04e-05	26.3.3	misc.gluco-, galacto- and mannosidases.alpha-mannosidase	(at3g26720 : 419.0) Glycosyl hydrolase family 38 protein; FUNCTIONS IN: in 6 functions; INVOLVED IN: mannose metabolic process, carbohydrate metabolic process; LOCATED IN: plasma membrane, plant-type cell wall; EXPRESSED IN: 25 plant structures; EXPRESSED DURING: 13 growth stages; CONTAINS InterPro DOMAIN/s: Glycoside hydrolase-type carbohydrate-binding (InterPro:IPR011013), Glycoside hydrolase/d…
c10093_g3_i3	-2.31839	0.00708901	26.3.4	misc.gluco-, galacto- and mannosidases.endoglucanase	(ipr012341 : 126.54687) Six-hairpin glycosidase & (chl4|517735 : 84.0) no description available & (at1g75680 : 80.5) glycosyl hydrolase 9B7 (GH9B7); FUNCTIONS IN: hydrolase activity, hydrolyzing O-glycosyl compounds, catalytic activity; INVOLVED IN: carbohydrate metabolic process; LOCATED IN: plasma membrane; EXPRESSED IN: 23 plant structures; EXPRESSED DURING: 13 growth stages; CONTAINS InterPro…
c10454_g43_i1	8.17013	3.22e-38	26.3.4	misc.gluco-, galacto- and mannosidases.endoglucanase	(chl4|523264 : 285.0) no description available & (ipr012341 : 225.7926) Six-hairpin glycosidase & (at2g44540 : 216.0) glycosyl hydrolase 9B9 (GH9B9); FUNCTIONS IN: hydrolase activity, hydrolyzing O-glycosyl compounds, catalytic activity; INVOLVED IN: carbohydrate metabolic process; LOCATED IN: endomembrane system; EXPRESSED IN: male gametophyte, pollen tube; EXPRESSED DURING: L mature pollen stag…
c10123_g3_i1	1.7431	0.000224629	26.3.5	misc.gluco-, galacto- and mannosidases.glycosyl hydrolase family 5	(ipr013781 : 161.95749) Glycoside hydrolase, catalytic domain & (at5g17500 : 125.0) Glycosyl hydrolase superfamily protein; FUNCTIONS IN: cation binding, hydrolase activity, hydrolyzing O-glycosyl compounds, catalytic activity; INVOLVED IN: carbohydrate metabolic process; LOCATED IN: endomembrane system; CONTAINS InterPro DOMAIN/s: Glycoside hydrolase, catalytic core (InterPro:IPR017853), Glycosi…
c6941_g1_i1	-2.12574	1.53e-06	26.9	misc.glutathione S transferases	(chl4|514105 : 147.0) no description available & (at1g65820 : 106.0) microsomal glutathione s-transferase, putative; CONTAINS InterPro DOMAIN/s: Membrane-associated, eicosanoid/glutathione metabolism (MAPEG) protein (InterPro:IPR001129); Has 388 Blast hits to 388 proteins in 129 species: Archae - 0; Bacteria - 4; Metazoa - 195; Fungi - 88; Plants - 65; Viruses - 0; Other Eukaryotes - 36 (source: …
c6941_g1_i2	2.31366	0.00292581	26.9	misc.glutathione S transferases	(chl4|514105 : 97.8) no description available & (at1g65820 : 80.1) microsomal glutathione s-transferase, putative; CONTAINS InterPro DOMAIN/s: Membrane-associated, eicosanoid/glutathione metabolism (MAPEG) protein (InterPro:IPR001129); Has 388 Blast hits to 388 proteins in 129 species: Archae - 0; Bacteria - 4; Metazoa - 195; Fungi - 88; Plants - 65; Viruses - 0; Other Eukaryotes - 36 (source: NC…
c8448_g2_i1	-3.41601	5.72e-11	26.9	misc.glutathione S transferases	(at5g44000 : 236.0) Glutathione S-transferase family protein; FUNCTIONS IN: glutathione transferase activity; LOCATED IN: chloroplast; EXPRESSED IN: 22 plant structures; EXPRESSED DURING: 13 growth stages; CONTAINS InterPro DOMAIN/s: Glutathione S-transferase, C-terminal (InterPro:IPR004046), Glutathione S-transferase, C-terminal-like (InterPro:IPR010987), Glutathione S-transferase/chloride chann…
c10170_g2_i2	-2.29956	0.00184844	26.1	misc.misc2	(at5g58240 : 165.0) Encodes a Fhit protein. Has nucleoside phosphoramidase and adenylylsulfatase activities.; FRAGILE HISTIDINE TRIAD (FHIT); CONTAINS InterPro DOMAIN/s: Histidine triad-like motif (InterPro:IPR011146), Histidine triad, conserved site (InterPro:IPR019808), Histidine triad (HIT) protein (InterPro:IPR001310), Histidine triad motif (InterPro:IPR011151); Has 35333 Blast hits to 34131 …
c10386_g7_i1	7.80642	7.11e-26	26.1	misc.misc2	(chl4|516917 : 763.0) no description available & (at4g37560 : 701.0) Acetamidase/Formamidase family protein; FUNCTIONS IN: formamidase activity, hydrolase activity, acting on carbon-nitrogen (but not peptide) bonds, in linear amides; INVOLVED IN: metabolic process; LOCATED IN: cellular_component unknown; EXPRESSED IN: 22 plant structures; EXPRESSED DURING: 13 growth stages; CONTAINS InterPro DOMA…
c10405_g18_i1	1.33114	0.00306025	26.1	misc.misc2	(chl4|516527 : 396.0) no description available & (at3g56460 : 250.0) GroES-like zinc-binding alcohol dehydrogenase family protein; FUNCTIONS IN: oxidoreductase activity, binding, zinc ion binding, catalytic activity; INVOLVED IN: oxidation reduction, metabolic process; LOCATED IN: peroxisome; EXPRESSED IN: 22 plant structures; EXPRESSED DURING: 13 growth stages; CONTAINS InterPro DOMAIN/s: GroES-…
c19687_g1_i1	-1.98063	0.000257508	26.1	misc.misc2	(at3g23570 : 99.0) alpha/beta-Hydrolases superfamily protein; FUNCTIONS IN: hydrolase activity; INVOLVED IN: response to salt stress; LOCATED IN: cellular_component unknown; EXPRESSED IN: 21 plant structures; EXPRESSED DURING: 12 growth stages; CONTAINS InterPro DOMAIN/s: Dienelactone hydrolase (InterPro:IPR002925); BEST Arabidopsis thaliana protein match is: alpha/beta-Hydrolases superfamily pro…
c25413_g1_i1	2.8937	1.29e-06	26.1	misc.misc2	(chl4|513656 : 307.0) no description available & (at1g13560 : 152.0) Encodes aminoalcoholphosphotransferase AAPT1.; aminoalcoholphosphotransferase 1 (AAPT1); FUNCTIONS IN: phosphatidyltransferase activity, phosphotransferase activity, for other substituted phosphate groups; INVOLVED IN: phospholipid biosynthetic process; LOCATED IN: endomembrane system, membrane; EXPRESSED IN: 24 plant structures…
c7991_g1_i2	2.97383	2.64e-07	26.1	misc.misc2	(chl4|516657 : 216.0) no description available & (at3g23600 : 93.6) alpha/beta-Hydrolases superfamily protein; FUNCTIONS IN: hydrolase activity; INVOLVED IN: response to salt stress; LOCATED IN: apoplast, nucleus, plasma membrane, cytoplasm; EXPRESSED IN: 24 plant structures; EXPRESSED DURING: 14 growth stages; CONTAINS InterPro DOMAIN/s: Dienelactone hydrolase (InterPro:IPR002925); BEST Arabidop…
c10497_g2_i1	2.44468	5.8e-08	26.8	misc.nitrilases, *nitrile lyases, berberine bridge enzymes, reticuline oxidases, troponine reductases	(at4g08790 : 331.0) Nitrilase/cyanide hydratase and apolipoprotein N-acyltransferase family protein; FUNCTIONS IN: hydrolase activity, acting on carbon-nitrogen (but not peptide) bonds, nitrilase activity; INVOLVED IN: response to cadmium ion, nitrogen compound metabolic process; EXPRESSED IN: 21 plant structures; EXPRESSED DURING: 11 growth stages; CONTAINS InterPro DOMAIN/s: Nitrilase/cyanide h…
c10504_g11_i1	-3.47192	2.93e-06	26.8	misc.nitrilases, *nitrile lyases, berberine bridge enzymes, reticuline oxidases, troponine reductases	(at5g13690 : 110.0) Encodes an enzyme that is predicted to act as an alpha-N-acetylglucosaminidase (NAGLU). An naglu mutant arrests early in seed development but does not appear to have male or female gametophytic defects. Transcript levels for this gene are increased during reproductive development.; CYCLOPS 1 (CYL1); FUNCTIONS IN: alpha-N-acetylglucosaminidase activity; INVOLVED IN: seed develo…
c10504_g15_i1	-2.70366	0.000369776	26.8	misc.nitrilases, *nitrile lyases, berberine bridge enzymes, reticuline oxidases, troponine reductases	(at5g13690 : 96.3) Encodes an enzyme that is predicted to act as an alpha-N-acetylglucosaminidase (NAGLU). An naglu mutant arrests early in seed development but does not appear to have male or female gametophytic defects. Transcript levels for this gene are increased during reproductive development.; CYCLOPS 1 (CYL1); FUNCTIONS IN: alpha-N-acetylglucosaminidase activity; INVOLVED IN: seed develop…
c15139_g1_i1	17.2459	7.06e-80	26.8	misc.nitrilases, *nitrile lyases, berberine bridge enzymes, reticuline oxidases, troponine reductases	(ipr003010 : 117.43184) Nitrilase/cyanide hydratase and apolipoprotein N-acyltransferase & (reliability: 205.50572) & (original description: len=1865 path=[1843:0-1864])
c15443_g1_i1	5.15444	5.9e-08	26.8	misc.nitrilases, *nitrile lyases, berberine bridge enzymes, reticuline oxidases, troponine reductases	(chl4|511198 : 144.0) no description available & (at2g29260 : 90.5) NAD(P)-binding Rossmann-fold superfamily protein; FUNCTIONS IN: oxidoreductase activity, binding, catalytic activity; INVOLVED IN: oxidation reduction, metabolic process; LOCATED IN: chloroplast; EXPRESSED IN: 14 plant structures; EXPRESSED DURING: 9 growth stages; CONTAINS InterPro DOMAIN/s: NAD(P)-binding domain (InterPro:IPR01…
c10521_g1_i1	2.18761	5.25e-06	26.6	misc.O-methyl transferases	(ipr001077 : 81.72991) O-methyltransferase, family 2 & (reliability: 143.02734) & (original description: len=1945 path=[4769:0-1841 11830:1842-1944])
c19662_g1_i1	3.67759	5.28e-13	26.6	misc.O-methyl transferases	(chl4|520911 : 509.0) no description available & (at4g29510 : 474.0) Has arginine N-methyltransferase activity. Modifies AtMBD7.; arginine methyltransferase 11 (PRMT11); FUNCTIONS IN: protein-arginine N-methyltransferase activity; INVOLVED IN: protein amino acid methylation; LOCATED IN: nucleus; EXPRESSED IN: 22 plant structures; EXPRESSED DURING: 13 growth stages; CONTAINS InterPro DOMAIN/s: Rib…
c6895_g1_i1	7.16643	7.67e-14	26.6	misc.O-methyl transferases	(chl4|522412 : 416.0) no description available & (at4g31790 : 345.0) Tetrapyrrole (Corrin/Porphyrin) Methylases; FUNCTIONS IN: methyltransferase activity, diphthine synthase activity; INVOLVED IN: peptidyl-diphthamide biosynthetic process from peptidyl-histidine, metabolic process; LOCATED IN: cellular_component unknown; EXPRESSED IN: 22 plant structures; EXPRESSED DURING: 13 growth stages; CONTA…
c9019_g3_i1	1.7092	0.000146476	26.6	misc.O-methyl transferases	(chl4|516790 : 274.0) no description available & (at3g12270 : 225.0) protein arginine methyltransferase 3 (PRMT3); FUNCTIONS IN: protein methyltransferase activity, methyltransferase activity, zinc ion binding; INVOLVED IN: protein amino acid methylation; LOCATED IN: intracellular, cytoplasm; EXPRESSED IN: 21 plant structures; EXPRESSED DURING: 13 growth stages; CONTAINS InterPro DOMAIN/s: Zinc f…
c10047_g1_i2	9.61932	5.68e-15	26.7	misc.oxidases - copper, flavone etc	(chl4|509721 : 214.0) no description available & (at4g33910 : 174.0) 2-oxoglutarate (2OG) and Fe(II)-dependent oxygenase superfamily protein; FUNCTIONS IN: oxidoreductase activity, acting on paired donors, with incorporation or reduction of molecular oxygen, 2-oxoglutarate as one donor, and incorporation of one atom each of oxygen into both donors, oxidoreductase activity, oxidoreductase activity…
c10383_g2_i1	-3.3549	1.61e-07	26.7	misc.oxidases - copper, flavone etc	(at1g24340 : 84.3) A locus involved in embryogenesis. Mutations in this locus result in embryo lethality.; EMBRYO DEFECTIVE 2421 (EMB2421); FUNCTIONS IN: monooxygenase activity; INVOLVED IN: embryo development ending in seed dormancy; EXPRESSED IN: 23 plant structures; EXPRESSED DURING: 14 growth stages; CONTAINS InterPro DOMAIN/s: Monooxygenase, FAD-binding (InterPro:IPR002938); Has 5711 Blast h…
c10383_g46_i1	-2.00466	0.00120895	26.7	misc.oxidases - copper, flavone etc	(at1g24340 : 112.0) A locus involved in embryogenesis. Mutations in this locus result in embryo lethality.; EMBRYO DEFECTIVE 2421 (EMB2421); FUNCTIONS IN: monooxygenase activity; INVOLVED IN: embryo development ending in seed dormancy; EXPRESSED IN: 23 plant structures; EXPRESSED DURING: 14 growth stages; CONTAINS InterPro DOMAIN/s: Monooxygenase, FAD-binding (InterPro:IPR002938); Has 5711 Blast …
c10383_g51_i1	-3.82968	6.69e-15	26.7	misc.oxidases - copper, flavone etc	(at1g24340 : 175.0) A locus involved in embryogenesis. Mutations in this locus result in embryo lethality.; EMBRYO DEFECTIVE 2421 (EMB2421); FUNCTIONS IN: monooxygenase activity; INVOLVED IN: embryo development ending in seed dormancy; EXPRESSED IN: 23 plant structures; EXPRESSED DURING: 14 growth stages; CONTAINS InterPro DOMAIN/s: Monooxygenase, FAD-binding (InterPro:IPR002938); Has 5711 Blast …
c10383_g54_i1	1.58923	0.00440199	26.7	misc.oxidases - copper, flavone etc	(chl4|520793 : 289.0) no description available & (at1g62600 : 250.0) Flavin-binding monooxygenase family protein; FUNCTIONS IN: NADP or NADPH binding, monooxygenase activity, FAD binding, flavin-containing monooxygenase activity; INVOLVED IN: oxidation reduction; LOCATED IN: vacuole; CONTAINS InterPro DOMAIN/s: Flavin-containing monooxygenase FMO (InterPro:IPR000960), Flavin-containing monooxygen…
c15190_g1_i1	-5.93567	5.98e-18	26.7	misc.oxidases - copper, flavone etc	(chl4|523658 : 1217.0) no description available & (ipr004113 : 98.54115) FAD-linked oxidase, C-terminal & (at5g06580 : 87.4) Encodes a protein with glycolate dehydrogenase activity, which was shown to complement various subunits of the E. coli glycolate oxidase complex. It has not been ruled out that the enzyme might be involved in other catalytic activities in vivo.; FAD-linked oxidases family p…
c15277_g1_i1	2.66642	5.92e-08	26.7	misc.oxidases - copper, flavone etc	(chl4|520647 : 352.0) no description available & (at3g28480 : 259.0) Oxoglutarate/iron-dependent oxygenase; FUNCTIONS IN: oxidoreductase activity, acting on paired donors, with incorporation or reduction of molecular oxygen, 2-oxoglutarate as one donor, and incorporation of one atom each of oxygen into both donors, oxidoreductase activity, oxidoreductase activity, acting on paired donors, with in…
c1574_g1_i1	3.42947	5.01e-09	26.7	misc.oxidases - copper, flavone etc	(chl4|518583 : 175.0) no description available & (at3g06300 : 94.7) Encodes a prolyl-4 hydroxylase that can hydroxylate poly(L-proline)and other proline rich peptides, including those with sequences corresponding to those in arabinogalactan proteins and extensins.; P4H isoform 2 (AT-P4H-2); FUNCTIONS IN: oxidoreductase activity, acting on paired donors, with incorporation or reduction of molecula…
c18466_g1_i1	-2.76169	0.00171684	26.7	misc.oxidases - copper, flavone etc	(chl4|523819 : 95.9) no description available & (at5g43890 : 92.4) Encodes a YUCCA-like putative flavin monooxygenase, the activation tagging mutant has increased level of IAA, increased auxin response and phenotype of auxin overproduction, rescues erecta mutant phenotype; YUCCA5 (YUC5); CONTAINS InterPro DOMAIN/s: Pyridine nucleotide-disulphide oxidoreductase, class-II (InterPro:IPR000103), FAD-…
c33461_g1_i1	1.64911	0.000313204	26.7	misc.oxidases - copper, flavone etc	(chl4|520647 : 340.0) no description available & (at3g28480 : 260.0) Oxoglutarate/iron-dependent oxygenase; FUNCTIONS IN: oxidoreductase activity, acting on paired donors, with incorporation or reduction of molecular oxygen, 2-oxoglutarate as one donor, and incorporation of one atom each of oxygen into both donors, oxidoreductase activity, oxidoreductase activity, acting on paired donors, with in…
c34732_g1_i1	3.16479	5.39e-06	26.7	misc.oxidases - copper, flavone etc	(chl4|510193 : 130.0) no description available & (at3g13682 : 122.0) Encodes a homolog of human Lysine-Specific Demethylase1. Involved in H3K4 methylation of target genes including the flowering loci FLC and FWA.; LSD1-like2 (LDL2); CONTAINS InterPro DOMAIN/s: Amine oxidase (InterPro:IPR002937), SWIRM (InterPro:IPR007526); BEST Arabidopsis thaliana protein match is: LSD1-like 1 (TAIR:AT1G62830.1)…
c5173_g2_i1	1.45162	0.00995184	26.7	misc.oxidases - copper, flavone etc	(ipr002938 : 147.02898) Monooxygenase, FAD-binding & (at1g24340 : 80.9) A locus involved in embryogenesis. Mutations in this locus result in embryo lethality.; EMBRYO DEFECTIVE 2421 (EMB2421); FUNCTIONS IN: monooxygenase activity; INVOLVED IN: embryo development ending in seed dormancy; EXPRESSED IN: 23 plant structures; EXPRESSED DURING: 14 growth stages; CONTAINS InterPro DOMAIN/s: Monooxygenas…
c8052_g1_i1	-1.65302	0.00651651	26.7	misc.oxidases - copper, flavone etc	(chl4|516471 : 273.0) no description available & (at5g67290 : 221.0) FAD-dependent oxidoreductase family protein; FUNCTIONS IN: oxidoreductase activity; INVOLVED IN: biological_process unknown; LOCATED IN: cellular_component unknown; EXPRESSED IN: 22 plant structures; EXPRESSED DURING: 13 growth stages; CONTAINS InterPro DOMAIN/s: FAD dependent oxidoreductase (InterPro:IPR006076); Has 1807 Blast …
c8356_g1_i1	7.31572	2e-05	26.7	misc.oxidases - copper, flavone etc	(chl4|519839 : 535.0) no description available & (at2g42490 : 390.0) Copper amine oxidase family protein; FUNCTIONS IN: quinone binding, primary amine oxidase activity, copper ion binding; INVOLVED IN: oxidation reduction, amine metabolic process; LOCATED IN: peroxisome; EXPRESSED IN: 22 plant structures; EXPRESSED DURING: 13 growth stages; CONTAINS InterPro DOMAIN/s: Copper amine oxidase, N-term…
c8356_g1_i3	4.11314	8.25e-06	26.7	misc.oxidases - copper, flavone etc	(chl4|519839 : 529.0) no description available & (at2g42490 : 390.0) Copper amine oxidase family protein; FUNCTIONS IN: quinone binding, primary amine oxidase activity, copper ion binding; INVOLVED IN: oxidation reduction, amine metabolic process; LOCATED IN: peroxisome; EXPRESSED IN: 22 plant structures; EXPRESSED DURING: 13 growth stages; CONTAINS InterPro DOMAIN/s: Copper amine oxidase, N-term…
c8624_g1_i1	2.1511	2.43e-05	26.7	misc.oxidases - copper, flavone etc	(chl4|520647 : 382.0) no description available & (at3g28480 : 272.0) Oxoglutarate/iron-dependent oxygenase; FUNCTIONS IN: oxidoreductase activity, acting on paired donors, with incorporation or reduction of molecular oxygen, 2-oxoglutarate as one donor, and incorporation of one atom each of oxygen into both donors, oxidoreductase activity, oxidoreductase activity, acting on paired donors, with in…
c9858_g1_i1	2.05208	2.29e-05	26.7	misc.oxidases - copper, flavone etc	(chl4|509923 : 160.0) no description available & (at5g06580 : 139.0) Encodes a protein with glycolate dehydrogenase activity, which was shown to complement various subunits of the E. coli glycolate oxidase complex. It has not been ruled out that the enzyme might be involved in other catalytic activities in vivo.; FAD-linked oxidases family protein; FUNCTIONS IN: glycolate oxidase activity, glycol…
c9867_g1_i1	-2.44444	0.0015237	26.7	misc.oxidases - copper, flavone etc	(at1g62830 : 190.0) Encodes a homolog of human Lysine-Specific Demethylase1. Involved in H3K4 methylation of target genes including the flowering time loci FLC and FWA. Located in nucleus. Negatively regulates root elongation. Involved in repression of LRP1 via histone deacetylation.; LSD1-like 1 (LDL1); CONTAINS InterPro DOMAIN/s: Amine oxidase (InterPro:IPR002937), SWIRM (InterPro:IPR007526); B…
c7808_g1_i1	-1.24854	0.00830434	26.12	misc.peroxidases	(chl4|523578 : 266.0) no description available & (at4g32320 : 202.0) Encodes a cytosolic ascorbate peroxidase APX6. Ascorbate peroxidases are enzymes that scavenge hydrogen peroxide in plant cells. Eight types of APX have been described for Arabidopsis: three cytosolic (APX1, APX2, APX6), two chloroplastic types (stromal sAPX, thylakoid tAPX), and three microsomal (APX3, APX4, APX5) isoforms.; as…
c20554_g1_i1	-4.91502	9.89e-09	26.23	misc.rhodanese	(chl4|516017 : 196.0) no description available & (at4g27700 : 123.0) Rhodanese/Cell cycle control phosphatase superfamily protein; FUNCTIONS IN: molecular_function unknown; INVOLVED IN: aging; LOCATED IN: chloroplast thylakoid membrane, chloroplast; EXPRESSED IN: 21 plant structures; EXPRESSED DURING: 13 growth stages; CONTAINS InterPro DOMAIN/s: Rhodanese-like (InterPro:IPR001763); BEST Arabidop…
c3203_g1_i1	-1.65347	0.00912474	26.23	misc.rhodanese	(chl4|521726 : 238.0) no description available & (at4g27700 : 92.8) Rhodanese/Cell cycle control phosphatase superfamily protein; FUNCTIONS IN: molecular_function unknown; INVOLVED IN: aging; LOCATED IN: chloroplast thylakoid membrane, chloroplast; EXPRESSED IN: 21 plant structures; EXPRESSED DURING: 13 growth stages; CONTAINS InterPro DOMAIN/s: Rhodanese-like (InterPro:IPR001763); BEST Arabidops…
c10530_g22_i2	1.30042	0.00348406	26.22	misc.short chain dehydrogenase/reductase (SDR)	(chl4|511361 : 300.0) no description available & (ipr016040 : 136.74413) NAD(P)-binding domain & (at3g03330 : 87.8) NAD(P)-binding Rossmann-fold superfamily protein; FUNCTIONS IN: oxidoreductase activity, binding, catalytic activity; INVOLVED IN: oxidation reduction, metabolic process; LOCATED IN: endoplasmic reticulum, plasma membrane; EXPRESSED IN: 25 plant structures; EXPRESSED DURING: 13 grow…
c33448_g1_i1	5.04523	8.24e-17	26.22	misc.short chain dehydrogenase/reductase (SDR)	(chl4|514095 : 174.0) no description available & (at5g10050 : 158.0) NAD(P)-binding Rossmann-fold superfamily protein; FUNCTIONS IN: oxidoreductase activity, binding, catalytic activity; INVOLVED IN: oxidation reduction, metabolic process; LOCATED IN: cellular_component unknown; CONTAINS InterPro DOMAIN/s: Short-chain dehydrogenase/reductase, conserved site (InterPro:IPR020904), NAD(P)-binding do…
c371_g1_i1	-1.85397	0.000106458	26.22	misc.short chain dehydrogenase/reductase (SDR)	(chl4|519048 : 332.0) no description available & (at3g03330 : 208.0) NAD(P)-binding Rossmann-fold superfamily protein; FUNCTIONS IN: oxidoreductase activity, binding, catalytic activity; INVOLVED IN: oxidation reduction, metabolic process; LOCATED IN: endoplasmic reticulum, plasma membrane; EXPRESSED IN: 25 plant structures; EXPRESSED DURING: 13 growth stages; CONTAINS InterPro DOMAIN/s: Short-ch…
c4774_g1_i1	-1.52299	0.00218659	26.22	misc.short chain dehydrogenase/reductase (SDR)	(at4g23430 : 279.0) NAD(P)-binding Rossmann-fold superfamily protein; FUNCTIONS IN: oxidoreductase activity, binding, catalytic activity; INVOLVED IN: oxidation reduction, metabolic process; LOCATED IN: chloroplast, chloroplast inner membrane; CONTAINS InterPro DOMAIN/s: NAD(P)-binding domain (InterPro:IPR016040), Glucose/ribitol dehydrogenase (InterPro:IPR002347), Short-chain dehydrogenase/reduc…
c5282_g1_i1	8.79295	2.18e-11	26.22	misc.short chain dehydrogenase/reductase (SDR)	(chl4|525660 : 201.0) no description available & (at4g23430 : 114.0) NAD(P)-binding Rossmann-fold superfamily protein; FUNCTIONS IN: oxidoreductase activity, binding, catalytic activity; INVOLVED IN: oxidation reduction, metabolic process; LOCATED IN: chloroplast, chloroplast inner membrane; CONTAINS InterPro DOMAIN/s: NAD(P)-binding domain (InterPro:IPR016040), Glucose/ribitol dehydrogenase (Int…
c6782_g2_i1	1.87366	4.69e-05	26.22	misc.short chain dehydrogenase/reductase (SDR)	(chl4|520293 : 147.0) no description available & (ipr016040 : 96.06672) NAD(P)-binding domain & (at4g20760 : 92.4) NAD(P)-binding Rossmann-fold superfamily protein; FUNCTIONS IN: oxidoreductase activity, binding, catalytic activity; INVOLVED IN: oxidation reduction, metabolic process; EXPRESSED IN: 22 plant structures; EXPRESSED DURING: 13 growth stages; CONTAINS InterPro DOMAIN/s: NAD(P)-binding…
c8770_g1_i2	-5.76853	0.00211234	26.22	misc.short chain dehydrogenase/reductase (SDR)	(chl4|517751 : 282.0) no description available & (at5g51030 : 199.0) NAD(P)-binding Rossmann-fold superfamily protein; FUNCTIONS IN: oxidoreductase activity, binding, catalytic activity; INVOLVED IN: oxidation reduction, metabolic process; LOCATED IN: cellular_component unknown; EXPRESSED IN: 9 plant structures; EXPRESSED DURING: L mature pollen stage, M germinated pollen stage, 4 anthesis, petal…
c9342_g1_i3	2.8149	4.54e-06	26.22	misc.short chain dehydrogenase/reductase (SDR)	(chl4|521325 : 255.0) no description available & (ipr016040 : 193.5225) NAD(P)-binding domain & (at4g05530 : 192.0) Encodes a peroxisomal member of the short-chain dehydrogenase/reductase (SDR) family of enzymes. Loss of IBR1 function causes increased resistance to indole-3-butyric acid without affecting plant responses to IAA, NAA, and 2,4-D. This enzyme may be responsible for catalyzing a dehyd…
c9356_g1_i1	5.78795	0.0043327	26.22	misc.short chain dehydrogenase/reductase (SDR)	(chl4|514095 : 139.0) no description available & (at5g10050 : 129.0) NAD(P)-binding Rossmann-fold superfamily protein; FUNCTIONS IN: oxidoreductase activity, binding, catalytic activity; INVOLVED IN: oxidation reduction, metabolic process; LOCATED IN: cellular_component unknown; CONTAINS InterPro DOMAIN/s: Short-chain dehydrogenase/reductase, conserved site (InterPro:IPR020904), NAD(P)-binding do…
c9356_g1_i2	5.61991	8.11e-11	26.22	misc.short chain dehydrogenase/reductase (SDR)	(chl4|514095 : 130.0) no description available & (at5g10050 : 117.0) NAD(P)-binding Rossmann-fold superfamily protein; FUNCTIONS IN: oxidoreductase activity, binding, catalytic activity; INVOLVED IN: oxidation reduction, metabolic process; LOCATED IN: cellular_component unknown; CONTAINS InterPro DOMAIN/s: Short-chain dehydrogenase/reductase, conserved site (InterPro:IPR020904), NAD(P)-binding do…
c9356_g1_i3	3.8077	0.000169268	26.22	misc.short chain dehydrogenase/reductase (SDR)	(chl4|514095 : 179.0) no description available & (at5g10050 : 163.0) NAD(P)-binding Rossmann-fold superfamily protein; FUNCTIONS IN: oxidoreductase activity, binding, catalytic activity; INVOLVED IN: oxidation reduction, metabolic process; LOCATED IN: cellular_component unknown; CONTAINS InterPro DOMAIN/s: Short-chain dehydrogenase/reductase, conserved site (InterPro:IPR020904), NAD(P)-binding do…
c15809_g1_i1	-3.84396	0.00222693	26.2	misc.UDP glucosyl and glucoronyl transferases	(chl4|522370 : 192.0) no description available & (at3g57630 : 103.0) exostosin family protein; FUNCTIONS IN: catalytic activity; LOCATED IN: endomembrane system, membrane; EXPRESSED IN: 21 plant structures; EXPRESSED DURING: 13 growth stages; CONTAINS InterPro DOMAIN/s: Exostosin-like (InterPro:IPR004263), EGF-like (InterPro:IPR006210); BEST Arabidopsis thaliana protein match is: FRA8 homolog (TA…
c25191_g1_i1	-3.77178	0.0035567	26.2	misc.UDP glucosyl and glucoronyl transferases	(chl4|516081 : 127.0) no description available & (at2g39630 : 106.0) Encodes a putative dolichyl-phosphate &#946;-glucosyltransferase.; Nucleotide-diphospho-sugar transferases superfamily protein; FUNCTIONS IN: transferase activity, transferring glycosyl groups; INVOLVED IN: biosynthetic process, protein amino acid glycosylation; LOCATED IN: endoplasmic reticulum; EXPRESSED IN: 22 plant structure…
c29597_g1_i1	2.07097	8.81e-06	9.4	mitochondrial electron transport / ATP synthesis.alternative oxidase	(chl4|526003 : 310.0) no description available & (q07185|aox1_soybn : 195.0) Alternative oxidase 1, mitochondrial precursor (EC 1.-.-.-) - Glycine max (Soybean) & (at3g22360 : 194.0) encodes an alternative oxidase whose expression is limited to flowers and floral buds.; alternative oxidase 1B (AOX1B); CONTAINS InterPro DOMAIN/s: Alternative oxidase (InterPro:IPR002680); BEST Arabidopsis thaliana …
c10741_g1_i1	1.99914	6.18e-06	9.6	mitochondrial electron transport / ATP synthesis.cytochrome c	(chl4|515778 : 357.0) no description available & (at5g40810 : 344.0) Cytochrome C1 family; FUNCTIONS IN: electron carrier activity, iron ion binding, heme binding, electron transporter, transferring electrons within CoQH2-cytochrome c reductase complex activity; LOCATED IN: mitochondrion, mitochondrial respiratory chain, mitochondrial respiratory chain complex III; EXPRESSED IN: 23 plant structur…
c4949_g1_i1	5.47657	6.66e-20	9.6	mitochondrial electron transport / ATP synthesis.cytochrome c	(chl4|513318 : 196.0) no description available & (p15451|cyc_chlre : 194.0) Cytochrome c - Chlamydomonas reinhardtii & (at1g22840 : 183.0) Encodes cytochrome c. Contains two site II (TGGGCC/T) elements, which interact with a TCP-domain transcription factor, and a downstream internal telomeric repeat, and are required for expression of the Cytc-1 gene. Promoter directs preferential expression in r…
c6813_g1_i1	-4.70447	5.8e-09	9.6	mitochondrial electron transport / ATP synthesis.cytochrome c	(chl4|514432 : 305.0) no description available & (at1g49380 : 217.0) cytochrome c biogenesis protein family; FUNCTIONS IN: molecular_function unknown; INVOLVED IN: cytochrome complex assembly; LOCATED IN: chloroplast; EXPRESSED IN: 22 plant structures; EXPRESSED DURING: 13 growth stages; CONTAINS InterPro DOMAIN/s: ResB-like (InterPro:IPR007816); Has 1416 Blast hits to 1414 proteins in 516 specie…
c6813_g3_i1	-3.26761	1.02e-05	9.6	mitochondrial electron transport / ATP synthesis.cytochrome c	(chl4|514432 : 225.0) no description available & (at1g49380 : 164.0) cytochrome c biogenesis protein family; FUNCTIONS IN: molecular_function unknown; INVOLVED IN: cytochrome complex assembly; LOCATED IN: chloroplast; EXPRESSED IN: 22 plant structures; EXPRESSED DURING: 13 growth stages; CONTAINS InterPro DOMAIN/s: ResB-like (InterPro:IPR007816); Has 1416 Blast hits to 1414 proteins in 516 specie…
c16392_g1_i1	6.10597	0.00145847	9.7	mitochondrial electron transport / ATP synthesis.cytochrome c oxidase	(chl4|515318 : 99.4) no description available & (at1g57600 : 91.7) MBOAT (membrane bound O-acyl transferase) family protein; CONTAINS InterPro DOMAIN/s: Membrane bound O-acyl transferase, MBOAT (InterPro:IPR004299); Has 2343 Blast hits to 2336 proteins in 775 species: Archae - 0; Bacteria - 1642; Metazoa - 209; Fungi - 146; Plants - 49; Viruses - 0; Other Eukaryotes - 297 (source: NCBI BLink). & …
c20587_g1_i1	5.78002	0.00638908	9.7	mitochondrial electron transport / ATP synthesis.cytochrome c oxidase	(chl4|515318 : 209.0) no description available & (at1g57600 : 162.0) MBOAT (membrane bound O-acyl transferase) family protein; CONTAINS InterPro DOMAIN/s: Membrane bound O-acyl transferase, MBOAT (InterPro:IPR004299); Has 2343 Blast hits to 2336 proteins in 775 species: Archae - 0; Bacteria - 1642; Metazoa - 209; Fungi - 146; Plants - 49; Viruses - 0; Other Eukaryotes - 297 (source: NCBI BLink). …
c28744_g1_i1	1.53048	0.000186557	9.7	mitochondrial electron transport / ATP synthesis.cytochrome c oxidase	(chl4|523980 : 141.0) no description available & (at4g28060 : 84.3) Cytochrome c oxidase, subunit Vib family protein; FUNCTIONS IN: cytochrome-c oxidase activity; LOCATED IN: mitochondrion; CONTAINS InterPro DOMAIN/s: Cytochrome c oxidase, subunit VIb (InterPro:IPR003213); BEST Arabidopsis thaliana protein match is: Cytochrome c oxidase, subunit Vib family protein (TAIR:AT5G57815.1); Has 578 Blas…
c19575_g1_i1	1.21997	0.00454943	9.5	mitochondrial electron transport / ATP synthesis.cytochrome c reductase	(chl4|511695 : 292.0) no description available & (p49729|ucri1_tobac : 259.0) Ubiquinol-cytochrome c reductase iron-sulfur subunit 1, mitochondrial precursor (EC 1.10.2.2) (Rieske iron-sulfur protein 1) (RISP1) (Fragment) - Nicotiana tabacum (Common tobacco) & (at5g13430 : 253.0) Ubiquinol-cytochrome C reductase iron-sulfur subunit; FUNCTIONS IN: metal ion binding; INVOLVED IN: oxidation reductio…
c10814_g1_i1	-3.57046	4.66e-14	9.3	mitochondrial electron transport / ATP synthesis.electron transfer flavoprotein	(at5g43430 : 295.0) Encodes the electron transfer flavoprotein ETF beta, a putative subunit of the mitochondrial electron transfer flavoprotein complex (ETF alpha is At1g50940) in Arabidopsis. Mutations of the ETF beta gene result in accelerated senescence and early death compared to wild-type during extended darkness. Also involved in the catabolism of leucine and chlorophyll degradation pathway…
c3651_g1_i1	-2.64735	7.19e-09	9.3	mitochondrial electron transport / ATP synthesis.electron transfer flavoprotein	(chl4|516833 : 327.0) no description available & (at1g50940 : 323.0) Encodes the electron transfer flavoprotein ETF alpha, a putative subunit of the mitochondrial electron transfer flavoprotein complex (ETF beta is At5g43430.1) in Arabidopsis. Mutations of the ETF beta gene results in accelerated senescence and early death compared to wild-type during extended darkness.; electron transfer flavopr…
c8446_g1_i3	-7.59629	5.78e-08	9.3	mitochondrial electron transport / ATP synthesis.electron transfer flavoprotein	(chl4|518858 : 706.0) no description available & (at2g43400 : 667.0) Encodes a unique electron-transfer flavoprotein:ubiquinone oxidoreductase that is localized to the mitochondrion. Mutants are more sensitive to sugar starvation when plants are kept in the dark for long periods.; electron-transfer flavoprotein:ubiquinone oxidoreductase (ETFQO); FUNCTIONS IN: electron carrier activity, catalytic …
c10280_g2_i1	2.76739	3.06e-11	9.9	mitochondrial electron transport / ATP synthesis.F1-ATPase	(chl4|519346 : 907.0) no description available & (p26854|atpam_marpo : 675.0) ATP synthase subunit alpha, mitochondrial (EC 3.6.3.14) - Marchantia polymorpha (Liverwort) & (at2g07698 : 624.0) ATPase, F1 complex, alpha subunit protein; FUNCTIONS IN: hydrogen ion transporting ATP synthase activity, rotational mechanism, poly(U) RNA binding, zinc ion binding; INVOLVED IN: proton transport, ATP metab…
c15484_g1_i1	1.41723	0.00118045	9.9	mitochondrial electron transport / ATP synthesis.F1-ATPase	(chl4|515720 : 370.0) no description available & (at2g33040 : 261.0) gamma subunit of Mt ATP synthase (ATP3); FUNCTIONS IN: zinc ion binding; INVOLVED IN: proton transport, ATP synthesis coupled proton transport; LOCATED IN: in 7 components; EXPRESSED IN: 27 plant structures; EXPRESSED DURING: 17 growth stages; CONTAINS InterPro DOMAIN/s: ATPase, F1 complex, gamma subunit (InterPro:IPR000131); BE…
c1799_g3_i1	1.78045	2.38e-05	9.9	mitochondrial electron transport / ATP synthesis.F1-ATPase	(p38482|atpbm_chlre : 889.0) ATP synthase subunit beta, mitochondrial precursor (EC 3.6.3.14) - Chlamydomonas reinhardtii & (chl4|517045 : 889.0) no description available & (at5g08690 : 757.0) Encodes the mitochondrial ATP synthase beta-subunit. This subunit is encoded by a multigene family of three members (At5g08670, At5g08680, At5g08690) that shared 98% sequence identity at the amino acid leve…
c24259_g1_i1	1.97555	5.96e-06	9.9	mitochondrial electron transport / ATP synthesis.F1-ATPase	(chl4|516661 : 222.0) no description available & (p22778|atpo_ipoba : 89.0) ATP synthase delta chain, mitochondrial precursor (EC 3.6.3.14) (Oligomycin sensitivity conferral protein) (OSCP) - Ipomoea batatas (Sweet potato) (Batate) & (at5g13450 : 85.1) delta subunit of Mt ATP synthase (ATP5); FUNCTIONS IN: hydrogen ion transporting ATP synthase activity, rotational mechanism, cobalt ion binding, …
c3660_g1_i1	1.64527	0.000175567	9.9	mitochondrial electron transport / ATP synthesis.F1-ATPase	(chl4|518027 : 192.0) no description available & (at5g47030 : 115.0) Encodes the mitochondrial ATP synthase subunit delta.; ATPase, F1 complex, delta/epsilon subunit; FUNCTIONS IN: hydrogen ion transporting ATP synthase activity, rotational mechanism, zinc ion binding; INVOLVED IN: response to salt stress; LOCATED IN: mitochondrion, mitochondrial proton-transporting ATP synthase complex, mitochon…
c10173_g2_i1	4.9943	2.18e-06	9.1.1	mitochondrial electron transport / ATP synthesis.NADH-DH.complex I	(p26845|nu1m_marpo : 147.0) NADH-ubiquinone oxidoreductase chain 1 (EC 1.6.5.3) (NADH dehydrogenase subunit 1) - Marchantia polymorpha (Liverwort) & (atmg01275 : 122.0) Encodes subunit of mitochondrial NAD(P)H dehydrogenase that is trans-spliced from three precursors, NAD1A, NAD1B, and NAD1C.; NADH dehydrogenase 1A (NAD1A); INVOLVED IN: oxidation reduction; LOCATED IN: mitochondrial respiratory c…
c10306_g2_i1	-1.90455	6.33e-05	9.1.2	mitochondrial electron transport / ATP synthesis.NADH-DH.localisation not clear	(chl4|514907 : 112.0) no description available & (at2g02050 : 80.9) NADH-ubiquinone oxidoreductase B18 subunit, putative; FUNCTIONS IN: NADH dehydrogenase activity, NADH dehydrogenase (ubiquinone) activity; INVOLVED IN: mitochondrial electron transport, NADH to ubiquinone, photorespiration; LOCATED IN: mitochondrion, mitochondrial membrane, mitochondrial respiratory chain complex I, respiratory c…
[truncated: 15,674 more rows]

## Sheet: C. reinhardtii
Gene ID	logFC	FDR	BIN.ID	MAPMAN.BIN.NAME	MAPMAN.BLAST
[truncated: 4,619 more rows]

## Sheet: N. oceanica
Gene ID	logFC	FDR	MAPMAN.BIN.NAME	BIN.ID	MAPMAN.BLAST
[truncated: 7,715 more rows]

## Sheet: PAGEMAN ORA
Legend: ORA Fisher with cutoff = 2. Red = over-represented down-regulation, Green = over-represented up-regulation.
[truncated: 173 more rows]
