# Supplementary material for: De novo transcriptome analysis and gene expression profiling of an oleaginous microalga Scenedesmus acutus TISTR8540 during nitrogen deprivation-induced lipid accumulation
Source: Sci Rep. 2018 Feb 27;8:3668. doi: 10.1038/s41598-018-22080-8 (PMC5829077; doi:10.1038/s41598-018-22080-8)
Supplement: Supplementary file 5 — Supplementary Table 4 [file 41598_2018_22080_MOESM5_ESM.xlsx]

## Sheet: Sheet1
Supplementary Table 4. List of genes and primers used for quantitative PCR.
De novo transcriptome analysis and gene expression profiling of an oleaginous microalga Scenedesmus acutus TISTR8540 during nitrogen deprivation-induced lipid accumulation
Anchalee Sirikhachornkit, Anongpat Suttangkakul, Supachai Vuttipongchaikij, and Piyada Juntawong
Manuscript: SREP-17-48577A

## Sheet: Primer info
List of genes and primers used for quantitative PCR
Gene	Annotation	Forward primer (5’—3’)	Reverse primer (5’—3’)	Product size (bp)
c9688_g2_i1	AGPase	CAACGCGCTGATCATTGGAG	ATGACCACGTTCTTGCCGAT	156
c9688_g1_i1	AGPase	GGCAGCGACTACTACGAGAC	CTTGGGATGACGCTGTCCTT	233
c10540_g9_i1	TAG lipase	GCGCACATAAGGCACAAACA	TCCGGTGCGTTACTTTGTCA	172
c9888_g4_i1	TAG lipase	CAGCCACATGTAGAAGCCCA	ACACCATGCTAGCTGGGTTC	153
c9561_g1_i1	DGAT	CCGCCAACACCTATGAACTT	ATCCTGCACATCAGGGAAAC	131
c10182_g2_i1	SS	TGGTACAACAAGGAGAAGCAGA	CAGAGATGACAAAGTCCACCAC	151
c10182_g3_i1	SS	ATGCAACTGCAGTGCTTCAC	TACCAAGCACCAACACCAAA	113
c10269_g28_i1	KASII	CTCCTGCAGCCTTTTGACTC	GTTGTTGTGACAGGCATTGG	105
c10738_g1_i1	SB	AACACATGCACAAACAACACAA	TGCTGCGATTCACTGTTAAACT	162
c28773_g1_i1	AAD	CAGTTGGCGCTAGCTTATCC	CAAACACGCAAGACAGCCTA	119
C24199_g1_i1	Guanine nucleotide-binding subunit beta	GGTGTTGATGTAGCCGGAGT	ATGACCAACAACCCCATCAT	117
